# Supplementary material for: Larval ascariasis elicits a prominent IgA and IgG1/2 antibody response to adult Ascaris excretory/secretory antigens in pigs
Source: Front Immunol. 2025 Jul 30;16:1606128. doi: 10.3389/fimmu.2025.1606128 (PMC12343609; doi:10.3389/fimmu.2025.1606128)
Supplement: Supplementary file 1 [file DataSheet1.xlsx]

## Sheet: L3
Protein Hit Number	Protein Family Number	Protein Accession	Protein Description	Protein Score	Protein Mass	Protein Matches	Protein Sequence	Peptide Query	Peptide Index	Peptide Rank	Peptide unique	Peptide exp_mz	Peptide exp_mr	Peptide exp_z	Peptide calc_mr	Δm	Peptide misscleavage	Peptide Score	Peptide expect	Peptide Sequence	Modification
1	1	F1KQC1_ASCSU	Myosin-4 OS=Ascaris suum OX=6253 PE=2 SV=1	2514	226425	113	70	25725	21544	1	1	937.492	1872.97	2	1872.94	0.0259	0	126.03	1.7e-11	EQLSELNAQTSNLNALK	Deamidated (NQ)
2	1	F1LBK2_ASCSU	Actin-2 (Fragment) OS=Ascaris suum OX=6253 PE=2 SV=1	2182	40186	91	20	32113	33287	1	0	1107.53	2213.05	2	2213.04	0.0068	0	126.87	2.8e-12	DLYANNVLSGGSTMYPGIADR
3	1	PCKG_ASCSU	Phosphoenolpyruvate carboxykinase [GTP] OS=Ascaris suum OX=6253 GN=PEPCK PE=2 SV=1	1472	72183	54	25	26137	29600	1	1	946.477	1890.94	2	1890.94	0.0041	0	118.9	1.4e-11	TFFENQVGSDLPPEIAK
4	1	F1KQW8_ASCSU	Papilin OS=Ascaris suum OX=6253 PE=2 SV=1	1467	149611	67	38	38210	32926	1	0	921.398	2761.17	3	2761.17	0.0043	0	96.92	1.6e-09	SSFPCELSTFGCCPDGETAALGVNGK	Deamidated (NQ); 3 Carbamidomethyl (C)
5	1	F1KTI9_ASCSU	Polyprotein ABA-1 OS=Ascaris suum OX=6253 PE=2 SV=1	1458	122318	69	40	18830	2266	1	1	799.41	1596.81	2	1596.8	0.0057	1	128.24	1.6e-11	VEEALHAVTDEEKK
6	1	F1KXW6_ASCSU	14-3-3-like protein OS=Ascaris suum OX=6253 PE=2 SV=1	1402	28849	48	16	18231	6574	1	1	789.367	1576.72	2	1576.72	0.0036	1	105.77	2.9e-09	SDMSNNKDELVQR	Acetyl (Protein N-term)
7	1	F1LB73_ASCSU	Chondroitin proteoglycan 3 OS=Ascaris suum OX=6253 PE=2 SV=1	1289	16303	27	4	30765	23623	1	1	1066.96	2131.9	2	2131.9	0.0041	0	171.31	6.4e-16	TCFSNDDCSGGTCLGIALGK	3 Carbamidomethyl (C)
8	1	F1L5K1_ASCSU	Tropomyosin OS=Ascaris suum OX=6253 PE=2 SV=1	1269	31061	59	25	38954	21842	1	1	956.768	2867.28	3	2867.28	0.0023	1	108.07	3.4e-10	MMQTENDLDKAQEDLSVANSNLEEK	Oxidation (M)
9	1	F1L5H2_ASCSU	Fructose-bisphosphate aldolase OS=Ascaris suum OX=6253 PE=2 SV=1	1013	40449	48	20	37325	21714	1	1	877.777	2630.31	3	2629.3	1.0068	1	104.11	1.2e-09	VDKGVVPMAGTIGEGTTQGLDDLNAR	Oxidation (M)
10	2	F1KZV7_ASCSU	phosphopyruvate hydratase OS=Ascaris suum OX=6253 PE=2 SV=1	341	47161	10	10	18099	18975	1	1	787.414	1572.81	2	1572.81	0.0026	0	100.74	8.5e-10	VNQIGSVTESIEAAR
11	1	F1L2J6_ASCSU	Calponin OS=Ascaris suum OX=6253 PE=2 SV=1	941	41928	43	18	39871	30419	1	1	1010.47	3028.38	3	3028.38	0.0061	0	135.01	4.9e-13	RPEVPFWSGQETDFANQTGMSAFGTPR	Oxidation (M)
12	1	F1KZW1_ASCSU	Troponin T OS=Ascaris suum OX=6253 PE=2 SV=1	903	74088	45	25	10168	10514	1	0	643.853	1285.69	2	1285.69	0.0038	1	112.64	5.9e-10	KENVIDDIVNK
13	1	F1KSD5_ASCSU	Paramyosin OS=Ascaris suum OX=6253 PE=2 SV=1	875	100248	30	23	12830	24428	1	0	694.384	1386.75	2	1386.75	0.0031	0	97.93	2.8e-09	LALANTEITQWK
14	1	F1KZF0_ASCSU	Heat shock 70 kDa protein A OS=Ascaris suum OX=6253 PE=2 SV=1	844	41603	34	20	15602	14716	1	1	741.389	1480.76	2	1480.76	0.0032	1	98.3	5.1e-09	MKETAEAFLGSAVK
15	1	F1KUZ6_ASCSU	Propionyl-CoA carboxylase alpha chain, mitochondrial OS=Ascaris suum OX=6253 PE=2 SV=1	724	82304	38	23	40102	34264	1	1	1027.83	3080.46	3	3079.45	1.0088	0	122.57	8.4e-12	DTGAQAVHPGYGFLSENTTFAAQLEEAGAK
16	1	F1KPR0_ASCSU	Spectrin alpha chain OS=Ascaris suum OX=6253 PE=2 SV=1	702	281044	42	36	13001	13153	1	1	697.359	1392.7	2	1392.7	0.0042	0	85.57	3.3e-07	LGESQTLQQFSR
17	1	F1LBE1_ASCSU	Small heat shock protein OV25-1 OS=Ascaris suum OX=6253 PE=2 SV=1	611	19735	19	11	10522	22173	1	1	650.381	1298.75	2	1298.74	0.0022	0	135.22	2.7e-12	LSDTGVLTVVAPK
18	1	F1LBJ9_ASCSU	Glyceraldehyde-3-phosphate dehydrogenase (Fragment) OS=Ascaris suum OX=6253 PE=2 SV=1	591	38491	26	13	15216	26367	1	1	734.906	1467.8	2	1467.79	0.0033	0	86.66	1.1e-07	VPTPDVSVVDLTAR
19	1	F1KPG3_ASCSU	Basement membrane proteoglycan (Fragment) OS=Ascaris suum OX=6253 PE=2 SV=1	591	532789	34	32	12790	21671	1	1	693.858	1385.7	2	1385.69	0.0067	0	84.04	1.4e-07	VAGDPDAVITWSR
20	1	F1LGZ3_ASCSU	Peptidyl-prolyl cis-trans isomerase (Fragment) OS=Ascaris suum OX=6253 PE=2 SV=1	531	18483	20	9	38536	31192	1	1	936.45	2806.33	3	2805.32	1.006	0	94.94	1.2e-08	HTGPGVLSMANAGPNTNGSQFFLCTVK	Deamidated (NQ); Carbamidomethyl (C)
21	1	F1LBP8_ASCSU	Chondroitin proteoglycan 3 OS=Ascaris suum OX=6253 PE=2 SV=1	523	22436	31	12	10897	30833	1	1	656.322	1310.63	2	1310.63	0.003	0	95.43	3.3e-08	ANGFQTIFDAAR	Deamidated (NQ)
22	1	F1KPU1_ASCSU	Nuclear anchorage protein 1 (Fragment) OS=Ascaris suum OX=6253 PE=2 SV=1	500	241897	19	15	32358	19230	1	0	1114.03	2226.04	2	2226.03	0.0145	0	101.02	5.9e-09	TQTLDEQTTLSENYEAVER
23	1	F1L4H4_ASCSU	ATP synthase subunit beta (Fragment) OS=Ascaris suum OX=6253 PE=2 SV=1	499	58797	25	14	14200	25064	1	1	718.381	1434.75	2	1434.75	0.0017	0	92.16	1.5e-08	FTQAGSEVSALLGR
24	1	F1KPF2_ASCSU	Muscle M-line assembly protein unc-89 OS=Ascaris suum OX=6253 PE=2 SV=1	487	717244	28	27	17154	9546	1	1	767.905	1533.79	2	1533.79	0.006	0	83.75	2.4e-07	VTVINEAGEVSTTSK
25	1	F1KQK4_ASCSU	Vitellogenin-6 OS=Ascaris suum OX=6253 PE=2 SV=1	485	207338	26	24	23972	26402	1	1	900.394	1798.77	2	1798.77	0.0054	0	87.94	4.8e-08	MADNELTDDLEQYSR
26	1	F1LA05_ASCSU	Disorganized muscle protein 1 OS=Ascaris suum OX=6253 PE=2 SV=1	474	34997	37	19	9918	32043	1	1	638.849	1275.68	2	1275.68	0.0018	0	79.06	3.6e-07	GNDAFSAILQIK
27	1	C1KG49_ASCSU	Heat shock protein 90 OS=Ascaris suum OX=6253 GN=hsp90 PE=2 SV=1	467	82908	21	15	12294	29229	1	1	682.38	1362.75	2	1362.74	0.0036	0	86.68	1.3e-07	TLTILDTGIGMTK
28	1	F1L0M0_ASCSU	Calponin OS=Ascaris suum OX=6253 PE=2 SV=1	460	42153	23	16	19572	32815	1	0	815.405	1628.8	2	1628.79	0.0009	0	77.18	2.1e-06	WEVLDPSISWQNR
29	1	F1KW72_ASCSU	Endochitinase 1 OS=Ascaris suum OX=6253 PE=2 SV=1	452	52876	17	9	41851	31278	1	1	905.68	3618.69	4	3617.68	1.0101	1	94.32	2.6e-09	AAGYTGPIFGPTSLIINNECGGEDASNPGGPGESRR	Carbamidomethyl (C)
30	1	F1KPR5_ASCSU	Talin-1 OS=Ascaris suum OX=6253 PE=2 SV=1	451	276985	23	20	22065	15452	1	1	860.946	1719.88	2	1718.87	1.0094	0	85.17	5.6e-08	LVTVASEATSEEQSIR
31	1	F1L7U3_ASCSU	Tubulin beta chain (Fragment) OS=Ascaris suum OX=6253 PE=2 SV=1	445	51304	26	13	19696	36567	1	1	817.446	1632.88	2	1632.87	0.0046	0	111.42	5e-10	ALTVAELTQQVFDAK
32	1	F1KV03_ASCSU	Macrophage migration inhibitory factor OS=Ascaris suum OX=6253 PE=2 SV=1	440	48792	16	4	40648	35583	1	1	1066.83	3197.46	3	3196.42	1.0385	0	92.53	4.5e-09	VNPDQQMTFGGSADPCAVCTLESIGAVGGSR	Oxidation (M); 2 Carbamidomethyl (C)
33	1	F1KQ68_ASCSU	Ankyrin-1 OS=Ascaris suum OX=6253 PE=2 SV=1	431	209855	22	19	24390	17168	1	1	907.949	1813.88	2	1813.88	0.003	0	102.66	1.5e-09	TTLPGDTNEQNAGDLIR
34	2	F1KYF3_ASCSU	Propionyl-CoA carboxylase beta chain OS=Ascaris suum OX=6253 PE=2 SV=1	271	34587	9	5	20828	8573	1	1	837.915	1673.82	2	1673.81	0.0049	0	117.45	2.1e-10	AVTNEEVTQEELGGAK
35	1	F1KPE9_ASCSU	Titin OS=Ascaris suum OX=6253 PE=2 SV=1	413	770845	32	31	10582	14804	1	1	651.28	1300.55	2	1300.54	0.0033	0	71.22	1.3e-06	MSEAEAVDYMR
36	1	F1KZP5_ASCSU	Small heat shock protein OV25-2 OS=Ascaris suum OX=6253 PE=2 SV=1	399	18332	18	8	37034	29927	1	1	1299.15	2596.29	2	2596.27	0.0162	0	79.93	4.6e-07	SIAPYWLEQAPLHECNIGNTVGK	Carbamidomethyl (C)
37	1	F1L8H3_ASCSU	Myosin regulatory light chain 1 OS=Ascaris suum OX=6253 PE=2 SV=1	393	18730	14	7	23367	25906	1	1	885.956	1769.9	2	1769.89	0.0019	0	106.45	1.9e-09	AFAHLITTGAQEELAQA
38	1	F1KWB3_ASCSU	methylmalonyl-CoA mutase OS=Ascaris suum OX=6253 PE=2 SV=1	387	82767	18	15	29682	14673	1	1	517.769	2067.05	4	2067.04	0.0063	1	74.43	6.8e-07	AEYQPLPLHEEWAASAKK
39	1	F1L993_ASCSU	Actin-depolymerizing factor 2, isoform c OS=Ascaris suum OX=6253 PE=2 SV=1	386	17008	12	7	23154	19172	1	1	881.461	1760.91	2	1760.9	0.0026	1	117.78	5.3e-11	ISDDDTTIIVDKIGEK
40	1	F1KPV7_ASCSU	Spectrin beta chain OS=Ascaris suum OX=6253 PE=2 SV=1	377	261859	17	15	18240	16565	1	1	789.402	1576.79	2	1576.78	0.0057	0	77.03	6.6e-07	LQQDINQYADTIR
41	1	F1KQ71_ASCSU	Laminin subunit beta-1 OS=Ascaris suum OX=6253 PE=2 SV=1	374	198068	13	13	29271	13644	1	1	679.329	2034.96	3	2034.96	0.0055	1	98.15	2.8e-09	TDLESANEETKTAEDLAAK
42	1	F1L2P3_ASCSU	Phosphoglycerate kinase OS=Ascaris suum OX=6253 PE=2 SV=1	362	44736	13	10	20754	8021	1	1	558.267	1671.78	3	1671.78	0.004	0	71.5	2.2e-06	HGDVYINDAFGTAHR
43	1	F1L1F6_ASCSU	Endochitinase OS=Ascaris suum OX=6253 PE=2 SV=1	349	39962	15	8	22744	24836	1	1	873.922	1745.83	2	1745.83	0.004	0	120.28	1.1e-10	EMLAAAEAEAAQSGLER
44	1	F1KTS4_ASCSU	Lamin-1 OS=Ascaris suum OX=6253 PE=2 SV=1	341	68728	18	14	16634	23185	1	1	759.869	1517.72	2	1517.72	0.0014	0	76.49	4.8e-07	TVLVDPEGAEMAMR
45	1	F1KPN9_ASCSU	Filamin-C OS=Ascaris suum OX=6253 PE=2 SV=1	338	307210	17	15	29579	28738	1	0	1031.51	2061.01	2	2061	0.006	0	76.6	9.8e-07	LSTFEISGDGLEPNDIQAR
46	1	F1KZK9_ASCSU	Transketolase OS=Ascaris suum OX=6253 PE=2 SV=1	325	71141	17	11	29364	18198	1	1	681.672	2041.99	3	2041.99	0.0035	0	83	3.9e-08	VLTVEDHYPAGGIGEAVCR	Carbamidomethyl (C)
47	1	F1LDS3_ASCSU	Chondroitin proteoglycan 3 OS=Ascaris suum OX=6253 PE=2 SV=1	322	17216	8	3	28233	16464	1	1	991.878	1981.74	2	1981.73	0.007	0	91.44	7.1e-09	MCIPSMVCYSDSDCNK	Oxidation (M); 3 Carbamidomethyl (C)
48	1	F1L8F5_ASCSU	Small heat shock protein OV25-1 OS=Ascaris suum OX=6253 PE=2 SV=1	320	19547	12	7	10919	9707	1	1	656.797	1311.58	2	1311.58	0.0031	0	85.64	1e-07	VFDSALQDMDR	Oxidation (M)
49	1	F1L5C6_ASCSU	Phosphatidylethanolamine-binding protein OS=Ascaris suum OX=6253 PE=2 SV=1	319	22632	12	6	13225	9195	1	1	701.38	1400.74	2	1400.74	0.0031	0	98.17	1.4e-08	HGVVPDVVPNGPSK
50	1	F1L8Z9_ASCSU	Malate dehydrogenase OS=Ascaris suum OX=6253 PE=2 SV=1	301	31310	12	9	23662	25365	1	1	894.479	1786.94	2	1786.94	0.0031	0	80.97	4.3e-08	VLVVGNPANTNAFICAK	Carbamidomethyl (C)
51	1	F1LH11_ASCSU	Calmodulin (Fragment) OS=Ascaris suum OX=6253 PE=2 SV=1	288	19092	9	5	22527	21399	1	1	869.943	1737.87	2	1737.87	0.0032	1	84.69	1.1e-07	VFDKDGNGFISAAELR
52	1	F1LHC8_ASCSU	Transthyretin-like protein 15 (Fragment) OS=Ascaris suum OX=6253 PE=2 SV=1	279	16894	14	8	32711	24557	1	1	750.023	2247.05	3	2247.04	0.0026	0	97.64	3e-09	GHFEVSGQEDEVGSIEPYLR
53	1	F1KPH9_ASCSU	Latent-transforming growth factor beta-binding protein 1 OS=Ascaris suum OX=6253 PE=2 SV=1	275	439620	16	13	29033	5030	1	1	1013.41	2024.8	2	2024.8	0.0038	0	84.91	1e-07	TCSPVNDCSQQEGICDR	3 Carbamidomethyl (C)
54	1	F1L7P6_ASCSU	ATP synthase subunit alpha (Fragment) OS=Ascaris suum OX=6253 PE=2 SV=1	274	49868	12	11	10204	16137	1	1	644.353	1286.69	2	1286.69	0.0042	0	84	4.5e-07	HALIIYDDLSK
55	1	F1KPY3_ASCSU	Major antigen OS=Ascaris suum OX=6253 PE=2 SV=1	273	255938	15	12	9634	10979	1	1	634.313	1266.61	2	1266.61	0.0031	0	85.74	2.9e-07	FGGIDESQISSK
56	1	F1KVN7_ASCSU	LIM domain and actin-binding protein 1 OS=Ascaris suum OX=6253 PE=2 SV=1	265	94655	11	9	15790	15290	1	1	744.856	1487.7	2	1487.69	0.0042	0	87.97	1.9e-07	MPETLEQNLEER
57	1	B2REF9_ASCSU	Protein disulfide-isomerase OS=Ascaris suum OX=6253 GN=pdi PE=2 SV=1	264	55590	12	11	32537	25672	1	1	746.379	2236.11	3	2235.11	1.0043	1	90.38	3.2e-08	MDATANEVEDVKIQSFPTIK
58	1	F1KS54_ASCSU	Metalloendopeptidase OS=Ascaris suum OX=6253 PE=2 SV=1	263	53774	11	9	16023	20490	1	1	748.875	1495.74	2	1495.73	0.0017	0	85.71	3e-07	NCGTLSLTATPSFK	Carbamidomethyl (C)
59	1	F1KSK3_ASCSU	Alpha-1,4 glucan phosphorylase OS=Ascaris suum OX=6253 PE=2 SV=1	261	98165	14	13	20277	15146	1	1	827.893	1653.77	2	1653.77	0.0047	1	62.42	6e-05	MSIIEEADNYGEKR
60	2	F1L5N0_ASCSU	Tubulin alpha chain OS=Ascaris suum OX=6253 PE=2 SV=1	119	53054	8	6	34423	19659	1	1	594.552	2374.18	4	2374.16	0.0217	1	67.07	2.1e-06	SLFHPEQLITGKEDAANNYAR	Deamidated (NQ)
61	1	F1KVK8_ASCSU	Chaperonin Hsp-60 OS=Ascaris suum OX=6253 PE=2 SV=1	257	60334	10	8	37747	12848	1	1	898.764	2693.27	3	2692.24	1.027	1	107.13	2e-10	LVQDVANKTNEEAGDGTTCACVLAR	Deamidated (NQ); 2 Carbamidomethyl (C)
62	1	F1L3D3_ASCSU	Far upstream element-binding protein 1 (Fragment) OS=Ascaris suum OX=6253 PE=2 SV=1	256	60628	15	12	13739	7872	1	1	709.872	1417.73	2	1417.72	0.0052	0	62.49	2.2e-05	CAVIQGTTEQIAK	Carbamidomethyl (C)
63	1	F1LFD0_ASCSU	Globin-like protein OS=Ascaris suum OX=6253 PE=2 SV=1	254	17907	14	7	22997	12089	1	1	586.287	1755.84	3	1755.83	0.0063	1	73.95	2.8e-06	IGTDEGAIQDGKDFYK
64	1	F1KYW0_ASCSU	Succinyl-CoA:3-ketoacid-coenzyme A transferase OS=Ascaris suum OX=6253 PE=2 SV=1	253	56050	12	10	24339	31860	1	1	906.929	1811.84	2	1811.84	0.007	0	111.9	1.7e-10	LMYGMGGAMDLVSAPGSR
65	1	F1L5H3_ASCSU	Calumenin-A OS=Ascaris suum OX=6253 PE=2 SV=1	252	36058	10	6	31688	19220	1	1	1093.49	2184.96	2	2184.95	0.0084	0	74.97	3.5e-07	EMVYGSPDGEGQELSPEYAK
66	2	F1L7C7_ASCSU	Elongation factor 1-alpha (Fragment) OS=Ascaris suum OX=6253 PE=2 SV=1	242	50761	11	8	17704	23581	1	1	779.393	1556.77	2	1556.77	-0.0002	0	76.07	1.7e-06	FQEVTTEVSNYIK
67	1	F1L7A0_ASCSU	Superoxide dismutase [Cu-Zn] OS=Ascaris suum OX=6253 PE=2 SV=1	243	16918	12	7	13911	13828	1	1	713.336	1424.66	2	1424.65	0.0042	0	100.43	1.3e-09	AACGVIAVAAPCEH	2 Carbamidomethyl (C)
68	1	F1L530_ASCSU	Hsc70-interacting protein OS=Ascaris suum OX=6253 PE=2 SV=1	242	40689	10	9	14151	17892	1	1	717.41	1432.81	2	1432.8	0.0024	0	82.4	2.2e-07	AIELNPGSAILHAK
69	1	F1KPK1_ASCSU	Titin OS=Ascaris suum OX=6253 PE=2 SV=1	242	351293	14	14	15638	6127	1	1	495.259	1482.76	3	1482.75	0.005	1	71.86	2.6e-06	MAEPEKEVNIPAR
70	1	F1KYX0_ASCSU	Acetyl-CoA acetyltransferase A OS=Ascaris suum OX=6253 PE=1 SV=1	241	43473	14	13	28574	37795	1	1	1000.44	1998.87	2	1998.87	0.0047	0	73.03	1.5e-06	DGLNDVYNDILMGACADK	Oxidation (M); Carbamidomethyl (C)
71	1	F1KU54_ASCSU	Dimethylglycine dehydrogenase OS=Ascaris suum OX=6253 PE=2 SV=1	232	92752	12	12	18449	32351	1	1	792.432	1582.85	2	1582.85	0.0033	0	82.08	1.7e-07	NIVNAAGLWANEIAK
72	1	F1LC49_ASCSU	Histone H4 OS=Ascaris suum OX=6253 PE=2 SV=1	230	11362	14	6	10873	31399	1	1	655.855	1309.69	2	1309.7	-0.0003	0	62.23	5.8e-06	TVTAMDVVYALK
73	1	F1KUZ9_ASCSU	Vinculin (Fragment) OS=Ascaris suum OX=6253 PE=2 SV=1	228	109925	9	8	36253	15469	1	1	845.054	2532.14	3	2532.13	0.0074	1	80.9	2.6e-07	CEDAIRGNEPQEMVDNTSQIAR	Carbamidomethyl (C)
74	1	F1KUK6_ASCSU	Disks large 1 tumor suppressor protein OS=Ascaris suum OX=6253 PE=2 SV=1	227	102529	12	10	22217	21839	1	1	863.948	1725.88	2	1725.88	0.003	0	109.79	1.1e-09	LVAENGDEGLEGVIPSK
75	1	F1LBX8_ASCSU	Profilin OS=Ascaris suum OX=6253 PE=2 SV=1	227	13590	9	7	5527	19785	1	1	543.778	1085.54	2	1085.54	0.0028	0	78.77	1.3e-06	TTGALADYFK
76	1	F1KT84_ASCSU	Acetyltransferase component of pyruvate dehydrogenase complex OS=Ascaris suum OX=6253 PE=2 SV=1	225	68786	14	11	11316	22724	1	1	662.872	1323.73	2	1323.73	0.0035	0	76.49	2.4e-06	GVNLAGLVGTGPGGR
77	1	F1LCA3_ASCSU	Chondroitin proteoglycan 3 OS=Ascaris suum OX=6253 PE=2 SV=1	223	20912	9	2	30742	23522	1	1	711.304	2130.89	3	2129.88	1.0073	0	73.89	6.8e-07	VCFSNDDCNGGSCLGIAVGK	Deamidated (NQ); 3 Carbamidomethyl (C)
78	1	F1KQU4_ASCSU	Muscle M-line assembly protein unc-89 OS=Ascaris suum OX=6253 PE=2 SV=1	222	175901	8	8	21891	6726	1	1	572.321	1713.94	3	1713.94	0.0044	0	73.82	5.6e-07	NTSGVATSSAQLVVRPK
79	1	F1LFT4_ASCSU	peptidylprolyl isomerase OS=Ascaris suum OX=6253 PE=2 SV=1	221	10902	8	5	16739	25621	1	1	761.844	1521.67	2	1521.67	0.0028	0	83.35	4.4e-07	GWDEGVAMMSVGQR
80	1	F1L2Q0_ASCSU	10 kDa heat shock protein, mitochondrial OS=Ascaris suum OX=6253 PE=2 SV=1	218	12183	7	4	10881	12350	1	1	655.876	1309.74	2	1309.74	0.0027	0	90.01	1.1e-07	VLEATVVAAGPGAR
81	1	F1L6Q3_ASCSU	FACT complex subunit SSRP1 OS=Ascaris suum OX=6253 PE=2 SV=1	218	10328	8	3	20985	36767	1	1	840.87	1679.73	2	1679.72	0.0032	0	71	3.3e-06	AMSAFFFWMQENR	Oxidation (M)
82	1	F1KYQ0_ASCSU	fumarate hydratase OS=Ascaris suum OX=6253 PE=2 SV=1	217	52710	8	8	12147	7474	1	1	679.874	1357.73	2	1357.73	0.0017	0	86.13	5e-08	LAAGGTAVGTGLNTR
83	1	F1LE77_ASCSU	Adenylate kinase isoenzyme 1 OS=Ascaris suum OX=6253 PE=2 SV=1	216	22949	7	6	16741	11372	1	1	761.857	1521.7	2	1521.69	0.0039	0	111.84	4.6e-10	QGEQFESEIQEAK
84	1	F1KSX9_ASCSU	Citrate synthase OS=Ascaris suum OX=6253 PE=2 SV=1	214	25463	12	4	23212	20628	1	1	882.434	1762.85	2	1761.85	1.0075	0	57.72	0.00019	AMVTETSVLDPEEGIR	Oxidation (M)
85	1	F1KPT3_ASCSU	Laminin-like protein lam-2 OS=Ascaris suum OX=6253 PE=2 SV=1	209	183420	11	10	8812	8951	1	1	617.335	1232.65	2	1232.65	0.0031	0	74.24	4.5e-06	VIANAGYELQR
86	1	F1LGZ5_ASCSU	OV-17 antigen (Fragment) OS=Ascaris suum OX=6253 PE=2 SV=1	209	18859	6	4	19481	19680	1	1	813.43	1624.85	2	1624.84	0.0038	0	88.23	1.5e-07	AADAQLTAIADNPNLK
87	1	A1BQ59_ASCSU	Translationally-controlled tumor protein homolog (Fragment) OS=Ascaris suum OX=6253 GN=tct1 PE=3 SV=1	208	18796	7	6	25789	30868	1	1	939.384	1876.75	2	1876.75	0.0042	0	90.27	2.2e-08	DAFTDDELCSDSFPMK	Carbamidomethyl (C)
88	1	F1LBJ8_ASCSU	Cytochrome c type-1 OS=Ascaris suum OX=6253 PE=2 SV=1	207	12626	9	6	13567	13728	1	1	707.337	1412.66	2	1412.66	0.0032	0	67.07	1.2e-05	SGAVPGFDYSTANK
89	1	F1L676_ASCSU	Triosephosphate isomerase OS=Ascaris suum OX=6253 PE=2 SV=1	204	27048	8	6	22115	14041	1	1	574.958	1721.85	3	1721.85	0.0036	0	85.46	5.9e-08	TATPDQAQEVHAWIR
90	1	F1L801_ASCSU	60S ribosomal protein L31 OS=Ascaris suum OX=6253 PE=2 SV=1	201	34582	12	8	16347	8966	1	0	753.907	1505.8	2	1505.8	0.0047	0	79.17	1.2e-06	IPIISDNNHQISR
91	1	F1KWR3_ASCSU	Acetyl-CoA hydrolase OS=Ascaris suum OX=6253 PE=2 SV=1	200	50735	8	7	18140	21283	1	1	787.932	1573.85	2	1573.85	0.0025	0	85.55	2.8e-07	IVPYINEGAGVVTSR
92	2	F1L9M9_ASCSU	Myosin-4 OS=Ascaris suum OX=6253 PE=2 SV=1	145	27663	5	4	14855	16181	1	1	486.273	1455.8	3	1455.79	0.0044	1	66.11	4.8e-06	KEELVVAVDEAVR
93	1	IFEB_ASCSU	Intermediate filament protein B OS=Ascaris suum OX=6253 PE=1 SV=1	199	67653	12	10	18594	9501	1	1	795.361	1588.71	2	1588.7	0.0063	0	113.95	1.4e-10	QSQESSEYEIAYR
94	1	F1KQS3_ASCSU	Vitellogenin-6 OS=Ascaris suum OX=6253 PE=2 SV=1	196	200973	11	11	8465	18943	1	1	608.339	1214.66	2	1214.66	0.0017	0	73.27	5.1e-06	TLSENLQAALR
95	1	F1L144_ASCSU	Calreticulin OS=Ascaris suum OX=6253 PE=2 SV=1	193	41187	8	8	27891	38440	1	1	983.507	1965	2	1964.99	0.0044	0	95.48	7e-09	SGTIFDNILITDSIEEAK
96	1	F1KZZ8_ASCSU	Galectin OS=Ascaris suum OX=6253 PE=1 SV=1	193	31403	12	9	11327	21602	1	1	663.322	1324.63	2	1324.63	0.0001	0	60.85	2.4e-05	ATETSYPVPYR	Acetyl (Protein N-term)
97	1	F1L4E5_ASCSU	Cuticlin-1 OS=Ascaris suum OX=6253 PE=2 SV=1	192	47420	10	6	38206	21893	1	1	691.108	2760.4	4	2760.38	0.0261	1	65.5	4e-06	YEVLADGPQGEPVKFATVGQQVYHK	Deamidated (NQ)
98	1	F1KW99_ASCSU	H(+)-transporting two-sector ATPase OS=Ascaris suum OX=6253 PE=2 SV=1	192	67831	8	8	16563	13236	1	1	758.404	1514.79	2	1514.79	0.0056	0	72.71	1.4e-06	TALVANTSNMPVAAR
99	1	F1LA32_ASCSU	cAMP-dependent protein kinase regulatory subunit OS=Ascaris suum OX=6253 PE=2 SV=1	192	41924	9	8	20620	34249	1	1	833.927	1665.84	2	1665.84	0.0033	0	77.98	1.8e-06	EGGSFGELALIYGTPR
100	1	F1KYA7_ASCSU	Aconitate hydratase, mitochondrial (Fragment) OS=Ascaris suum OX=6253 PE=2 SV=1	191	84777	11	10	21273	4002	1	1	564.606	1690.8	3	1690.79	0.0048	0	61.06	3.8e-06	NHLTQEYGTVSDTAR
101	1	F1KYB3_ASCSU	Heat shock 70 kDa protein F OS=Ascaris suum OX=6253 PE=2 SV=1	188	72683	11	8	8297	6600	1	1	604.322	1206.63	2	1206.62	0.0039	0	71.46	3.4e-06	VQATVQETFGK
102	1	F1LDY7_ASCSU	Major sperm protein OS=Ascaris suum OX=6253 PE=2 SV=1	187	16078	4	2	32199	28213	1	1	740.4	2218.18	3	2218.17	0.0034	0	99.19	3.3e-09	LRPVYGFVEATGNSPLEITR
103	1	F1L746_ASCSU	Heat shock protein Hsp-12.2 OS=Ascaris suum OX=6253 PE=2 SV=1	186	13323	10	8	13700	26874	1	1	709.363	1416.71	2	1416.71	0.0019	0	70.89	4.4e-06	GENVEVNLSSSLK	Acetyl (Protein N-term)
104	1	F1L2Y8_ASCSU	Catalase OS=Ascaris suum OX=6253 PE=2 SV=1	182	61755	10	7	16813	11259	1	1	762.869	1523.72	2	1523.72	0.0026	0	84.39	3.4e-07	FSTVGGELGSADTQR
105	1	F1L719_ASCSU	inorganic diphosphatase OS=Ascaris suum OX=6253 PE=2 SV=1	182	43152	8	7	22726	33047	1	0	873.452	1744.89	2	1744.89	0.0019	0	99.43	6.8e-09	VVGTLALIDEGETDWK
106	1	F1L6L7_ASCSU	fructose-bisphosphatase OS=Ascaris suum OX=6253 PE=2 SV=1	176	36886	11	8	30549	29815	1	1	707.041	2118.1	3	2118.1	0.0048	0	72.66	3e-07	AGLAQLYGIAGSTNIQGEEVK
107	1	F1LBL6_ASCSU	Succinyl-CoA ligase GDP-forming subunit beta (Fragment) OS=Ascaris suum OX=6253 PE=2 SV=1	175	39738	6	6	5902	7290	1	0	551.793	1101.57	2	1101.57	0.0041	0	71.42	2.8e-06	SDLGGVAVAEGK
108	1	F1KZN6_ASCSU	Intermediate filament protein ifa-1 OS=Ascaris suum OX=6253 PE=2 SV=1	173	66589	11	11	11447	2728	1	1	666.327	1330.64	2	1330.64	0.0038	0	62.67	4.2e-06	GNVSIQETSPDGK
109	1	F1LF53_ASCSU	Nucleoredoxin-like protein 2 OS=Ascaris suum OX=6253 PE=2 SV=1	172	15915	5	4	13560	25783	1	1	706.91	1411.81	2	1411.8	0.0025	1	87.45	1.6e-07	AELLSNVQLQKK	Acetyl (Protein N-term)
110	1	F1LD17_ASCSU	Methylmalonyl-CoA epimerase OS=Ascaris suum OX=6253 PE=2 SV=1	171	21876	8	4	21321	7121	1	1	564.983	1691.93	3	1691.92	0.0056	1	59.78	7.4e-06	LNHVAIATPDLDKSAK
111	1	F1KRL0_ASCSU	Kunitz/Bovine pancreatic trypsin inhibitor domain protein OS=Ascaris suum OX=6253 PE=2 SV=1	168	141367	8	7	11088	9668	1	1	659.278	1316.54	2	1316.54	0.004	0	70.48	6e-06	SSSECELFCAK	2 Carbamidomethyl (C)
112	1	F1KQE6_ASCSU	Nidogen-1 OS=Ascaris suum OX=6253 PE=2 SV=1	165	182891	9	9	18969	24805	1	1	801.917	1601.82	2	1601.82	0.0042	0	71.43	8.5e-07	INGGFEGVINGEAIGR
113	1	F1L4L5_ASCSU	Failed axon connections-like protein OS=Ascaris suum OX=6253 PE=2 SV=1	163	31357	8	7	22297	17048	1	1	577.292	1728.85	3	1728.85	0.0041	1	66.43	1.1e-05	MAGIQYSNISNEFKK
114	1	F1KRS3_ASCSU	Reticulon-like protein OS=Ascaris suum OX=6253 PE=2 SV=1	162	111210	8	6	26504	26964	1	1	953.976	1905.94	2	1905.93	0.0064	0	69.65	3.5e-07	SLPDEPVGLSIESSTYGR
115	1	F1L0Y5_ASCSU	Phosphoglucomutase-1 OS=Ascaris suum OX=6253 PE=2 SV=1	161	62025	9	8	25480	15831	1	1	622.288	1863.84	3	1863.84	0.0014	0	67.22	3.4e-06	LSLCGEESFGTGSDHIR	Carbamidomethyl (C)
116	1	MAOM_ASCSU	NAD-dependent malic enzyme, mitochondrial (Fragment) OS=Ascaris suum OX=6253 PE=1 SV=1	160	72711	6	6	16219	35666	1	1	752.392	1502.77	2	1502.77	0.0039	0	74.97	2.5e-06	DMPETTSILEVIR
117	1	F1KX78_ASCSU	Isocitrate dehydrogenase [NAD] subunit, mitochondrial OS=Ascaris suum OX=6253 PE=2 SV=1	159	39812	10	9	13432	27570	1	1	704.87	1407.73	2	1407.72	0.0013	0	65.4	1.4e-05	TLYDDVDVVTIR
118	1	F1L092_ASCSU	Bifunctional purine biosynthesis protein ATIC OS=Ascaris suum OX=6253 PE=2 SV=1	158	65756	7	7	18108	23071	1	1	787.426	1572.84	2	1572.84	0.0018	0	83.9	1.1e-07	LQEVGLDLVASGGTSK
119	1	F1KSL6_ASCSU	ATP-dependent 6-phosphofructokinase OS=Ascaris suum OX=6253 PE=2 SV=1	156	89965	8	8	25895	9112	1	1	627.979	1880.91	3	1880.91	0.0009	0	67.7	4.5e-06	TNVLGHAQQGGSPTPFDR
120	1	F1KQQ7_ASCSU	Kunitz/Bovine pancreatic trypsin inhibitor domain protein OS=Ascaris suum OX=6253 PE=2 SV=1	155	124242	6	6	31046	21339	1	1	717.037	2148.09	3	2148.08	0.0092	0	58.98	7.7e-06	DIHAGDTIVEVNGQPVSEIR
121	1	F1LEA8_ASCSU	TPPP family protein OS=Ascaris suum OX=6253 PE=2 SV=1	155	20872	4	4	8578	7728	1	1	613.3	1224.59	2	1224.58	0.0046	0	73.32	7.2e-07	FGNATAVEMTGK
122	1	F1KT06_ASCSU	10-formyltetrahydrofolate dehydrogenase OS=Ascaris suum OX=6253 PE=2 SV=1	153	100270	7	7	16068	23478	1	1	749.878	1497.74	2	1497.75	-0.0045	0	69.67	3.9e-07	ANATEYGLAAGVFSK
123	1	F1KUW6_ASCSU	Glucose-6-phosphate isomerase OS=Ascaris suum OX=6253 PE=2 SV=1	153	64111	11	9	30448	11170	1	1	705.364	2113.07	3	2113.07	0.0039	0	52.07	2.7e-05	NVSDKPITVDGQNVTADVNK
124	1	Q8WSR3_ASCSU	Succinate dehydrogenase [ubiquinone] flavoprotein subunit, mitochondrial OS=Ascaris suum OX=6253 GN=SDHA2 PE=2 SV=1	153	70467	9	8	32462	13191	1	1	744.667	2230.98	3	2230.97	0.0043	0	58.37	4.2e-06	AFFSCTSAHTCTGDGTALATR	2 Carbamidomethyl (C)
125	1	F1L686_ASCSU	Dihydrolipoyl dehydrogenase (Fragment) OS=Ascaris suum OX=6253 PE=2 SV=1	153	52902	5	5	36345	22180	1	1	847.073	2538.2	3	2538.19	0.0045	1	88.35	3.9e-08	TVCVEKDPTFGGTCLNVGCIPSK	3 Carbamidomethyl (C)
126	1	F1L132_ASCSU	Polyadenylate-binding protein (Fragment) OS=Ascaris suum OX=6253 PE=2 SV=1	151	72437	4	4	6558	8322	1	1	566.816	1131.62	2	1131.61	0.0046	0	80.22	1.1e-06	VSEAASVLASAK
127	1	F1KUW3_ASCSU	P-type Ca(2+) transporter (Fragment) OS=Ascaris suum OX=6253 PE=2 SV=1	147	109994	4	4	11991	11115	1	1	677.827	1353.64	2	1353.63	0.0041	0	93.77	3e-08	NCLFSGTNVASGK	Carbamidomethyl (C)
128	1	F1LAI9_ASCSU	Oxidoreductase yhdF OS=Ascaris suum OX=6253 PE=2 SV=1	146	29242	5	5	8481	9695	1	1	609.348	1216.68	2	1216.68	0.0032	0	77.19	3.2e-07	VAIVTGSTSGIGR
129	1	F1KPN0_ASCSU	Filamin-A OS=Ascaris suum OX=6253 PE=2 SV=1	145	239051	10	9	6618	6222	1	1	567.803	1133.59	2	1132.59	1.003	0	54.15	0.00025	VFVSPATGEAR
130	1	F1KTY2_ASCSU	malate synthase OS=Ascaris suum OX=6253 PE=2 SV=1	145	110044	12	12	27711	12395	1	1	490.247	1956.96	4	1956.95	0.0065	1	47.07	0.00019	LLTSDIDERDHPYIDR
131	1	F1KSJ2_ASCSU	oxoglutarate dehydrogenase (succinyl-transferring) OS=Ascaris suum OX=6253 PE=2 SV=1	144	116255	7	7	17845	36151	1	1	782.4	1562.79	2	1562.78	0.0024	0	86.24	1e-07	FGLDGCEILMPAIK	Carbamidomethyl (C)
132	1	F1KXK9_ASCSU	Protein disulfide-isomerase OS=Ascaris suum OX=6253 PE=2 SV=1	143	55363	8	7	24362	21442	1	1	907.437	1812.86	2	1812.86	0.0029	0	71.2	5.5e-06	ANDPPIALAEVDCTAEK	Carbamidomethyl (C)
133	1	F1LGC3_ASCSU	Lactoylglutathione lyase (Fragment) OS=Ascaris suum OX=6253 PE=2 SV=1	143	21984	9	6	36374	25562	1	1	847.755	2540.24	3	2540.24	0.0071	1	53.71	4.8e-05	SLIHEPTADTKDFYFQQTMLR
134	1	F1L533_ASCSU	Stress-induced-phosphoprotein 1 OS=Ascaris suum OX=6253 PE=2 SV=1	142	36731	8	7	2425	11646	1	1	452.241	902.467	2	902.464	0.0022	0	62.29	7.4e-05	EGLMNAIR
135	1	F1KUM7_ASCSU	Aminopeptidase OS=Ascaris suum OX=6253 PE=2 SV=1	142	102767	11	9	5844	8299	1	1	550.284	1098.55	2	1098.55	0.0076	0	50.75	0.00028	LNAGTTGFYR
136	1	F1LG83_ASCSU	Nucleoside diphosphate kinase (Fragment) OS=Ascaris suum OX=6253 PE=2 SV=1	141	22634	7	6	16468	946	1	1	504.932	1511.77	3	1511.77	0.004	1	63.65	1.3e-05	NIVHGSDSLESAKR
137	1	F1L9M1_ASCSU	Galectin OS=Ascaris suum OX=6253 PE=2 SV=1	140	38468	6	6	34832	17965	1	1	803.413	2407.22	3	2407.21	0.0047	0	69.74	3.7e-07	ISQPFQEGQTIHAVGQISNEPK
138	1	F1LC94_ASCSU	FACT complex subunit SSRP1 OS=Ascaris suum OX=6253 PE=2 SV=1	139	17051	3	3	12745	14739	1	1	692.914	1383.81	2	1383.81	0.0041	0	88.48	1.3e-07	LSKPGLSVIDVTR
139	1	F1KZG3_ASCSU	Fumarylacetoacetase OS=Ascaris suum OX=6253 PE=2 SV=1	139	47154	8	7	16465	15937	1	1	756.892	1511.77	2	1511.76	0.007	1	78.7	1.5e-06	KFINDYDEVTLR
140	1	F1LFH6_ASCSU	GTP-binding nuclear protein (Fragment) OS=Ascaris suum OX=6253 PE=2 SV=1	139	24074	4	4	4342	8575	1	1	508.294	1014.57	2	1014.57	0.003	0	68.69	2.5e-06	LVLVGDGGTGK
141	1	F1L6R5_ASCSU	4-hydroxyphenylpyruvate dioxygenase OS=Ascaris suum OX=6253 PE=2 SV=1	137	51237	5	4	10256	9038	1	1	645.352	1288.69	2	1288.69	0.0024	0	88.48	1.2e-07	SVVVTNAEETIK
142	1	F1L4H1_ASCSU	40S ribosomal protein S16 OS=Ascaris suum OX=6253 PE=2 SV=1	137	16553	2	1	13010	17541	1	1	697.376	1392.74	2	1392.74	0.0007	0	87.51	2.1e-07	TASTIQSVQVFGR
143	1	F1L8F3_ASCSU	glutamine synthetase OS=Ascaris suum OX=6253 PE=2 SV=1	136	41495	6	6	26262	28341	1	1	948.949	1895.88	2	1895.88	0.0007	0	82.61	2.2e-07	CQATYIWIDGTGENLR	Carbamidomethyl (C)
144	1	F1L7B8_ASCSU	Endochitinase OS=Ascaris suum OX=6253 PE=2 SV=1	135	34929	6	4	19132	26978	1	1	806.893	1611.77	2	1611.77	0.0031	0	81.55	5e-08	TLSTNWAANYWASK
145	1	F1KY70_ASCSU	Alcohol dehydrogenase NADP+ A OS=Ascaris suum OX=6253 PE=2 SV=1	135	36570	8	6	10630	16657	1	1	651.847	1301.68	2	1301.68	0.003	0	57.66	0.00017	TVGGPMLTLSNGR
146	1	F1L6S0_ASCSU	Fructose-bisphosphate aldolase OS=Ascaris suum OX=6253 PE=2 SV=1	135	45070	5	5	10487	20595	1	1	649.854	1297.69	2	1297.69	0.0013	0	83.9	2.1e-07	VTEQTLAFVYK
147	1	F1KVP6_ASCSU	Onchocystatin OS=Ascaris suum OX=6253 PE=2 SV=1	134	15928	6	5	25296	22058	1	1	619.978	1856.91	3	1856.91	0.0028	0	61.78	2.3e-05	GINEQSNDIYHLMPVK
148	1	F1LDV7_ASCSU	Heat shock protein 26 OS=Ascaris suum OX=6253 PE=2 SV=1	133	16841	4	3	12889	28315	1	1	695.369	1388.72	2	1388.72	0.002	0	101.28	9.1e-09	LSEDGLLSVTMPK
149	1	F1L2W7_ASCSU	Dehydrogenase/reductase SDR family member 1 OS=Ascaris suum OX=6253 PE=2 SV=1	131	40001	3	3	17194	28805	1	1	768.408	1534.8	2	1534.8	0.0024	0	83.36	6.3e-08	LSALTGLSQDFVER
150	1	F1KW16_ASCSU	phosphoglycerate mutase (2,3-diphosphoglycerate-independent) OS=Ascaris suum OX=6253 PE=2 SV=1	129	63109	5	5	7571	8294	1	1	588.789	1175.56	2	1175.56	0.003	0	63.7	1.2e-05	ACEATDIAIGR	Carbamidomethyl (C)
151	1	F1L6Y7_ASCSU	DNA-binding protein HEXBP OS=Ascaris suum OX=6253 PE=2 SV=1	129	15701	4	2	17407	979	1	1	772.848	1543.68	2	1543.68	0.0045	0	65.49	4e-06	CYNCHQIGHISR	2 Carbamidomethyl (C)
152	1	F1L8V4_ASCSU	Glutathione S-transferase OS=Ascaris suum OX=6253 PE=2 SV=1	128	19406	6	2	39896	27745	1	1	1013.17	3036.48	3	3036.45	0.0254	0	73.46	3.5e-06	HQFQFGQVPCLHDDNEQIVQSGAILR	Deamidated (NQ); Carbamidomethyl (C)
153	1	F1KZW5_ASCSU	Insulin-like growth factor 2 mRNA-binding protein 1 OS=Ascaris suum OX=6253 PE=2 SV=1	127	71807	3	3	13316	13936	1	1	702.885	1403.75	2	1403.75	0.0028	0	65.52	3.2e-05	YVGAIIGQGGSNIR
154	1	F1L453_ASCSU	Integrin beta-like protein OS=Ascaris suum OX=6253 PE=2 SV=1	127	53609	3	3	22975	8920	1	1	878.363	1754.71	2	1754.71	0.0022	0	102.5	5e-09	GGNNCECDLNQYGVR	2 Carbamidomethyl (C)
155	1	F1KWG3_ASCSU	Fragile X mental retardation protein 1 OS=Ascaris suum OX=6253 PE=2 SV=1	127	54490	5	5	5172	23212	1	1	530.79	1059.56	2	1059.56	0.0013	0	71.16	1.5e-06	VGDVVEALMK
156	1	F1KWZ4_ASCSU	Elongation factor 2 (Fragment) OS=Ascaris suum OX=6253 PE=2 SV=1	127	94789	5	5	12928	19690	1	1	695.884	1389.75	2	1389.74	0.0101	0	60.82	9.1e-06	VIYACVLTAQPR	Carbamidomethyl (C)
157	1	F1L651_ASCSU	Troponin C, isoform 2 (Fragment) OS=Ascaris suum OX=6253 PE=2 SV=1	127	55637	5	3	35471	41927	1	1	1232.59	2463.16	2	2463.15	0.0104	0	76.29	9.1e-07	AEDIEEILAEIDGSQIEEYQK	Acetyl (Protein N-term)
158	1	F1L2U6_ASCSU	Nascent polypeptide-associated complex subunit alpha OS=Ascaris suum OX=6253 PE=2 SV=1	126	31175	3	3	15270	20615	1	1	735.86	1469.7	2	1469.7	0.0005	0	78.53	1.5e-07	SPGSDTYIVFGEAK
159	1	ODPT_ASCSU	Pyruvate dehydrogenase E1 component subunit alpha type II, mitochondrial (Fragment) OS=Ascaris suum OX=6253 PE=2 SV=1	125	43179	6	5	14222	14875	1	1	718.848	1435.68	2	1435.68	0.0047	0	75.08	5.8e-07	AAMEPGDAAITAYR
160	1	F1L332_ASCSU	Citrate synthase OS=Ascaris suum OX=6253 PE=2 SV=1	125	52329	6	4	22813	19995	1	1	874.926	1747.84	2	1747.83	0.0079	0	55.39	0.00015	GMVTETSVLDPEEGIR	Oxidation (M)
161	1	F1KY94_ASCSU	Coronin OS=Ascaris suum OX=6253 PE=2 SV=1	125	68133	3	3	13317	37577	1	1	702.888	1403.76	2	1403.76	0.0049	0	88.16	7.7e-08	GIVDNLQFFVPR
162	1	F1L3P9_ASCSU	1-Cys peroxiredoxin OS=Ascaris suum OX=6253 PE=2 SV=1	123	25826	6	6	8132	10696	1	1	601.345	1200.68	2	1200.67	0.0048	0	82.71	1.3e-07	VVDSLQLTAQK
163	1	F1L3H0_ASCSU	LIM and SH3 domain protein OS=Ascaris suum OX=6253 PE=2 SV=1	123	33921	6	4	13287	17044	1	0	702.366	1402.72	2	1402.71	0.0056	0	66.27	2.9e-06	TVASVVVDTPEMR
164	1	F1KPK4_ASCSU	Protein sidekick OS=Ascaris suum OX=6253 PE=2 SV=1	122	352200	7	7	12878	8484	1	1	695.317	1388.62	2	1388.62	-0.0005	0	65.82	5.2e-06	YGSETEAYGSLGR
165	1	F1L3K5_ASCSU	Y-box factor OS=Ascaris suum OX=6253 PE=2 SV=1	122	31131	5	3	22348	12129	1	1	866.433	1730.85	2	1730.85	0.0046	0	79.78	1.2e-06	ADTGEDIFVHQTAVTK
166	2	F1L9A7_ASCSU	26S protease regulatory subunit 6B (Fragment) OS=Ascaris suum OX=6253 PE=2 SV=1	63	47110	2	2	35697	39794	1	1	828.783	2483.33	3	2482.32	1.0112	1	52.48	2.6e-05	TDALKEIGIQDLAPVAIETAASSK	Acetyl (Protein N-term)
167	1	F1KRY6_ASCSU	PAN domain protein OS=Ascaris suum OX=6253 PE=2 SV=1	121	120458	7	7	11636	24410	1	1	671.825	1341.64	2	1341.64	-0.0031	0	58.81	2.4e-05	NNEAFSGVMFVK
168	1	F1LBE7_ASCSU	Proteasome subunit alpha type-3 OS=Ascaris suum OX=6253 PE=2 SV=1	118	27551	2	2	27005	37718	1	1	964.457	1926.9	2	1926.9	0.0033	0	104.25	1.4e-09	SSIGTGYDLAAATFSPDGR	Acetyl (Protein N-term)
169	1	F1KPQ8_ASCSU	Mesocentin OS=Ascaris suum OX=6253 PE=2 SV=1	118	298642	6	6	6373	26165	1	1	563.337	1124.66	2	1124.66	0.0032	0	56.43	1e-05	GPILQLTDLR
170	1	F1L8N3_ASCSU	Succinate-CoA ligase subunit beta (Fragment) OS=Ascaris suum OX=6253 PE=2 SV=1	117	47700	6	6	13178	23050	1	1	700.872	1399.73	2	1399.72	0.0047	0	66.18	1.3e-05	CDVIAQGIINAAR	Carbamidomethyl (C)
171	1	F1KWA1_ASCSU	Serine hydroxymethyltransferase OS=Ascaris suum OX=6253 PE=2 SV=1	117	59000	4	4	19772	17731	1	1	819.348	1636.68	2	1636.68	-0.001	0	79.51	2.7e-07	YYGGNEYIDQMER
172	1	F1L8L6_ASCSU	peptidylprolyl isomerase (Fragment) OS=Ascaris suum OX=6253 PE=2 SV=1	116	48440	4	4	5886	7023	1	1	551.309	1100.6	2	1100.6	0.0033	0	65.02	5.6e-06	AAVQQIAICK	Carbamidomethyl (C)
173	1	F1KT68_ASCSU	Actin-depolymerizing factor 1, isoform a/b OS=Ascaris suum OX=6253 PE=2 SV=1	116	18352	3	3	22675	17671	1	1	581.97	1742.89	3	1742.88	0.0049	0	66.43	2.7e-06	ILQFQVSDESEIAHK
174	1	F1LA15_ASCSU	Enoyl-CoA hydratase domain-containing protein 2 OS=Ascaris suum OX=6253 PE=2 SV=1	115	33599	7	5	22064	23782	1	1	574.297	1719.87	3	1718.86	1.007	0	58.6	0.00013	IGLVSYAVEEHAFER
175	1	F1L659_ASCSU	Heat shock protein beta-1 OS=Ascaris suum OX=6253 PE=2 SV=1	114	13846	5	2	11633	17694	1	1	671.809	1341.6	2	1341.6	0.0018	0	61.04	2.1e-05	EYNQEFMLPR	Oxidation (M)
176	1	F1LAU5_ASCSU	Transaldolase (Fragment) OS=Ascaris suum OX=6253 PE=2 SV=1	114	42015	8	7	9253	11660	1	1	626.826	1251.64	2	1251.63	0.0028	0	59.94	2.7e-05	VTTVVADTGDFK
177	1	F1LFZ3_ASCSU	Ras-related protein Rab-2 (Fragment) OS=Ascaris suum OX=6253 PE=2 SV=1	112	23605	5	5	15571	21898	1	1	740.873	1479.73	2	1478.73	1.0065	0	70.15	5.7e-06	TAANVEEAFIDTAK
178	1	F1L006_ASCSU	Vacuolar proton pump subunit B OS=Ascaris suum OX=6253 PE=2 SV=1	112	55313	5	5	14431	19494	1	1	722.376	1442.74	2	1442.74	0.0017	0	79	4.4e-07	AAAVDVNQSITGQK	Acetyl (Protein N-term)
179	1	F1KVA2_ASCSU	Phosphotransferase OS=Ascaris suum OX=6253 PE=2 SV=1	112	50040	8	7	12069	30436	1	1	678.863	1355.71	2	1355.71	0.0026	0	47.27	0.00027	TWPEEVQNILK
180	1	F1KUY2_ASCSU	Carnitine O-acetyltransferase OS=Ascaris suum OX=6253 PE=2 SV=1	111	73147	6	3	8982	1443	1	1	620.81	1239.61	2	1239.6	0.0029	0	53.84	0.00016	CPVGVVTSEHR	Carbamidomethyl (C)
181	1	F1KPH3_ASCSU	Mesocentin OS=Ascaris suum OX=6253 PE=2 SV=1	111	466723	9	7	25112	22202	1	1	925.957	1849.9	2	1849.88	0.0144	0	46.62	0.00014	VLPTDDDGNYVYPAVGR
182	1	F1KSG5_ASCSU	Ubiquitin-like modifier-activating enzyme 1 OS=Ascaris suum OX=6253 PE=2 SV=1	111	121240	7	6	39521	22684	1	1	987.815	2960.42	3	2959.41	1.0079	1	54.53	1.7e-05	IAVTEAEAKEQDELNEEDADTQISALK
183	1	F1KT97_ASCSU	ATP synthase subunit O, mitochondrial OS=Ascaris suum OX=6253 PE=2 SV=1	110	22930	3	2	8290	11403	1	1	604.305	1206.6	2	1206.59	0.0031	0	84.01	7.4e-08	YASALYSAAYK
184	1	F1LFS2_ASCSU	guanylate kinase OS=Ascaris suum OX=6253 PE=2 SV=1	110	22334	2	2	21817	33026	1	1	856.479	1710.94	2	1710.94	0.0024	0	97.12	1.8e-08	AFNIRPLVLSGPSGGGK	Acetyl (Protein N-term)
185	1	F1LDR0_ASCSU	60S ribosomal protein L18 OS=Ascaris suum OX=6253 PE=2 SV=1	108	21622	4	3	12799	17919	1	1	693.884	1385.75	2	1385.75	0.0018	0	68.41	1.6e-05	IAVVVGTITDDQR
186	1	F1LAS8_ASCSU	Amidinotransferase OS=Ascaris suum OX=6253 PE=2 SV=1	107	30522	4	3	12965	12130	1	1	696.841	1391.67	2	1390.66	1.0024	0	59.26	1.9e-05	MPESIAISESEAK
187	1	F1L1X1_ASCSU	Cytochrome b-c1 complex subunit 2 OS=Ascaris suum OX=6253 PE=2 SV=1	107	46536	2	2	11496	36503	1	1	667.379	1332.74	2	1332.74	0.0031	0	72.88	2.3e-06	TLSAGDFIQLIR
188	1	F1L8D7_ASCSU	isocitrate dehydrogenase (NADP(+)) (Fragment) OS=Ascaris suum OX=6253 PE=2 SV=1	107	49801	4	4	20376	24292	1	1	829.907	1657.8	2	1657.8	0.0011	0	51.97	2.3e-05	VVNPVVDLDGDEMTR
189	1	F1L2N1_ASCSU	T-complex protein 1 subunit alpha OS=Ascaris suum OX=6253 PE=2 SV=1	105	59704	5	5	13235	26596	1	1	701.389	1400.76	2	1400.76	0.0003	1	97.56	1.1e-08	ASAGDSLLALTGKR	Acetyl (Protein N-term)
190	1	F1KWP6_ASCSU	Malate dehydrogenase OS=Ascaris suum OX=6253 PE=2 SV=1	105	24304	5	5	10009	15113	1	1	640.842	1279.67	2	1279.67	0.0031	0	65.3	6.4e-06	LSAYEQSLLEK
191	1	F1KZR9_ASCSU	Nucleolysin TIAR OS=Ascaris suum OX=6253 PE=2 SV=1	105	32794	4	3	13724	11142	1	1	709.843	1417.67	2	1417.68	-0.0065	0	57.84	1.6e-05	AIEQMNGQWLGR	Oxidation (M)
192	1	F1LF10_ASCSU	40S ribosomal protein S12 OS=Ascaris suum OX=6253 PE=2 SV=1	104	15497	6	6	22955	20631	1	1	585.323	1752.95	3	1752.94	0.0027	0	57.48	3.1e-05	LVEALCTEHQISLIK	Carbamidomethyl (C)
193	1	F1KTV2_ASCSU	Calsyntenin-2 OS=Ascaris suum OX=6253 PE=2 SV=1	103	105608	5	5	14060	16388	1	1	716.351	1430.69	2	1430.68	0.004	0	77.6	2e-06	EACVDGVQGVLER	Carbamidomethyl (C)
194	1	F1LHG5_ASCSU	40S ribosomal protein S21 OS=Ascaris suum OX=6253 PE=2 SV=1	103	9214	3	3	7970	9517	1	0	598.259	1194.5	2	1194.5	0.0031	0	79.33	1.3e-06	MGESDDCILR	Carbamidomethyl (C)
195	1	F1LFT3_ASCSU	Glycogenin-1 OS=Ascaris suum OX=6253 PE=2 SV=1	102	14740	7	4	37984	12549	1	1	910.101	2727.28	3	2727.27	0.0083	0	60.28	2.4e-06	VAPNLPSTHVPGAQQSDEPGPTDEER
196	1	F1LDQ4_ASCSU	40S ribosomal protein S4 OS=Ascaris suum OX=6253 PE=2 SV=1	102	29554	3	3	14800	17575	1	1	727.83	1453.64	2	1453.64	0.0001	0	58.99	7.5e-06	FDQGNLCMVTGGR	Carbamidomethyl (C)
197	1	F1LBG3_ASCSU	OV-16 antigen OS=Ascaris suum OX=6253 PE=2 SV=1	102	19185	4	3	26651	33606	1	1	957.462	1912.91	2	1912.91	0.0027	0	83.48	1.8e-07	NNLGDPIAGNFFLAQHEG
198	1	F1LCL2_ASCSU	Uncharacterized protein OS=Ascaris suum OX=6253 PE=2 SV=1	102	20493	7	5	4159	7252	1	1	502.267	1002.52	2	1002.52	0.0029	0	61.56	6.1e-05	LLGCIGENK	Carbamidomethyl (C)
199	1	Q6BD87_ASCSU	Major sperm protein OS=Ascaris suum OX=6253 GN=mdp-1 PE=2 SV=1	101	15648	2	1	12537	15870	1	1	688.839	1375.66	2	1375.66	0.0014	0	82.22	7.2e-07	EAAADASDAAPLFK
200	1	F1L1T7_ASCSU	Granulin OS=Ascaris suum OX=6253 PE=2 SV=1	101	25724	3	2	25277	1000	1	1	929.384	1856.75	2	1856.75	0.0091	1	64.52	5.1e-06	TKCDDGATCCELSQGR	3 Carbamidomethyl (C)
201	1	F1L1Q2_ASCSU	Carboxypeptidase E OS=Ascaris suum OX=6253 PE=2 SV=1	101	52922	4	3	20160	27862	1	1	825.902	1649.79	2	1649.79	-0.0009	0	55.59	4.5e-05	LIEINMQCPEFTR	Carbamidomethyl (C)
202	1	F1KUC4_ASCSU	Heat shock 70 kDa protein 14 OS=Ascaris suum OX=6253 PE=2 SV=1	100	89993	4	4	14219	25521	1	1	718.83	1435.64	2	1435.64	0.0006	0	66.95	1.5e-06	NAVEEYVYYMR
203	1	F1L4M6_ASCSU	Probable imidazolonepropionase OS=Ascaris suum OX=6253 PE=2 SV=1	99	46632	5	5	8009	19124	1	1	598.836	1195.66	2	1195.66	0.0011	0	56.27	0.00012	NADIIIVDAPR
204	1	F1LBR0_ASCSU	Proteasome subunit alpha type OS=Ascaris suum OX=6253 PE=2 SV=1	98	23531	3	3	10617	13412	1	1	651.378	1300.74	2	1300.73	0.0068	0	61.74	9.8e-06	AINSTNLTAVAVK
205	1	F1LB38_ASCSU	3-oxoacyl-[acyl-carrier-protein reductase OS=Ascaris suum OX=6253 PE=2 SV=1	98	26797	3	3	23377	18510	1	1	591.271	1770.79	3	1770.79	0.002	0	81.56	5.4e-08	SGMDQTAYSAFIEHSK
206	1	F1KR95_ASCSU	Alpha-actinin, sarcomeric OS=Ascaris suum OX=6253 PE=2 SV=1	98	104707	7	7	11538	10750	1	1	669.322	1336.63	2	1336.63	0.0031	0	68.64	1.3e-05	GISEEQLNEYR
207	1	F1KVB0_ASCSU	Adenylosuccinate lyase OS=Ascaris suum OX=6253 PE=2 SV=1	95	54409	5	5	13442	23784	1	1	705.311	1408.61	2	1408.61	-0.0051	0	84.87	3.4e-07	AMMWLTEEGADR
208	1	F1LFK6_ASCSU	Acidic leucine-rich nuclear phosphoprotein 32 family member A (Fragment) OS=Ascaris suum OX=6253 PE=2 SV=1	95	25120	3	3	15549	33615	1	1	740.444	1478.87	2	1478.87	0.002	0	57.56	5.6e-05	IADVQAIAPLVELK
209	1	F1L6Y6_ASCSU	60S ribosomal protein L5 OS=Ascaris suum OX=6253 PE=2 SV=1	95	13204	4	3	16780	9003	1	1	508.588	1522.74	3	1522.74	0.0056	0	72.36	1.7e-06	GVADGGIDIPHSETR
210	1	F1KRD8_ASCSU	Fumarate reductase OS=Ascaris suum OX=6253 PE=2 SV=1	95	58318	6	5	10742	13846	1	1	653.842	1305.67	2	1305.67	0.0018	0	49.83	0.00024	AVVLATGGFSNDR
211	1	F1KRD3_ASCSU	Glycogen debranching enzyme OS=Ascaris suum OX=6253 PE=2 SV=1	95	166802	6	6	16376	19314	1	1	754.864	1507.71	2	1507.72	-0.0012	0	68.08	1.7e-06	ELNDEAIYDTAVR
212	1	F1LFY5_ASCSU	Transthyretin-like protein 5 OS=Ascaris suum OX=6253 PE=2 SV=1	93	15661	2	2	8240	20741	1	1	603.331	1204.65	2	1204.65	0.0014	0	80.6	1.1e-06	VFDAGTLNLAGK
213	1	F1KUF1_ASCSU	Endoplasmin OS=Ascaris suum OX=6253 PE=2 SV=1	93	91634	7	7	20175	33732	1	1	825.96	1649.91	2	1649.9	0.0074	0	58.49	4.1e-05	ALSTAQLLYETATLR
214	1	F1L9S0_ASCSU	Aspartate aminotransferase (Fragment) OS=Ascaris suum OX=6253 PE=2 SV=1	92	45386	7	7	14171	11742	1	1	717.876	1433.74	2	1433.73	0.008	0	49.53	0.00072	VTGVQCLSGTGSLR	Carbamidomethyl (C)
215	1	F1LFY0_ASCSU	Guanine deaminase OS=Ascaris suum OX=6253 PE=2 SV=1	92	16788	5	3	33725	28768	1	1	773.37	2317.09	3	2316.08	1.008	0	62.4	2.3e-05	AIDEACQGVDNGDGGPFGAVIVR	Carbamidomethyl (C)
216	1	F1LH78_ASCSU	Histidine triad nucleotide-binding protein 1 (Fragment) OS=Ascaris suum OX=6253 PE=2 SV=1	92	17678	3	2	30469	28646	1	1	705.701	2114.08	3	2113.07	1.0074	0	69.41	1.2e-05	KPLDMLQNATEQDEALLGK
217	1	F1LAA1_ASCSU	Histone H1.X OS=Ascaris suum OX=6253 PE=2 SV=1	91	20120	3	3	12617	8433	1	1	690.375	1378.74	2	1378.73	0.0043	0	82.37	2.3e-07	VGDNLTAVNAHLR
218	1	F1LB68_ASCSU	Alcohol dehydrogenase NADP+ OS=Ascaris suum OX=6253 PE=2 SV=1	91	38336	4	4	7112	14677	1	1	578.307	1154.6	2	1154.6	0.0031	0	51.36	0.0001	VLQEYFTAGK
219	1	F1L3M2_ASCSU	Proteasome subunit alpha type OS=Ascaris suum OX=6253 PE=2 SV=1	91	28289	3	3	22919	19342	1	1	876.908	1751.8	2	1750.79	1.0097	0	68.01	4.4e-06	NQYDSDVTVWSPQGR
220	1	F1KUL2_ASCSU	Collagen alpha-1(XIV) chain (Fragment) OS=Ascaris suum OX=6253 PE=2 SV=1	90	111143	4	4	11192	13865	1	1	660.371	1318.73	2	1318.72	0.0039	1	61.22	8.7e-05	TIFKEIINGQR	Deamidated (NQ)
221	1	F1LE55_ASCSU	EGF-like domain-containing protein OS=Ascaris suum OX=6253 PE=2 SV=1	89	27825	4	4	19675	19649	1	1	817.365	1632.72	2	1631.72	0.9969	0	57.69	9e-05	QIECICQAPWDGR	2 Carbamidomethyl (C)
222	1	F1KQ03_ASCSU	Histone-lysine N-methyltransferase MLL5 OS=Ascaris suum OX=6253 PE=2 SV=1	89	236341	3	3	14406	12279	1	1	481.601	1441.78	3	1441.78	0.0026	1	54.99	9.4e-05	VVPTASLDDLKER
223	1	F1L961_ASCSU	Regulator of microtubule dynamics protein 1 OS=Ascaris suum OX=6253 PE=2 SV=1	89	32722	1	1	15419	27497	1	1	737.881	1473.75	2	1473.75	0.001	0	89.02	1e-07	VSDLENTEILWR
224	1	F1LEI3_ASCSU	Ubiquitin-40S ribosomal protein S27a OS=Ascaris suum OX=6253 PE=2 SV=1	89	18411	7	6	5279	11360	1	1	534.316	1066.62	2	1066.61	0.003	0	59.55	0.00012	ESTLHLVLR
225	1	F1L4R4_ASCSU	F-actin-capping protein subunit beta OS=Ascaris suum OX=6253 PE=2 SV=1	89	30497	3	3	18658	34091	1	1	796.858	1591.7	2	1591.7	0.0045	0	71.13	8.3e-06	SDQQLDCGLDLMR	Acetyl (Protein N-term); Carbamidomethyl (C)
226	1	F1LH33_ASCSU	60S ribosomal protein L14 (Fragment) OS=Ascaris suum OX=6253 PE=2 SV=1	88	19077	1	1	9000	22514	1	1	621.347	1240.68	2	1240.68	0.0021	0	88.45	7.7e-08	LAAIVDVVDGNR
227	1	F1L9J6_ASCSU	Nucleosome assembly protein 1-like protein 1 OS=Ascaris suum OX=6253 PE=2 SV=1	88	37959	5	5	8435	19794	1	1	607.345	1212.67	2	1212.67	0.0031	0	56.28	3.6e-05	LQLEGINVEAK
228	1	F1KY41_ASCSU	Calpain clp-1 OS=Ascaris suum OX=6253 PE=2 SV=1	88	44958	3	2	14372	27126	1	1	721.392	1440.77	2	1440.76	0.0051	0	60.3	2.1e-05	MVDTPEGTIPILR
229	1	F1KYI9_ASCSU	Ribokinase OS=Ascaris suum OX=6253 PE=2 SV=1	88	32746	1	1	4580	20982	1	1	513.327	1024.64	2	1024.64	0.0012	0	87.6	1.4e-07	LGGNVLLIAR
230	1	F1LBZ4_ASCSU	60S ribosomal protein L6 OS=Ascaris suum OX=6253 PE=2 SV=1	87	28261	3	3	5192	14942	1	1	531.323	1060.63	2	1060.63	0.0033	0	54.73	6.6e-05	IAQAFVIATK
231	1	F1LCZ2_ASCSU	Transitional endoplasmic reticulum ATPase 1 (Fragment) OS=Ascaris suum OX=6253 PE=2 SV=1	87	35422	3	3	30212	24359	1	1	701.03	2100.07	3	2100.07	-0.0002	0	63.03	4.9e-06	LLVDQSVNDDNSVVGLSQAK
232	1	F1LGV9_ASCSU	Profilin OS=Ascaris suum OX=6253 PE=2 SV=1	87	14107	6	5	4967	15097	1	1	525.778	1049.54	2	1049.54	0.0029	0	55.71	0.0001	TEENLIFGK
233	1	F1KSI9_ASCSU	Receptor-type tyrosine-protein phosphatase F OS=Ascaris suum OX=6253 PE=2 SV=1	87	136518	3	3	13579	15507	1	1	707.354	1412.69	2	1412.69	0.0037	0	63.66	4.7e-06	NAVALNDLEPDSR
234	1	F1L5X2_ASCSU	40S ribosomal protein S3 OS=Ascaris suum OX=6253 PE=2 SV=1	86	27531	4	4	13861	12568	1	1	712.339	1422.66	2	1422.66	0.0001	0	67.61	2e-05	ELAEDGYSGVEVR
235	1	F1LEY8_ASCSU	High mobility group protein 1.2 (Fragment) OS=Ascaris suum OX=6253 PE=2 SV=1	86	28399	3	3	5087	4404	1	1	528.795	1055.58	2	1055.57	0.0033	0	70.82	4.2e-06	VGQVAQELGR
236	1	F1KSZ7_ASCSU	Heterogeneous nuclear ribonucleoprotein Q OS=Ascaris suum OX=6253 PE=2 SV=1	86	66699	3	3	37852	22164	1	1	904.075	2709.2	3	2708.2	1.0073	1	52.2	8.1e-05	TDTKVESGEEAMEAQQVVENGGETK	Acetyl (Protein N-term); Deamidated (NQ)
237	1	F1LEN4_ASCSU	Transthyretin-like protein 5 OS=Ascaris suum OX=6253 PE=2 SV=1	85	16646	1	1	18948	18710	1	1	801.422	1600.83	2	1600.82	0.0052	0	85.45	1.1e-07	VTGTLLCGDSPAVGVR	Carbamidomethyl (C)
238	1	F1L3A7_ASCSU	phosphoserine transaminase OS=Ascaris suum OX=6253 PE=2 SV=1	85	41299	2	2	34623	33222	1	1	797.395	2389.16	3	2389.16	0.0019	0	81	5.2e-08	DLIGNEHPLTPTVFNYAEMTK
239	1	F1KXQ8_ASCSU	Heterogeneous nuclear ribonucleoprotein F OS=Ascaris suum OX=6253 PE=2 SV=1	85	46748	7	6	3474	3676	1	1	486.253	970.491	2	970.487	0.0037	0	46.18	0.00078	YASNYVVR
240	1	F1KPM6_ASCSU	Complement factor H OS=Ascaris suum OX=6253 PE=2 SV=1	85	139623	2	2	39515	34637	1	1	987.479	2959.42	3	2959.4	0.0141	0	74.6	3.8e-07	SFAPFSPGTTAILTCNTGYQPSGEITSR	Carbamidomethyl (C)
241	1	F1LBD0_ASCSU	Guanine nucleotide-binding protein subunit gamma OS=Ascaris suum OX=6253 PE=2 SV=1	84	7461	1	1	29731	15273	1	1	691.022	2070.04	3	2070.04	0.0048	1	83.97	1e-07	FIEGQQESDPLVNPVDKR
242	1	F1KPV4_ASCSU	CAD protein OS=Ascaris suum OX=6253 PE=2 SV=1	84	246990	2	2	11728	34330	1	1	673.38	1344.75	2	1344.74	0.0026	0	66.73	2.1e-06	MAVLSLVLNGTAR	Deamidated (NQ)
243	1	F1KTZ0_ASCSU	1,4-alpha-glucan branching enzyme OS=Ascaris suum OX=6253 PE=2 SV=1	83	84326	5	5	5666	21296	1	1	546.275	1090.54	2	1090.53	0.0015	0	51.1	9.1e-05	YGVFLDYSK
244	1	F1KZQ9_ASCSU	Cathepsin B cysteine proteinase 6 OS=Ascaris suum OX=6253 PE=2 SV=1	83	39637	2	2	21940	27425	1	1	858.928	1715.84	2	1715.84	0.0014	0	83.7	1.3e-07	GIDECGIESSVVGGLPK	Carbamidomethyl (C)
245	1	F1LDU1_ASCSU	Calmodulin OS=Ascaris suum OX=6253 PE=2 SV=1	83	13448	4	3	10397	22993	1	1	647.836	1293.66	2	1293.66	0.0006	0	54.53	0.00013	TTIGELETQFR
246	1	F1KWW7_ASCSU	40S ribosomal protein S20 OS=Ascaris suum OX=6253 PE=2 SV=1	82	13505	1	1	13775	14662	1	1	710.393	1418.77	2	1418.76	0.0105	0	81.83	6.9e-08	ITLTSQNVSSLEK
247	1	F1L855_ASCSU	Hydroxyacylglutathione hydrolase OS=Ascaris suum OX=6253 PE=2 SV=1	81	28178	3	3	18016	29268	1	1	785.89	1569.77	2	1569.76	0.0055	0	75	3.4e-07	AVFTGDTLFIGGCGR	Carbamidomethyl (C)
248	1	F1KXL8_ASCSU	pyrroline-5-carboxylate reductase OS=Ascaris suum OX=6253 PE=2 SV=1	81	24931	2	2	11408	28563	1	1	664.864	1327.71	2	1327.71	0.0045	0	61.25	8e-05	GLLIDAVEAASNR
249	1	F1KQ25_ASCSU	Transmembrane cell adhesion receptor mua-3 OS=Ascaris suum OX=6253 PE=2 SV=1	80	234561	3	3	7859	7291	1	1	595.778	1189.54	2	1189.54	0.0026	0	52.03	6e-05	ADLGEECIAGR	Carbamidomethyl (C)
250	1	F1KS26_ASCSU	Splicing factor 3B subunit 3 OS=Ascaris suum OX=6253 PE=2 SV=1	80	134953	4	3	16544	7931	1	1	758.367	1514.72	2	1514.72	-0.0013	0	59.66	1.2e-05	GVTEEVQEDPTGVR
251	1	F1KYA2_ASCSU	Ubiquitin carboxyl-terminal hydrolase OS=Ascaris suum OX=6253 PE=2 SV=1	80	54501	3	3	12865	26138	1	1	694.881	1387.75	2	1387.75	0.0022	0	64.84	7e-06	SQLFALTGVAPER
252	1	F1LG91_ASCSU	Adenosylhomocysteinase (Fragment) OS=Ascaris suum OX=6253 PE=2 SV=1	80	21221	1	1	8294	17043	1	1	604.313	1206.61	2	1206.61	0.0041	0	79.5	2.7e-07	VAVVCGFGDVGK	Carbamidomethyl (C)
253	1	F1LG86_ASCSU	40S ribosomal protein S14 OS=Ascaris suum OX=6253 PE=2 SV=1	79	9802	5	4	5042	2207	1	1	527.788	1053.56	2	1053.56	0.0043	0	52.38	0.00014	TPGPGAQSALR
254	1	F1KRQ1_ASCSU	Apoptotic chromatin condensation inducer in the nucleus OS=Ascaris suum OX=6253 PE=2 SV=1	79	105149	6	5	13321	28688	1	1	702.893	1403.77	2	1403.77	0.0022	0	60.34	2.7e-05	STLAVSEIGAVVMK
255	1	F1L558_ASCSU	Leukocyte cell-derived chemotaxin-2 OS=Ascaris suum OX=6253 PE=2 SV=1	79	36602	3	2	24305	29062	1	1	906.401	1810.79	2	1810.79	0.0014	0	55.37	4.9e-05	LDCENSPDSIFMEVR	Carbamidomethyl (C)
256	1	F1KUA6_ASCSU	Paraspeckle component 1 OS=Ascaris suum OX=6253 PE=2 SV=1	79	61810	4	4	21395	12094	1	1	848.41	1694.81	2	1694.79	0.0107	0	52.77	5.7e-05	NMGPPFQQGPPGAGGQR
257	1	F1LG50_ASCSU	40S ribosomal protein SA (Fragment) OS=Ascaris suum OX=6253 PE=2 SV=1	78	19809	4	3	13377	13979	1	1	703.86	1405.7	2	1405.7	0.0021	0	50.12	0.00011	FTPGCLTNQIQK	Carbamidomethyl (C)
258	1	F1KZW7_ASCSU	Dihydrolipoamide acetyltransferase component of pyruvate dehydrogenase complex OS=Ascaris suum OX=6253 PE=2 SV=1	78	36515	3	3	16719	3543	1	1	761.384	1520.75	2	1520.75	0.0068	0	72.87	1.8e-06	LEPGEGGGAPAEAPAAK
259	1	F1KT90_ASCSU	Neutral alpha-glucosidase AB OS=Ascaris suum OX=6253 PE=2 SV=1	78	107525	2	1	8896	23562	1	1	619.285	1236.56	2	1235.68	0.8801	0	55.09	3.1e-05	ISDQLFTITAK
260	1	F1LCB4_ASCSU	Mesencephalic astrocyte-derived neurotrophic factor homolog OS=Ascaris suum OX=6253 PE=2 SV=1	77	19103	2	2	15762	13990	1	1	744.364	1486.71	2	1486.71	0.004	0	61.89	1.1e-05	VLSDAMANVPAEDR
261	1	F1LCT2_ASCSU	Glutathione S-transferase 1 OS=Ascaris suum OX=6253 PE=2 SV=1	77	23240	4	4	15089	26040	1	1	732.428	1462.84	2	1462.84	0.002	0	56.34	3.5e-05	ILAQSTAIATYLAK
262	1	ITR1_ASCSU	Trypsin inhibitor OS=Ascaris suum OX=6253 PE=1 SV=1	77	6793	3	2	21011	5551	1	0	841.371	1680.73	2	1680.72	0.0045	1	55.21	1.7e-05	DAQGNCIKFEDCPK	2 Carbamidomethyl (C)
263	1	F1LD63_ASCSU	40S ribosomal protein S8 OS=Ascaris suum OX=6253 PE=2 SV=1	76	29778	4	4	11727	31383	1	1	673.379	1344.74	2	1344.74	0.0024	0	54.27	2.4e-05	NSIITIDAVPFR
264	1	F1L7Q8_ASCSU	Histone H2B OS=Ascaris suum OX=6253 PE=2 SV=1	76	13549	4	2	3156	20182	1	1	477.306	952.598	2	952.596	0.0023	0	54.94	0.00024	LILPGELAK
265	1	F1KVZ1_ASCSU	Apple domain-containing protein OS=Ascaris suum OX=6253 PE=2 SV=1	76	68411	3	3	14390	2480	1	1	481.563	1441.67	3	1441.66	0.0039	0	59.2	2.5e-05	TGVGLCHEGEEVR	Carbamidomethyl (C)
266	1	F1LIC0_ASCSU	Cleavage stimulation factor subunit 2 tau variant (Fragment) OS=Ascaris suum OX=6253 PE=2 SV=1	75	9220	2	2	12381	13431	1	1	685.304	1368.59	2	1368.59	0.0017	0	73.71	3.3e-07	AVGSMNNADFMGR
267	1	F1L9U7_ASCSU	Muscle LIM protein Mlp84B OS=Ascaris suum OX=6253 PE=2 SV=1	74	12483	2	2	15399	19290	1	1	737.848	1473.68	2	1473.68	0.0001	0	67.05	2.3e-05	SVYAAEEMVAGGYK
268	1	F1L5D8_ASCSU	Chitinase domain-containing protein 1 OS=Ascaris suum OX=6253 PE=2 SV=1	74	46558	3	3	16495	28710	1	1	757.411	1512.81	2	1512.8	0.0044	0	55.22	4.6e-05	INPDEVSLSEVLAK
269	1	F1L3G0_ASCSU	peptidylprolyl isomerase OS=Ascaris suum OX=6253 PE=2 SV=1	74	27431	3	2	7803	15304	1	1	594.315	1186.62	2	1186.61	0.0033	0	71.44	5.7e-06	LGAGQVIAGMDR
270	1	F1L952_ASCSU	Superoxide dismutase OS=Ascaris suum OX=6253 PE=2 SV=1	74	24770	4	3	9687	15277	1	1	635.295	1268.58	2	1268.57	0.0048	0	45.94	0.0025	DFGSLQSMQEK
271	1	F1LEK1_ASCSU	40S ribosomal protein S18 OS=Ascaris suum OX=6253 PE=2 SV=1	74	17900	2	2	6572	2255	1	1	567.274	1132.53	2	1132.53	0.0033	0	61.57	2.1e-05	VMNTNIDGNR
272	1	F1L0I0_ASCSU	Protein farnesyltransferase/geranylgeranyltransferase type-1 subunit alpha OS=Ascaris suum OX=6253 PE=2 SV=1	74	37206	3	3	21662	35715	1	1	853.899	1705.78	2	1705.78	0.0071	0	54.37	2e-05	VTGSDAFNDAFMYLR
273	1	F1L0K3_ASCSU	Programmed cell death protein 5 OS=Ascaris suum OX=6253 PE=2 SV=1	74	14320	2	2	4328	22016	1	1	508.258	1014.5	2	1014.5	0.0025	0	56.11	0.00024	ADADLEAIR	Acetyl (Protein N-term)
274	1	F1L3L9_ASCSU	40S ribosomal protein S6 OS=Ascaris suum OX=6253 PE=2 SV=1	73	28693	3	3	33430	32499	1	1	765.377	2293.11	3	2293.1	0.0041	1	48.83	9.6e-05	MAQEVEADALGDEWKGYILR
275	1	F1L4I7_ASCSU	Eukaryotic translation initiation factor 5A OS=Ascaris suum OX=6253 PE=2 SV=1	73	17981	4	3	29929	14628	1	1	694.685	2081.03	3	2081.03	0.004	1	56.16	3e-05	KLEDICPSTHNMDVPVVK	Carbamidomethyl (C)
276	1	F1KTU7_ASCSU	Long-chain-fatty-acid--CoA ligase 4 OS=Ascaris suum OX=6253 PE=2 SV=1	73	60448	5	5	19332	11203	1	1	540.933	1619.78	3	1619.77	0.0084	1	45.23	0.00059	IADELGEETSDWKK
277	1	F1LAM3_ASCSU	Transthyretin-like protein 5 OS=Ascaris suum OX=6253 PE=2 SV=1	73	16257	1	1	29491	33408	1	1	1028.52	2055.03	2	2055.02	0.018	0	72.76	4.6e-06	TLYDAGTIELSGIYPGETR
278	1	F1KYD8_ASCSU	protein disulfide-isomerase OS=Ascaris suum OX=6253 PE=2 SV=1	73	48011	2	2	11786	26871	1	1	674.349	1346.68	2	1346.68	0.0011	0	66.63	2.5e-05	SSSDIVQWALNK
279	1	F1LHP8_ASCSU	Thioredoxin domain-containing protein 17 (Fragment) OS=Ascaris suum OX=6253 PE=2 SV=1	72	14292	4	4	8280	5170	1	1	402.897	1205.67	3	1205.67	0.0032	1	46.23	0.00035	VAVEGYEALKK
280	1	F1KQJ6_ASCSU	Intersectin-1 OS=Ascaris suum OX=6253 PE=2 SV=1	72	181737	3	3	15850	30681	1	1	745.868	1489.72	2	1489.72	0.0015	0	51.99	0.0001	ILVTEASDDWWR
281	1	F1L256_ASCSU	Conserved regulator of innate immunity protein 3 OS=Ascaris suum OX=6253 PE=2 SV=1	72	14876	1	1	28795	18353	1	1	671.972	2012.89	3	2012.87	0.0251	0	71.94	1.2e-06	FCQDLVSYATHYEHSR	Deamidated (NQ); Carbamidomethyl (C)
282	1	F1L7I3_ASCSU	Glycine cleavage system H protein OS=Ascaris suum OX=6253 PE=2 SV=1	72	17908	2	2	10079	8355	1	1	642.309	1282.6	2	1282.6	0.0058	0	54.97	0.00017	STYEHGWLYK
283	1	F1L8Q9_ASCSU	60S ribosomal protein L8 OS=Ascaris suum OX=6253 PE=2 SV=1	72	28337	5	4	3819	8368	1	1	494.276	986.536	2	986.533	0.0033	0	55.63	0.00012	AMVGIVAGGGR
284	1	F1LCX2_ASCSU	Glutathione S-transferase 1 OS=Ascaris suum OX=6253 PE=2 SV=1	71	23586	6	5	20831	16699	2	1	558.948	1673.82	3	1673.85	-0.0305	1	47.21	0.0022	LIFHQAGVKFEDNR	Deamidated (NQ)
285	1	F1L5Z5_ASCSU	60S ribosomal protein L4 (Fragment) OS=Ascaris suum OX=6253 PE=2 SV=1	71	56802	4	4	33746	9524	1	1	774.028	2319.06	3	2319.05	0.0107	0	46.85	6.7e-05	QPYAVSTEAGHQTSAESWGTGR
286	1	F1LDJ8_ASCSU	CS domain-containing protein OS=Ascaris suum OX=6253 PE=2 SV=1	71	25539	3	2	35547	24585	1	1	825.004	2471.99	3	2471.99	0.0009	1	54.85	7.4e-05	WKDEDDEEDDLDGGPGGFDFSK
287	1	F1LD55_ASCSU	Calcyphosin-like protein OS=Ascaris suum OX=6253 PE=2 SV=1	71	25926	2	2	9208	13101	1	1	625.802	1249.59	2	1249.59	0.0024	0	74.21	3.9e-06	TGDGVITVDDMK
288	1	F1KR15_ASCSU	Transcription elongation regulator 1 OS=Ascaris suum OX=6253 PE=2 SV=1	71	134946	2	2	16164	23822	1	1	751.388	1500.76	2	1500.76	0.0006	0	66.88	5.7e-06	VMEQGELQALVER
289	1	F1L7Z3_ASCSU	L-lactate dehydrogenase OS=Ascaris suum OX=6253 PE=2 SV=1	71	37915	2	1	8544	7528	1	1	612.305	1222.6	2	1222.59	0.0018	0	66.84	1.1e-05	VFGSGTNLDSAR
290	1	F1KRR4_ASCSU	RNA-binding protein squid OS=Ascaris suum OX=6253 PE=2 SV=1	71	32539	1	1	23127	34395	1	1	880.947	1759.88	2	1759.88	0.0022	0	70.57	4.7e-06	VFVGGLPADFPEEDLR
291	1	F1L5Y8_ASCSU	Nitrilase and fragile histidine triad fusion protein NitFhit OS=Ascaris suum OX=6253 PE=2 SV=1	70	51672	3	3	21739	15506	1	1	855.432	1708.85	2	1708.85	0.0043	0	46.81	0.0001	AIETQCYVVAAAQTGK	Carbamidomethyl (C)
292	1	F1KSW4_ASCSU	Ubiquitin carboxyl-terminal hydrolase OS=Ascaris suum OX=6253 PE=2 SV=1	70	25298	2	2	31806	15805	1	1	731.658	2191.95	3	2191.94	0.0088	0	63.49	5.9e-06	SDSLAFNEELEQAHESCAR	Carbamidomethyl (C)
293	1	F1KQG0_ASCSU	Titin OS=Ascaris suum OX=6253 PE=2 SV=1	70	176733	4	4	31420	19361	1	1	724.057	2169.15	3	2169.11	0.0385	0	47.58	0.0016	LTEGTDAILQCNIVGSPKPR	Deamidated (NQ); Carbamidomethyl (C)
294	1	F1KUG9_ASCSU	Ubiquitin carboxyl-terminal hydrolase OS=Ascaris suum OX=6253 PE=2 SV=1	70	89367	4	4	9229	10499	1	1	626.335	1250.65	2	1250.65	0.0041	0	54.93	4e-05	SQYIQEGVLSK
295	1	F1L8B6_ASCSU	Cat eye syndrome critical region protein 5 OS=Ascaris suum OX=6253 PE=2 SV=1	70	31514	1	1	14755	26439	1	1	726.89	1451.77	2	1451.76	0.0045	0	69.9	5.1e-07	SLIEQSVSTLYGR
296	1	F1LBE9_ASCSU	Heh-1 OS=Ascaris suum OX=6253 PE=2 SV=1	69	15768	1	1	21337	26607	1	1	847.419	1692.82	2	1691.82	1.0042	0	69.29	2.9e-06	SNFELLTVEAAGCPGK	Carbamidomethyl (C)
297	1	F1KU40_ASCSU	Aspartate--tRNA ligase, cytoplasmic OS=Ascaris suum OX=6253 PE=2 SV=1	69	57690	4	4	29196	17737	1	1	677.691	2030.05	3	2029.06	0.9909	0	47.93	0.00016	DVELHVTQLHVVSTAEPR
298	1	F1L479_ASCSU	Protein-L-isoaspartate(D-aspartate) O-methyltransferase OS=Ascaris suum OX=6253 PE=2 SV=1	69	31811	1	1	16779	12556	1	1	762.378	1522.74	2	1522.73	0.0072	1	69.2	1.3e-05	FMQVDKLDDGEVK
299	1	F1KY30_ASCSU	Cystathionine beta-synthase OS=Ascaris suum OX=6253 PE=2 SV=1	69	82583	4	4	25688	33090	1	1	936.966	1871.92	2	1871.89	0.0238	0	49.12	0.0015	DLGENDSCVVILPDGIR	Deamidated (NQ); Carbamidomethyl (C)
300	1	F1L0G6_ASCSU	Elongation factor 1-beta/1-delta 1 OS=Ascaris suum OX=6253 PE=2 SV=1	69	23620	2	2	11752	23539	1	1	673.851	1345.69	2	1345.69	0.0003	0	57.32	1.2e-05	GIETDGLVWGTAK
301	1	F1LFI4_ASCSU	Transthyretin-like protein 5 OS=Ascaris suum OX=6253 PE=2 SV=1	69	16171	2	2	11877	19629	1	1	675.868	1349.72	2	1349.72	0.0026	0	65.5	1.3e-05	TLYDAGTIQLAGK
302	1	F1LAN5_ASCSU	40S ribosomal protein S9 OS=Ascaris suum OX=6253 PE=2 SV=1	69	22392	2	2	3095	23311	1	1	474.779	947.544	2	947.544	0.0003	0	58.27	0.00019	LDYVLGLR
303	1	F1L6G4_ASCSU	Estradiol 17-beta-dehydrogenase 8 OS=Ascaris suum OX=6253 PE=2 SV=1	69	26331	5	4	5359	4532	1	1	540.257	1078.5	2	1078.5	0.0025	0	44.06	0.0049	SAEDVCASLK	Carbamidomethyl (C)
304	1	F1L5I4_ASCSU	Arrestin domain-containing protein 2 OS=Ascaris suum OX=6253 PE=2 SV=1	68	44648	1	1	6035	23458	1	1	554.794	1107.57	2	1107.57	0.0014	0	68.36	1.1e-05	LGDGFVFTPR
305	1	F1L7T0_ASCSU	Short/branched chain specific acyl-CoA dehydrogenase OS=Ascaris suum OX=6253 PE=2 SV=1	68	46626	4	4	14426	10929	1	1	722.36	1442.71	2	1442.7	0.0015	0	51.18	3.1e-05	WYSSVVATNTTSK
306	1	F1KPJ6_ASCSU	Transmembrane cell adhesion receptor mua-3 OS=Ascaris suum OX=6253 PE=2 SV=1	68	404907	4	4	16354	13834	1	1	754.357	1506.7	2	1505.7	1.0023	0	49.33	0.00016	VCVQLVDECATGR	2 Carbamidomethyl (C)
307	1	F1KXZ6_ASCSU	Alpha-crystallin B chain OS=Ascaris suum OX=6253 PE=2 SV=1	68	76712	2	2	6011	20581	1	1	554.27	1106.52	2	1106.52	0.0004	0	62.48	6.9e-05	EDELGFIER
308	1	F1KRY3_ASCSU	Succinate--CoA ligase [ADP/GDP-forming] subunit alpha, mitochondrial OS=Ascaris suum OX=6253 PE=2 SV=1	68	31492	3	2	3342	12801	1	1	482.262	962.51	2	961.56	0.9502	0	49.87	0.00024	VIIQGFTGK
309	1	F1LCD4_ASCSU	60S ribosomal protein L17 (Fragment) OS=Ascaris suum OX=6253 PE=2 SV=1	67	18631	2	2	7851	38220	1	1	595.352	1188.69	2	1188.69	0.0036	0	56.5	0.00026	SAEFLLQLLR
310	1	F1L9N2_ASCSU	Enoyl-CoA hydratase OS=Ascaris suum OX=6253 PE=2 SV=1	67	31646	2	2	12308	23269	1	1	682.838	1363.66	2	1363.66	0.0033	0	62.21	4.6e-05	SLAMEICLTGNR	Carbamidomethyl (C)
311	1	F1LI20_ASCSU	Sperm-specific class P protein 19 (Fragment) OS=Ascaris suum OX=6253 PE=2 SV=1	67	11707	1	1	13731	20665	1	1	709.862	1417.71	2	1417.71	0.0016	0	66.7	2.9e-06	EAAADAPDATVIFK
312	1	F1LEK0_ASCSU	Heterogeneous nuclear ribonucleoprotein A1 (Fragment) OS=Ascaris suum OX=6253 PE=2 SV=1	66	8201	4	4	33659	31408	1	1	771.379	2311.12	3	2310.11	1.0063	1	41.68	0.00041	MFIGGLSSATTDESLKEFYSK
313	1	F1KRW4_ASCSU	C-1-tetrahydrofolate synthase, cytoplasmic OS=Ascaris suum OX=6253 PE=2 SV=1	66	101271	3	3	18928	25836	1	1	800.952	1599.89	2	1599.89	0.0014	0	50.56	9.7e-05	YVVVAGITPTPLGEGK
314	1	F1LCM2_ASCSU	Isochorismatase domain-containing protein 2 OS=Ascaris suum OX=6253 PE=2 SV=1	66	21616	4	4	8808	10435	1	1	617.33	1232.65	2	1232.64	0.002	0	62.59	8.9e-06	LIQASSQLDMK
315	1	F1L5N2_ASCSU	Lipoma-preferred partner OS=Ascaris suum OX=6253 PE=2 SV=1	66	32999	4	3	35093	20839	1	1	811.051	2430.13	3	2430.13	0.0024	0	40.79	0.00053	QLAGASFYNVDGRPLCEQDYK	Carbamidomethyl (C)
316	1	F1KVD7_ASCSU	Medium-chain specific acyl-CoA dehydrogenase 1 OS=Ascaris suum OX=6253 PE=2 SV=1	66	35978	1	1	20234	28711	1	1	826.919	1651.82	2	1651.82	0.0021	0	65.81	3e-05	AFTAFVVDGDTPGISR
317	1	F1L186_ASCSU	BRICHOS domain-containing protein OS=Ascaris suum OX=6253 PE=2 SV=1	66	67154	2	2	9442	10572	1	1	630.329	1258.64	2	1258.64	0.0032	0	64.97	3.6e-05	TIEEQEIIER
318	1	F1KV32_ASCSU	NudC domain-containing protein 1 OS=Ascaris suum OX=6253 PE=2 SV=1	66	48422	1	1	31848	20005	1	1	732.688	2195.04	3	2195.04	-0.0008	0	65.71	7.5e-06	SHCTPLVEDDSIEIVEQPK	Carbamidomethyl (C)
319	1	F1L724_ASCSU	Alcohol dehydrogenase NADP+ OS=Ascaris suum OX=6253 PE=2 SV=1	66	36250	1	1	14524	27534	1	1	723.832	1445.65	2	1445.65	0.0024	0	65.71	5.9e-06	YSDVDYLETWR
320	1	F1L8I4_ASCSU	Single stranded DNA binding protein 1 OS=Ascaris suum OX=6253 PE=2 SV=1	65	24322	3	3	17809	17084	1	1	521.26	1560.76	3	1560.75	0.0047	0	46.32	0.00055	SDQSELHSISVFGR
321	1	F1L311_ASCSU	(S)-3-amino-2-methylpropionate transaminase OS=Ascaris suum OX=6253 PE=2 SV=1	65	53439	5	5	949	3728	1	1	385.743	769.472	2	769.47	0.0025	0	45.75	0.00058	ALSAIAPK
322	1	F1KXD6_ASCSU	Adenylyl cyclase-associated protein OS=Ascaris suum OX=6253 PE=2 SV=1	65	65161	1	1	6978	9575	1	1	575.297	1148.58	2	1148.57	0.0049	0	65.24	3.5e-05	EAMAAEIVTSK
323	1	F1LDP2_ASCSU	40S ribosomal protein S23 OS=Ascaris suum OX=6253 PE=2 SV=1	65	15758	1	1	7014	23477	1	1	575.828	1149.64	2	1149.64	0.0019	0	64.55	2.7e-05	VANTSLSALFK
324	1	F1KVY2_ASCSU	KH domain-containing, RNA-binding, signal transduction-associated protein 2 OS=Ascaris suum OX=6253 PE=2 SV=1	64	33684	2	1	13877	12359	1	1	712.809	1423.6	2	1423.6	-0.0003	0	57.6	8.3e-05	PGEDYLGDGMGASR
325	1	F1L7K5_ASCSU	peptidylamidoglycolate lyase OS=Ascaris suum OX=6253 PE=2 SV=1	63	38492	2	2	10836	13270	1	1	437.252	1308.73	3	1308.74	-0.0074	0	49.9	0.00035	LLGHVTGLGIDSK
326	1	F1LC24_ASCSU	UDP-glucose 4-epimerase (Fragment) OS=Ascaris suum OX=6253 PE=2 SV=1	63	37958	1	1	19836	22705	1	1	820.882	1639.75	2	1639.74	0.0043	0	62.89	7.6e-06	MGNLGCEVYNLGTGR	Carbamidomethyl (C)
327	1	F1L113_ASCSU	Immunoglobulin-binding protein 1 OS=Ascaris suum OX=6253 PE=2 SV=1	63	42041	1	1	15432	14795	1	1	738.35	1474.69	2	1474.68	0.0033	0	62.74	3.7e-05	IIDDYETGSFSTK
328	1	F1KYP6_ASCSU	Proliferating cell nuclear antigen OS=Ascaris suum OX=6253 PE=2 SV=1	62	25750	2	2	12290	28370	1	1	682.36	1362.71	2	1362.7	0.0063	0	52.28	3.2e-05	TINLGMSLANMAK
329	1	F1L4N0_ASCSU	peptidylglycine monooxygenase OS=Ascaris suum OX=6253 PE=2 SV=1	62	36820	2	2	7697	14654	1	1	394.225	1179.65	3	1179.65	0.0018	0	50.07	0.00067	HGVSVAAWVVR
330	1	F1LBA5_ASCSU	Toll-interacting protein OS=Ascaris suum OX=6253 PE=2 SV=1	62	30554	2	2	17879	22299	1	1	522.312	1563.91	3	1563.91	0.0035	0	61.65	1.3e-05	LAVPVASAGVQQVVAR
331	1	F1KY90_ASCSU	Target of Myb protein 1 OS=Ascaris suum OX=6253 PE=2 SV=1	62	44803	2	1	31262	20331	1	1	721.345	2161.01	3	2161.01	-0.0004	0	64.61	2e-05	TSEQAAAGGESTANLIEIEDR
332	1	F1L8L8_ASCSU	40S ribosomal protein S5 OS=Ascaris suum OX=6253 PE=2 SV=1	62	14297	1	1	19640	38438	1	1	816.42	1630.83	2	1630.82	0.0028	0	61.91	6.4e-06	TIAECLADELINAAK	Carbamidomethyl (C)
333	1	F1LH47_ASCSU	Transthyretin-like protein 46 OS=Ascaris suum OX=6253 PE=2 SV=1	62	16214	2	2	17438	20163	1	1	773.374	1544.73	2	1544.73	0.0013	0	52.47	0.00019	GDSSEITNIDPELR
334	1	F1LHL0_ASCSU	Protein FAM136A (Fragment) OS=Ascaris suum OX=6253 PE=2 SV=1	62	16021	2	1	8682	12692	1	1	615.331	1228.65	2	1228.64	0.0057	0	59.92	2.5e-05	ELGELQGQLSR
335	1	F1LBG7_ASCSU	Glutathione S-transferase 1 OS=Ascaris suum OX=6253 PE=2 SV=1	61	14739	1	1	20831	16699	1	1	558.948	1673.82	3	1673.82	0.0059	0	61.08	8.9e-05	LIFHQAGVEFEDNR
336	1	F1KY54_ASCSU	RNA-binding protein Nova-2 OS=Ascaris suum OX=6253 PE=2 SV=1	61	60117	3	3	11493	18291	1	1	667.344	1332.67	2	1332.67	0.0019	0	43.21	0.00056	LISLSGDAECIR	Carbamidomethyl (C)
337	1	F1KRR0_ASCSU	Protein unc-33 OS=Ascaris suum OX=6253 PE=2 SV=1	61	80427	3	3	31842	28075	1	1	732.375	2194.1	3	2194.1	0.0049	0	43.49	0.00014	FIQLTSHSPYLFCAVQQR	Carbamidomethyl (C)
338	1	F1L1W5_ASCSU	Cytochrome b-c1 complex subunit 1 OS=Ascaris suum OX=6253 PE=2 SV=1	61	52646	4	4	32855	35535	1	1	753.047	2256.12	3	2256.1	0.0185	1	43.69	0.00049	YRDDNIPFMYGAIAVEGIGR
339	1	F1KQR1_ASCSU	Golgi apparatus protein 1 OS=Ascaris suum OX=6253 PE=2 SV=1	60	139204	5	5	10812	11261	1	1	655.292	1308.57	2	1308.57	0.0032	0	50.58	0.0005	TNFDELGPECK	Carbamidomethyl (C)
340	1	F1LIF6_ASCSU	Adenosylhomocysteinase (Fragment) OS=Ascaris suum OX=6253 PE=2 SV=1	60	7932	1	1	7609	25666	1	1	589.315	1176.62	2	1176.61	0.0022	0	59.89	6e-05	VADITLADFGR
341	1	F1KVT7_ASCSU	Aldehyde dehydrogenase family 9 member A1 OS=Ascaris suum OX=6253 PE=2 SV=1	60	76580	2	1	16080	22125	1	1	749.914	1497.81	2	1496.81	1.0029	0	57.81	1.4e-05	VLPTWALQSAQQR
342	1	F1KZ42_ASCSU	Papilin OS=Ascaris suum OX=6253 PE=2 SV=1	60	61591	1	1	12906	25844	1	1	695.837	1389.66	2	1389.66	0.0038	0	59.7	1.3e-05	ASIEQYYFDVR
343	1	F1KQN0_ASCSU	CD109 antigen OS=Ascaris suum OX=6253 PE=2 SV=1	60	171834	1	1	17043	21572	1	1	766.403	1530.79	2	1530.79	0.0033	0	59.64	9.8e-06	IAASVTEDLTDIQR
344	1	F1LFC7_ASCSU	40S ribosomal protein S13 OS=Ascaris suum OX=6253 PE=2 SV=1	60	17398	1	1	13732	11375	1	1	709.863	1417.71	2	1417.7	0.0061	0	59.59	8.2e-05	LTSEDVQEQITR
345	1	F1KS98_ASCSU	Small glutamine-rich tetratricopeptide repeat-containing protein beta OS=Ascaris suum OX=6253 PE=2 SV=1	60	37475	2	2	16812	17578	1	1	762.866	1523.72	2	1522.71	1.0088	0	54.98	6.6e-05	LEQYDLAIQDCR	Carbamidomethyl (C)
346	1	F1KW07_ASCSU	Four and a half LIM domains protein 2 OS=Ascaris suum OX=6253 PE=2 SV=1	60	86301	2	2	22937	19769	1	1	877.378	1752.74	2	1751.74	1.0025	0	59.8	3.1e-06	IFCSNCYDQAFATR	2 Carbamidomethyl (C)
347	1	F1KQ49_ASCSU	Clathrin heavy chain OS=Ascaris suum OX=6253 PE=2 SV=1	60	192884	3	3	11952	15178	1	1	677.347	1352.68	2	1352.68	0.003	0	43.43	0.0007	VVGAMQLYSTER
348	1	F1KY78_ASCSU	TraB domain-containing protein OS=Ascaris suum OX=6253 PE=2 SV=1	59	56250	2	2	22898	34648	1	1	876.422	1750.83	2	1750.83	0.0029	0	48.21	0.00022	LDLEGSDLTEEDIFR
349	1	F1L4J8_ASCSU	Serpin B6 OS=Ascaris suum OX=6253 PE=2 SV=1	59	41380	1	1	28939	16717	1	1	674.019	2019.03	3	2019.03	0.0069	0	59.06	2.3e-05	LVDELSKPADGYALSTANR
350	1	F1LA83_ASCSU	Phosphate carrier protein, mitochondrial (Fragment) OS=Ascaris suum OX=6253 PE=2 SV=1	59	43706	3	2	21702	22351	1	1	569.982	1706.93	3	1706.92	0.0049	1	51.27	5.4e-05	GIISGFSTTIKEEGIR
351	1	F1KYA6_ASCSU	Kunitz/Bovine pancreatic trypsin inhibitor domain protein OS=Ascaris suum OX=6253 PE=2 SV=1	59	71707	3	3	15666	9750	1	1	742.875	1483.73	2	1483.58	0.1559	0	44.7	0.0034	WFSDPSDNSCNR	Carbamidomethyl (C)
352	1	F1L6K2_ASCSU	ADP/ATP translocase OS=Ascaris suum OX=6253 PE=2 SV=1	59	35537	1	1	7124	11060	1	1	578.342	1154.67	2	1154.67	0.0037	0	58.89	0.00012	ILLQVQDAQK
353	1	F1KQ44_ASCSU	Neuroglian OS=Ascaris suum OX=6253 PE=2 SV=1	59	149650	3	3	31980	25037	1	1	735.39	2203.15	3	2202.13	1.0171	0	49.55	8.2e-05	SIEIHVDDVPNPIHAAYIAK	Deamidated (NQ)
354	1	F1L682_ASCSU	60S ribosomal protein L7 OS=Ascaris suum OX=6253 PE=2 SV=1	59	28597	2	2	20230	31047	1	1	826.911	1651.81	2	1651.81	0	0	48.33	0.00044	IVDPYVAWGYPNMK
355	1	F1KYH3_ASCSU	ornithine aminotransferase OS=Ascaris suum OX=6253 PE=2 SV=1	59	47776	3	3	6548	20074	1	1	566.784	1131.55	2	1131.55	0.0038	0	46.96	0.00037	VDAWNVCLR	Carbamidomethyl (C)
356	1	F1L7A1_ASCSU	Isovaleryl-CoA dehydrogenase, mitochondrial OS=Ascaris suum OX=6253 PE=2 SV=1	58	45610	1	1	5955	19896	1	1	552.825	1103.63	2	1103.63	0.001	0	58.42	4.3e-05	IGTFQLIQGK
357	1	F1LHI5_ASCSU	Transthyretin-like protein 5 (Fragment) OS=Ascaris suum OX=6253 PE=2 SV=1	58	15418	3	2	26117	18986	1	1	473.514	1890.03	4	1890.02	0.0043	1	50.13	0.00018	SGSKPSELFGLGSVELKR
358	1	F1L8P1_ASCSU	Syntaxin-1A OS=Ascaris suum OX=6253 PE=2 SV=1	58	36063	1	1	31227	14112	1	1	720.671	2158.99	3	2158.98	0.01	0	57.91	3.2e-05	LIENSIEHDESGGMSSADLR
359	1	F1LG97_ASCSU	Transthyretin-like protein 5 OS=Ascaris suum OX=6253 PE=2 SV=1	57	16079	2	2	11392	11588	1	1	664.357	1326.7	2	1326.7	0.0032	0	45.02	0.00025	LLCNGEPIANVK	Carbamidomethyl (C)
360	1	F1L5X1_ASCSU	Peptidyl-prolyl cis-trans isomerase OS=Ascaris suum OX=6253 PE=2 SV=1	57	13310	1	1	5358	16267	1	1	540.252	1078.49	2	1078.49	0.0022	0	57.14	4.3e-05	SGGDLGWMTR
361	1	F1KXB0_ASCSU	T-complex protein 1 subunit eta OS=Ascaris suum OX=6253 PE=2 SV=1	57	81881	2	2	10760	13490	1	1	654.316	1306.62	2	1306.62	0.0017	0	41.99	0.00052	GGAEQFIAETER
362	1	F1KZ62_ASCSU	Cuticlin-1 (Fragment) OS=Ascaris suum OX=6253 PE=2 SV=1	57	76311	3	2	13047	28083	1	1	698.345	1394.68	2	1394.67	0.0074	0	47.24	0.00036	NILSDLTYADDR
363	1	F1LAY0_ASCSU	BAG family molecular chaperone regulator 2 OS=Ascaris suum OX=6253 PE=2 SV=1	56	24634	2	2	16567	27084	1	1	758.424	1514.83	2	1514.83	0.0036	0	43.59	0.00013	ALNSVNSLIEGAVTK
364	1	F1L0F0_ASCSU	Inner nuclear membrane protein Man1 OS=Ascaris suum OX=6253 PE=2 SV=1	56	72349	1	1	17605	27298	1	1	776.897	1551.78	2	1551.78	-0.0015	0	56.43	0.00016	SMITSTELVTDISR
365	1	F1LGD3_ASCSU	60S ribosomal protein L11 (Fragment) OS=Ascaris suum OX=6253 PE=2 SV=1	56	22453	2	2	6149	2493	1	1	557.816	1113.62	2	1113.61	0.0033	1	58.95	0.00013	GKAEQLAEIR
366	1	F1L3L5_ASCSU	Fatty acid-binding protein 9 OS=Ascaris suum OX=6253 PE=2 SV=1	56	15819	1	1	17533	14894	1	1	516.949	1547.83	3	1547.82	0.0055	1	56.21	0.00018	FTIEGDKLIQEQK
367	1	F1L442_ASCSU	60S ribosomal protein L9 OS=Ascaris suum OX=6253 PE=2 SV=1	56	16827	1	1	29353	32775	1	1	1021.5	2040.99	2	2040.05	0.9454	0	56.2	4.7e-05	DELIVEGNDIQLVSQAAAR
368	1	F1KWW2_ASCSU	Receptor-type tyrosine-protein phosphatase-like protein OS=Ascaris suum OX=6253 PE=2 SV=1	56	89074	1	1	12324	22294	1	1	683.355	1364.69	2	1364.69	0.0013	0	56.01	2.2e-05	FLESTLLDSQGR
369	1	F1L613_ASCSU	Sex-regulated protein janus-A OS=Ascaris suum OX=6253 PE=2 SV=1	56	19412	2	1	29025	16549	1	1	675.663	2023.97	3	2023.96	0.0025	0	52.68	0.00012	EILVYGYSQGYGPADHQK
370	1	F1L446_ASCSU	Protein cab-1 OS=Ascaris suum OX=6253 PE=2 SV=1	56	30608	2	2	13452	27180	1	1	705.351	1408.69	2	1408.69	0.0011	0	43.89	0.00028	GQSEFVEFIEPK
371	1	F1L4G8_ASCSU	S-(hydroxymethyl)glutathione dehydrogenase OS=Ascaris suum OX=6253 PE=2 SV=1	55	47932	3	3	11423	13102	1	1	665.346	1328.68	2	1328.67	0.0052	0	50.17	0.00067	INEAFDVLHSGK
372	1	F1L721_ASCSU	40S ribosomal protein S3a OS=Ascaris suum OX=6253 PE=2 SV=1	55	28549	2	2	11398	12580	1	1	664.379	1326.74	2	1326.74	0.0032	1	48.23	0.00067	LIPDSIGKDIEK
373	1	F1KRT3_ASCSU	Sodium/potassium-transporting ATPase subunit alpha OS=Ascaris suum OX=6253 PE=2 SV=1	55	117129	1	1	8662	12845	1	1	614.835	1227.66	2	1227.66	-0.001	0	54.8	6.7e-05	GLTDAQAAAAIAR
374	1	F1KYF9_ASCSU	Glutamate dehydrogenase OS=Ascaris suum OX=6253 PE=2 SV=1	55	59887	2	2	20498	20844	1	1	831.454	1660.89	2	1660.88	0.0112	0	51.13	0.00015	LKPIDEQVNPSFFK
375	1	F1L819_ASCSU	Phosphomannomutase OS=Ascaris suum OX=6253 PE=2 SV=1	54	28783	1	1	13632	14171	1	1	708.346	1414.68	2	1414.67	0.0046	0	54.49	0.00016	TIGYSVSGPYDTR
376	1	F1LDB0_ASCSU	Prohibitin OS=Ascaris suum OX=6253 PE=2 SV=1	54	30081	2	1	14037	8647	1	1	715.88	1429.74	2	1429.74	0.0036	0	46.01	0.00018	IAAITTAEGDAQAAK
377	1	F1L2L3_ASCSU	Aldehyde dehydrogenase OS=Ascaris suum OX=6253 PE=2 SV=1	54	57001	3	3	18918	24460	1	1	800.903	1599.79	2	1598.78	1.008	0	52.49	5.4e-05	ELGEYGLQAYTEVK
378	1	F1L4X8_ASCSU	Transcription elongation factor A protein 3 OS=Ascaris suum OX=6253 PE=2 SV=1	54	27828	1	1	8050	18668	1	1	599.839	1197.66	2	1197.66	0.0028	0	54.08	2.4e-05	QILDGVISPEK
379	1	F1LDY0_ASCSU	NADH dehydrogenase [ubiquinone] iron-sulfur protein 4, mitochondrial OS=Ascaris suum OX=6253 PE=2 SV=1	54	20135	1	1	10903	15913	1	1	656.363	1310.71	2	1310.71	0.0034	0	54.01	8.7e-05	SLEEVLQPTPAK
380	1	F1KV11_ASCSU	Rab GDP dissociation inhibitor OS=Ascaris suum OX=6253 PE=2 SV=1	54	49912	1	1	32659	30217	1	1	749.023	2244.05	3	2243.04	1.006	0	53.61	0.00029	ISDVYEPTDMGAESQVFISR
381	1	F1L5E4_ASCSU	Guanine nucleotide-binding protein G(I) subunit alpha OS=Ascaris suum OX=6253 PE=2 SV=1	53	40919	1	1	5110	17898	1	1	529.317	1056.62	2	1056.62	0.0019	0	53.4	0.00027	LLLLGAGESGK
382	1	F1L5D6_ASCSU	L-sulfolactate dehydrogenase OS=Ascaris suum OX=6253 PE=2 SV=1	53	44447	2	2	11395	25348	1	1	664.366	1326.72	2	1326.71	0.0034	0	47.21	6.8e-05	QLADVLVEGDIR
383	1	F1LBY3_ASCSU	60S ribosomal protein L26 OS=Ascaris suum OX=6253 PE=2 SV=1	53	16332	2	2	18846	18571	1	1	533.303	1596.89	3	1596.88	0.0048	1	42	0.00059	SIPIRVDDEVTVVR
384	1	F1KXW7_ASCSU	Neuroendocrine convertase 2 OS=Ascaris suum OX=6253 PE=2 SV=1	53	72568	1	1	14802	14951	1	1	727.833	1453.65	2	1453.65	0.0017	0	53.08	8e-05	DNGICGVGVAYDSK	Carbamidomethyl (C)
385	1	F1LI21_ASCSU	60S ribosomal protein L35a (Fragment) OS=Ascaris suum OX=6253 PE=2 SV=1	53	12109	1	1	7675	3460	1	1	590.313	1178.61	2	1178.61	0.0035	1	52.99	9.2e-05	EAAQWYVGKK
386	1	A1BQ57_ASCSU	Acidic ribosomal protein P1 (Fragment) OS=Ascaris suum OX=6253 GN=rpa1 PE=3 SV=1	53	11208	1	1	23933	33716	1	1	899.471	1796.93	2	1796.92	0.0035	0	52.88	1.7e-05	AAHVEVEPFWPGLFAK
387	1	F1LDC3_ASCSU	Ribosomal protein OS=Ascaris suum OX=6253 PE=2 SV=1	52	17241	1	1	13965	32096	1	1	714.374	1426.73	2	1426.73	-0.0017	0	52.46	0.00034	SYDAFLASEALIK
388	1	F1KZ18_ASCSU	aldehyde dehydrogenase (NAD(+)) OS=Ascaris suum OX=6253 PE=2 SV=1	52	57356	1	1	17557	37192	1	1	775.868	1549.72	2	1549.72	0.0015	0	52.39	0.00024	DAYEFWADIPAPR
389	1	F1KSR7_ASCSU	Microtubule-associated protein futsch OS=Ascaris suum OX=6253 PE=2 SV=1	52	100844	1	1	33453	7186	1	1	765.737	2294.19	3	2294.19	0.0025	0	52.35	0.00013	SPSAPRPPTAVTATTTAPSNAATK
390	1	Q26341_ASCSU	Type IV collagen alpha 2 chain (Fragment) OS=Ascaris suum OX=6253 GN=alpha 2(IV) PE=3 SV=1	52	9148	1	1	8265	10191	1	1	603.81	1205.61	2	1205.6	0.0014	0	52.33	7.5e-05	EFTGSGSIVGPR
391	1	F1LE41_ASCSU	Ribosomal protein L15 OS=Ascaris suum OX=6253 PE=2 SV=1	52	24236	2	2	14464	25443	1	1	722.896	1443.78	2	1443.78	0.0006	0	44.06	7.4e-05	FYEVILIDPAHK
392	1	F1KT77_ASCSU	Staphylococcal nuclease domain-containing protein OS=Ascaris suum OX=6253 PE=2 SV=1	52	100873	2	2	15853	16978	1	1	745.878	1489.74	2	1489.73	0.0112	0	46.68	0.00064	LIGESEPFAEEAAK
393	1	F1L5U6_ASCSU	Protein lethal(2)essential for life OS=Ascaris suum OX=6253 PE=2 SV=1	52	43423	1	1	8750	19233	1	1	616.329	1230.64	2	1230.65	-0.0016	0	51.88	0.00045	TVDDTLLIEGR
394	1	F1KTP4_ASCSU	Phosphoglucomutase-2 OS=Ascaris suum OX=6253 PE=2 SV=1	52	66659	4	3	8897	7144	1	1	619.297	1236.58	2	1236.57	0.0052	0	43.45	0.0011	ESNGVAIGYDGR
395	1	F1L2H3_ASCSU	Glutaredoxin-1 OS=Ascaris suum OX=6253 PE=2 SV=1	52	13186	3	3	14492	33549	1	1	723.363	1444.71	2	1443.7	1.0125	0	38	0.0026	DGALEWIEINER
396	1	F1L192_ASCSU	Dosage compensation protein dpy-30 OS=Ascaris suum OX=6253 PE=2 SV=1	51	14560	1	1	40331	11637	1	1	1044.49	3130.46	3	3129.42	1.039	0	51.48	5.8e-05	SAMDVTESTATPAEGEQKPAEEPKPTEEK	Acetyl (Protein N-term); Deamidated (NQ)
397	1	F1LFE8_ASCSU	RNA-binding protein 8A OS=Ascaris suum OX=6253 PE=2 SV=1	51	18028	1	1	37813	19617	1	1	902.744	2705.21	3	2704.2	1.0105	0	51.46	7.3e-05	GFGGETHADVADYEALDGEGAATAPQR
398	1	F1LEZ4_ASCSU	Peptidyl-prolyl cis-trans isomerase (Fragment) OS=Ascaris suum OX=6253 PE=2 SV=1	51	27373	1	1	10147	30224	1	1	643.379	1284.74	2	1284.74	0.0001	0	51.42	0.00027	IVIGLFGNEVPK
399	1	F1L962_ASCSU	Guanine nucleotide-binding protein subunit beta-2-like protein OS=Ascaris suum OX=6253 PE=2 SV=1	51	29551	2	2	26937	18931	1	1	642.288	1923.84	3	1923.84	0.001	0	46.62	9.8e-05	YTIGDDCHTDWVSTVR	Carbamidomethyl (C)
400	1	F1KSW6_ASCSU	Ceramide kinase OS=Ascaris suum OX=6253 PE=2 SV=1	51	61001	2	1	11266	33375	1	1	661.883	1321.75	2	1320.74	1.0076	0	42.96	0.00065	TLLIFVNPYGGK
401	1	F1L628_ASCSU	Acetyl-coenzyme A synthetase (Fragment) OS=Ascaris suum OX=6253 PE=2 SV=1	51	53739	2	2	10750	16378	1	1	653.874	1305.73	2	1305.73	0.0044	0	51.16	9.9e-05	VTTLYTAPTAIR
402	1	F1KXN6_ASCSU	T-complex protein 1 subunit delta OS=Ascaris suum OX=6253 PE=2 SV=1	51	49533	2	2	18673	19514	1	1	531.618	1591.83	3	1590.83	1.0066	1	44.67	0.0006	IVDLEKDYNVDLR
403	1	F1L2Z7_ASCSU	26S proteasome non-ATPase regulatory subunit 6 OS=Ascaris suum OX=6253 PE=2 SV=1	51	47051	1	1	7359	25020	1	1	583.849	1165.68	2	1165.68	0.0012	0	51.13	0.00074	IPNLEIAQLR
404	1	F1L351_ASCSU	Histone H1.X OS=Ascaris suum OX=6253 PE=2 SV=1	51	21300	5	5	1639	1589	1	1	419.215	836.416	2	836.414	0.0022	0	39.61	0.0057	GVGASGSFR
405	1	F1L0V6_ASCSU	Heterogeneous nuclear ribonucleoprotein A1 OS=Ascaris suum OX=6253 PE=2 SV=1	51	38879	3	3	17219	13663	1	1	512.943	1535.81	3	1535.8	0.0056	1	38.14	0.0021	YGNIIKCEIIADK	Carbamidomethyl (C)
406	1	F1LEV3_ASCSU	40S ribosomal protein S26 OS=Ascaris suum OX=6253 PE=2 SV=1	51	13758	1	1	20308	25111	1	1	828.395	1654.78	2	1654.77	0.0031	0	50.91	0.00021	DISDASAYESYPLPK
407	1	F1L2I8_ASCSU	WD repeat-containing protein 61 OS=Ascaris suum OX=6253 PE=2 SV=1	51	49535	1	1	20404	10168	1	1	553.933	1658.78	3	1658.77	0.0036	1	50.88	0.00028	GRVEDEEEDELLAR
408	1	F1L0Q7_ASCSU	Vitrin (Fragment) OS=Ascaris suum OX=6253 PE=2 SV=1	51	73675	1	1	6692	16996	1	1	569.282	1136.55	2	1136.55	0.0031	0	50.71	0.00095	DFATSVDLNR
409	1	F1L8K5_ASCSU	S-methyl-5~-thioadenosine phosphorylase OS=Ascaris suum OX=6253 PE=2 SV=1	50	35157	2	2	7222	5656	1	1	580.789	1159.56	2	1159.57	-0.0016	0	48.17	0.0013	TGTAVCIEGPR	Carbamidomethyl (C)
410	1	F1L7N8_ASCSU	Endothelial differentiation-related factor 1 OS=Ascaris suum OX=6253 PE=2 SV=1	50	17149	3	3	28258	20802	1	1	662.006	1983	3	1981.99	1.0061	0	39.38	0.0014	MGNIVSDTDPNTVTILHR
411	1	F1L6A8_ASCSU	Hsp90 chaperone protein kinase-targeting subunit OS=Ascaris suum OX=6253 PE=2 SV=1	50	42788	1	1	15667	9696	1	1	495.586	1483.74	3	1483.73	0.0045	1	50.26	0.00026	LYQSEVEAFKDR
412	1	F1L8D9_ASCSU	Isocitrate dehydrogenase [NAD] subunit, mitochondrial OS=Ascaris suum OX=6253 PE=2 SV=1	50	42292	1	1	14505	30329	1	1	723.384	1444.75	2	1444.75	0.0012	0	50.26	0.001	SSEVIDSVINNLR
413	1	F1L6W9_ASCSU	Cuticlin-1 OS=Ascaris suum OX=6253 PE=2 SV=1	50	42345	4	4	38102	32326	1	1	916.132	2745.38	3	2745.38	-0.0007	0	48.17	0.0013	YEILDGGPSGQPIQFATIGQQVYHK
414	1	F1L087_ASCSU	Phosphatidylinositol-5-phosphate 4-kinase type-2 alpha OS=Ascaris suum OX=6253 PE=2 SV=1	50	46297	2	2	18777	31220	1	1	798.411	1594.81	2	1594.8	0.0054	0	47.43	0.00014	LVNMLSSDTEFLAR
415	1	F1KU51_ASCSU	Glucosidase 2 subunit beta OS=Ascaris suum OX=6253 PE=2 SV=1	50	63985	1	1	37859	21711	1	1	904.425	2710.25	3	2710.25	0.0053	1	50.04	6.3e-05	VIVECGEETELVEATEPAKCEYR	2 Carbamidomethyl (C)
416	1	F1LET8_ASCSU	40S ribosomal protein S15 OS=Ascaris suum OX=6253 PE=2 SV=1	50	17366	3	3	27427	32214	1	1	648.67	1942.99	3	1942.98	0.0103	1	37.91	0.00055	GVDLDQLLDMNRDQLAK
417	1	F1L6Q6_ASCSU	Heat shock protein Hsp-12.2 OS=Ascaris suum OX=6253 PE=2 SV=1	50	13175	4	4	3394	8306	1	1	483.731	965.448	2	965.445	0.0028	0	40.63	0.0062	TDEFGEIR
418	1	F1KSB8_ASCSU	AP complex subunit beta OS=Ascaris suum OX=6253 PE=2 SV=1	50	108654	1	1	10257	12121	1	1	645.353	1288.69	2	1288.69	0.002	0	49.87	0.00016	LQQNNVFTVAR
419	1	F1LD67_ASCSU	Protein ETHE1 OS=Ascaris suum OX=6253 PE=2 SV=1	50	28001	1	1	21247	27716	1	1	845.9	1689.79	2	1689.79	0.0005	0	49.52	0.00094	SCTYTFLLACPTTR	2 Carbamidomethyl (C)
420	1	F1KY05_ASCSU	Pyruvate kinase OS=Ascaris suum OX=6253 PE=2 SV=1	49	65682	2	2	36792	31535	1	1	859.072	2574.19	3	2573.19	1.0022	0	42.2	0.001	IENQEGVDNADEIIAESDGVMVAR
421	1	F1L484_ASCSU	26S proteasome non-ATPase regulatory subunit 12 OS=Ascaris suum OX=6253 PE=2 SV=1	49	56542	2	2	17444	32964	1	1	773.41	1544.8	2	1544.8	0.0002	0	47	0.0022	SGNVAGALESLASLEK
422	1	F1KYX4_ASCSU	Cathepsin D OS=Ascaris suum OX=6253 PE=2 SV=1	49	48992	2	2	14274	18342	1	1	719.884	1437.75	2	1437.75	0.0031	0	44.73	0.00019	YVEPITYTPVTR
423	1	F1KZ70_ASCSU	Leukotriene A-4 hydrolase OS=Ascaris suum OX=6253 PE=2 SV=1	49	68136	1	1	12391	30903	1	1	685.41	1368.81	2	1368.8	0.0042	0	49.28	3.5e-05	VLDIIYAGAPLPK
424	1	F1LFP0_ASCSU	Flavin-containing monooxygenase OS=Ascaris suum OX=6253 PE=2 SV=1	49	23815	1	1	10971	13873	1	1	657.383	1312.75	2	1312.75	0.0049	0	49.24	0.001	VAIVGAGASGITAAR
425	1	F1LC26_ASCSU	S-formylglutathione hydrolase OS=Ascaris suum OX=6253 PE=2 SV=1	49	31901	1	1	8372	10437	1	1	605.845	1209.68	2	1209.67	0.0037	0	49.19	0.00081	IIVVNPDTSPR
426	1	F1KX89_ASCSU	T-complex protein 1 subunit gamma OS=Ascaris suum OX=6253 PE=2 SV=1	49	59806	2	2	15799	15064	1	1	744.886	1487.76	2	1487.76	-0.0003	0	47.99	0.0003	VTGASIVNDTQDLR
427	1	F1L1Q5_ASCSU	Pyruvate dehydrogenase E1 component subunit beta OS=Ascaris suum OX=6253 PE=2 SV=1	49	39604	3	3	7978	4365	1	1	598.297	1194.58	2	1194.58	0.003	0	43.41	0.0013	VLSPYSSEDAK
428	1	F1LB08_ASCSU	40S ribosomal protein S2 OS=Ascaris suum OX=6253 PE=2 SV=1	49	15011	1	1	16024	31107	1	1	748.881	1495.75	2	1495.75	0.0021	1	48.67	0.00038	YWEFLAQTPVRS
429	1	F1KVC0_ASCSU	Serine/threonine-protein phosphatase PP2A regulatory subunit OS=Ascaris suum OX=6253 PE=2 SV=1	49	65936	1	1	13261	17276	1	1	701.869	1401.72	2	1401.72	0.0045	0	48.61	2.8e-05	IQQFCAALPAAGR	Carbamidomethyl (C)
430	1	F1KVN9_ASCSU	Protein transport protein SEC23 OS=Ascaris suum OX=6253 PE=2 SV=1	49	90132	2	2	13633	9181	1	1	708.347	1414.68	2	1414.67	0.007	0	43.12	0.00075	YIVTEYEGSQAR
431	1	F1KYK5_ASCSU	Rhamnose biosynthetic enzyme 1 OS=Ascaris suum OX=6253 PE=2 SV=1	49	71041	1	1	15609	23049	1	1	741.848	1481.68	2	1481.68	0.0027	0	48.53	0.001	SWLYADDASEGIR
432	1	F1L4Z3_ASCSU	Proteasome subunit alpha type-7 OS=Ascaris suum OX=6253 PE=2 SV=1	48	21012	2	2	17478	29939	1	1	773.929	1545.84	2	1545.84	0.0027	0	39.44	0.00074	LTLEDPVTVGYIAR
433	1	F1L749_ASCSU	Cytochrome b-c1 complex subunit Rieske OS=Ascaris suum OX=6253 PE=2 SV=1	48	34480	2	2	11110	16468	1	1	659.357	1316.7	2	1316.69	0.0058	0	41.22	0.002	LENTLDVVTSAR
434	1	F1LIG6_ASCSU	Metal homeostasis factor ATX1 (Fragment) OS=Ascaris suum OX=6253 PE=2 SV=1	48	7376	2	2	19855	14969	1	1	547.635	1639.88	3	1639.88	0.0038	1	51.62	0.00022	LGGDVSNVDIDIPAKK
435	1	F1LAR6_ASCSU	GrpE protein homolog OS=Ascaris suum OX=6253 PE=2 SV=1	48	30992	1	1	28582	21710	1	1	667.351	1999.03	3	1999.03	0.0047	1	48.21	0.00011	VKEAVGSEVPDEEFVIPR
436	1	F1LI87_ASCSU	Dynein light chain (Fragment) OS=Ascaris suum OX=6253 PE=2 SV=1	48	10353	2	1	35713	32836	1	1	829.685	2486.03	3	2485.98	0.0565	0	41.29	0.00022	NADMSEDMQQDAIDCATQALEK	3 Deamidated (NQ); Carbamidomethyl (C)
437	1	F1KST5_ASCSU	Skp1-related protein OS=Ascaris suum OX=6253 PE=2 SV=1	48	19747	2	2	2479	12646	1	1	453.243	904.471	2	904.469	0.0027	0	42.53	0.0037	GLLDVTCK	Carbamidomethyl (C)
438	1	F1KRF2_ASCSU	Tumor suppressor p53-binding protein 1 OS=Ascaris suum OX=6253 PE=2 SV=1	48	121434	1	1	27182	34627	1	1	967.957	1933.9	2	1933.9	0.0019	0	47.96	0.00012	AGGCGGSETAVNDIMQVLR	Carbamidomethyl (C)
439	1	F1KSW9_ASCSU	Maltase-glucoamylase OS=Ascaris suum OX=6253 PE=2 SV=1	48	106839	1	1	12986	36796	1	1	696.899	1391.78	2	1391.78	0.0026	0	47.88	0.00062	AFTTELIPVFVR
440	1	F1L110_ASCSU	non-specific serine/threonine protein kinase OS=Ascaris suum OX=6253 PE=2 SV=1	48	53141	1	1	29403	31088	1	1	1023.02	2044.04	2	2043.03	1.0082	0	47.73	0.0007	SVTFALNSGVLPNEVPDER
441	1	F1LID4_ASCSU	40S ribosomal protein S28 OS=Ascaris suum OX=6253 PE=2 SV=1	47	6880	1	1	7584	13215	1	1	589.28	1176.55	2	1176.54	0.0039	0	47.47	0.00036	VDFIDDPSNR
442	1	F1LBB1_ASCSU	Developmentally-regulated GTP-binding protein 1 (Fragment) OS=Ascaris suum OX=6253 PE=2 SV=1	47	40528	2	1	14065	24636	1	1	716.362	1430.71	2	1430.7	0.0142	0	44.89	0.0038	IAEIQAEMAPTQK	2 Deamidated (NQ)
443	1	F1LGD7_ASCSU	Protein translation factor SUI1 OS=Ascaris suum OX=6253 PE=2 SV=1	47	12960	1	1	17259	21020	1	1	769.836	1537.66	2	1537.65	0.0032	0	47.14	0.00017	DAFEQLEDEEGTR
444	1	F1KYL5_ASCSU	Glycogen [starch] synthase OS=Ascaris suum OX=6253 PE=2 SV=1	47	76532	1	1	4499	7509	1	1	511.744	1021.47	2	1021.47	0.0023	0	47.04	0.00079	FNLDEEAGK
445	1	F1KYH0_ASCSU	Kynurenine--oxoglutarate transaminase 3 OS=Ascaris suum OX=6253 PE=2 SV=1	47	52999	2	2	13957	25510	1	1	714.309	1426.6	2	1426.6	0.0028	0	39.54	0.0005	SFDDSNDPLDFR
446	1	F1LFL3_ASCSU	60S ribosomal protein L30 OS=Ascaris suum OX=6253 PE=2 SV=1	47	10306	1	1	11095	25291	1	1	659.324	1316.63	2	1316.63	0.0017	0	47.01	0.00033	SEIEYYAMLAK
447	1	F1LA75_ASCSU	Palmitoyl-protein thioesterase 1 OS=Ascaris suum OX=6253 PE=2 SV=1	47	19607	2	2	35043	37894	1	1	809.097	2424.27	3	2423.26	1.0067	0	44.57	0.00084	NLISLGGPQQGIYGLPLCPGDVR	Carbamidomethyl (C)
448	1	F1LHZ1_ASCSU	Synaptobrevin-1 (Fragment) OS=Ascaris suum OX=6253 PE=2 SV=1	47	12352	2	2	27408	19578	1	1	648.351	1942.03	3	1942.03	0.0016	1	40.36	0.00031	RLQQTQAQVDEVVGIMK
449	1	Q0EEG4_ASCSU	Elongation factor Tu OS=Ascaris suum OX=6253 GN=tuf-1 PE=2 SV=1	47	55422	2	2	18537	23576	1	1	529.926	1586.76	3	1586.76	0.0006	1	39.11	0.0058	LGFNPYGEMFEKR
450	1	F1LIJ1_ASCSU	Elongation factor 1-alpha (Fragment) OS=Ascaris suum OX=6253 PE=2 SV=1	47	5809	1	1	17393	24293	1	1	772.376	1542.74	2	1541.72	1.0188	0	46.51	0.001	CVETFTEYAPLGR	Carbamidomethyl (C)
451	1	F1L461_ASCSU	Cysteine desulfurase, mitochondrial OS=Ascaris suum OX=6253 PE=2 SV=1	46	51127	1	1	15202	8036	1	1	490.252	1467.73	3	1467.73	0.0017	0	46.44	0.00024	AIGAEEDLAHSSIR
452	1	F1L9V4_ASCSU	60S ribosomal protein L3 (Fragment) OS=Ascaris suum OX=6253 PE=2 SV=1	46	45959	1	1	16204	8230	1	1	752.344	1502.67	2	1501.66	1.0107	0	46.39	0.00032	TVWAEHLSEDCR	Carbamidomethyl (C)
453	1	F1L3A9_ASCSU	Nucleolar protein 58 OS=Ascaris suum OX=6253 PE=2 SV=1	46	51657	1	1	37887	7087	1	1	679.796	2715.15	4	2714.12	1.0327	1	46.36	0.00013	TFEDQEEEQDEAGTFTNGGTSHKR	2 Deamidated (NQ)
454	1	F1KSY2_ASCSU	Sucrase-isomaltase OS=Ascaris suum OX=6253 PE=2 SV=1	46	129456	3	2	16295	20146	1	1	502.56	1504.66	3	1504.66	0.0036	0	39.94	0.0012	QCFAYYVDFHR	Carbamidomethyl (C)
455	1	F1L0I1_ASCSU	6-phosphogluconate dehydrogenase, decarboxylating OS=Ascaris suum OX=6253 PE=2 SV=1	46	55484	2	2	5667	7789	1	1	546.276	1090.54	2	1090.53	0.0043	0	47.48	0.0015	AGEAVDSMIAK
456	1	F1LE03_ASCSU	60S ribosomal protein L22 OS=Ascaris suum OX=6253 PE=2 SV=1	46	28634	1	1	10947	926	1	1	438.53	1312.57	3	1312.57	0.0032	0	46.04	0.0024	CPAGEVCVEHR	2 Carbamidomethyl (C)
457	1	F1LBT8_ASCSU	Hydroxyacid-oxoacid transhydrogenase OS=Ascaris suum OX=6253 PE=2 SV=1	46	29202	1	1	15102	13255	1	1	488.938	1463.79	3	1463.79	0.0039	1	45.92	0.00035	ATDKVVIADIYEK
458	1	F1KWG5_ASCSU	3-hydroxyisobutyryl-CoA hydrolase, mitochondrial OS=Ascaris suum OX=6253 PE=2 SV=1	46	41629	1	1	8131	24977	1	1	601.34	1200.67	2	1200.66	0.0009	0	45.84	0.00017	ALNALNLSMVR
459	1	F1L3M9_ASCSU	DnaJ subfamily B member 5 OS=Ascaris suum OX=6253 PE=2 SV=1	46	19680	1	1	21766	19973	1	1	570.959	1709.85	3	1709.85	0.0033	1	45.68	0.0005	FKEVAEAYDVLSDPK
460	1	F1KWY9_ASCSU	Heterogeneous nuclear ribonucleoprotein K OS=Ascaris suum OX=6253 PE=2 SV=1	45	45349	3	3	22984	17956	1	1	585.963	1754.87	3	1754.85	0.0201	1	41.98	0.004	ADGYQEALAAGKYELR	Deamidated (NQ)
461	1	F1LDM3_ASCSU	Actin-related protein 2/3 complex subunit 4 OS=Ascaris suum OX=6253 PE=2 SV=1	45	19608	1	1	8420	14179	1	1	606.853	1211.69	2	1211.69	0.0038	0	45.43	0.00084	VLIEPSVNSVR
462	1	F1KZM7_ASCSU	TLD domain-containing protein OS=Ascaris suum OX=6253 PE=2 SV=1	45	44903	1	1	7490	16050	1	1	586.802	1171.59	2	1171.59	0.0029	0	45.37	0.0008	SVEAWGIGEPK
463	1	F1L6Q1_ASCSU	Small nuclear ribonucleoprotein G OS=Ascaris suum OX=6253 PE=2 SV=1	45	8966	1	1	5561	12524	1	1	544.296	1086.58	2	1086.57	0.0031	0	45.36	0.00074	GNSIVIMEPK
464	1	A0A1P8P0Y4_ASCSU	Cytochrome c oxidase subunit 2 OS=Ascaris suum OX=6253 GN=COX2 PE=3 SV=1	45	26532	1	1	9375	18540	1	1	628.83	1255.64	2	1255.64	0.0042	0	44.96	0.00055	SLDQLELGEPR
465	1	F1KX30_ASCSU	Striatin-3 OS=Ascaris suum OX=6253 PE=2 SV=1	45	83339	1	1	17632	36020	1	1	777.877	1553.74	2	1553.74	0.0034	0	44.83	0.00024	TVLLFDFGDEDAGR
466	1	F1KVI3_ASCSU	Zinc finger CCCH domain-containing protein 10 OS=Ascaris suum OX=6253 PE=2 SV=1	45	36325	3	3	6083	6375	1	1	556.264	1110.51	2	1110.51	0.0005	0	33.41	0.004	EFQTGICTR	Carbamidomethyl (C)
467	1	F1KUL0_ASCSU	Copine domain-containing protein 2 (Fragment) OS=Ascaris suum OX=6253 PE=2 SV=1	45	109077	1	1	33037	24863	1	1	756.711	2267.11	3	2267.11	0.0029	1	44.63	0.00054	AAAYDLEQEGQRFEGETIIK
468	1	F1KTY4_ASCSU	PDZ and LIM domain protein Zasp OS=Ascaris suum OX=6253 PE=2 SV=1	45	74158	1	1	4316	13899	1	1	507.785	1013.56	2	1013.55	0.0045	0	44.54	0.00048	AQAEVVTVR	Acetyl (Protein N-term)
469	1	F1L4X1_ASCSU	V-type proton ATPase subunit a (Fragment) OS=Ascaris suum OX=6253 PE=2 SV=1	44	60068	1	1	10220	23062	1	1	644.817	1287.62	2	1287.62	-0.0013	0	44.42	0.0035	DLNADVNPFQR
470	1	F1KZ29_ASCSU	Tropomodulin OS=Ascaris suum OX=6253 PE=2 SV=1	44	43731	3	3	8407	2034	1	1	606.779	1211.54	2	1211.54	0.001	0	33.05	0.0075	GQDETTGTTFR
471	1	F1L266_ASCSU	Synaptojanin-2-binding protein OS=Ascaris suum OX=6253 PE=2 SV=1	44	54431	1	1	16364	34256	1	1	754.399	1506.78	2	1506.78	0.0022	0	44.22	0.00014	LAEDETTVIELFK
472	1	F1KV76_ASCSU	Actin-related protein 3 OS=Ascaris suum OX=6253 PE=2 SV=1	44	47591	2	2	16378	13131	1	1	754.877	1507.74	2	1507.73	0.006	0	38.44	0.0011	LPACVIDNGTGYTK	Carbamidomethyl (C)
473	1	F1KPM2_ASCSU	Apolipophorin OS=Ascaris suum OX=6253 PE=2 SV=1	44	353421	3	3	8214	24405	1	1	602.843	1203.67	2	1203.67	-0.0005	0	42.94	0.0011	GLTLSEIGSLSK
474	1	F1LFB0_ASCSU	Zinc finger protein 706 OS=Ascaris suum OX=6253 PE=2 SV=1	44	8674	1	1	14770	19507	1	1	727.321	1452.63	2	1452.62	0.0043	0	44.16	0.001	CTVCMAQMPDLK	2 Carbamidomethyl (C)
475	1	F1L2Q1_ASCSU	Dipeptidyl peptidase 3 (Fragment) OS=Ascaris suum OX=6253 PE=2 SV=1	44	66400	1	1	11443	28091	1	1	665.865	1329.72	2	1329.7	0.0198	0	44.1	0.00012	NVSLGNVISAMPK	Deamidated (NQ)
476	1	F1KVV7_ASCSU	Acylamino-acid-releasing enzyme OS=Ascaris suum OX=6253 PE=2 SV=1	44	81347	2	2	6451	19748	1	1	564.839	1127.66	2	1126.66	1.0044	0	41.15	0.0015	IATLITVPDGK
477	1	F1LD73_ASCSU	NADH dehydrogenase ubiquinone iron-sulfur protein 7 OS=Ascaris suum OX=6253 PE=2 SV=1	44	23328	2	2	8743	14733	1	1	616.31	1230.61	2	1230.6	0.0028	0	43.44	0.0014	VDDVINLCQR	Carbamidomethyl (C)
478	1	F1LF40_ASCSU	Complexin-1 OS=Ascaris suum OX=6253 PE=2 SV=1	43	16589	1	1	15963	15903	1	1	498.902	1493.68	3	1493.68	0.0014	1	43.4	0.00053	KEDGIPFDMTEGR
479	1	F1LFL1_ASCSU	Fatty acid-binding protein 3 OS=Ascaris suum OX=6253 PE=2 SV=1	43	20201	1	1	30621	24642	1	1	531.765	2123.03	4	2122.03	0.9998	1	43.4	0.00021	ITFNFDDATDTLKETHVR
480	1	F1KTZ8_ASCSU	Calnexin OS=Ascaris suum OX=6253 PE=2 SV=1	43	52830	1	1	37451	34838	1	1	884.09	2649.25	3	2648.24	1.0097	0	43.34	0.00054	KPDDWDDELDQQWEAPLIPNPK
481	1	F1L9K8_ASCSU	Cuticle collagen dpy-2 OS=Ascaris suum OX=6253 PE=2 SV=1	43	38157	1	1	9118	6957	1	1	623.832	1245.65	2	1245.65	0.0032	0	43.24	0.00072	LEQTEVLSAEK
482	1	F1L7M7_ASCSU	UMP-CMP kinase OS=Ascaris suum OX=6253 PE=2 SV=1	43	30029	2	2	16688	9087	1	1	760.861	1519.71	2	1519.7	0.0031	0	44.04	0.00044	EVPSTEDPDAVYAK
483	1	F1KTK5_ASCSU	Host cell factor 1 OS=Ascaris suum OX=6253 PE=2 SV=1	43	116742	1	1	12109	9982	1	1	679.376	1356.74	2	1356.74	0.0013	0	43.17	0.0011	GLVTSGVQPSVGTR
484	1	F1KZF6_ASCSU	WW domain-containing oxidoreductase OS=Ascaris suum OX=6253 PE=2 SV=1	43	38557	2	2	20456	17259	1	1	830.947	1659.88	2	1659.88	0.0002	0	37.6	0.00045	TALVTGTNSGIGIETAR
485	1	F1LB17_ASCSU	Xaa-Pro dipeptidase OS=Ascaris suum OX=6253 PE=2 SV=1	43	32011	1	1	6387	13906	1	1	563.797	1125.58	2	1125.58	0.0008	0	42.94	0.0042	GNEILNDVPR
486	1	F1L8S2_ASCSU	40S ribosomal protein S27 OS=Ascaris suum OX=6253 PE=2 SV=1	43	9465	2	1	7583	1740	1	1	589.276	1176.54	2	1176.53	0.0032	0	37.29	0.0018	AHLTEGCSFR	Carbamidomethyl (C)
487	1	F1KWP1_ASCSU	S-adenosylmethionine synthase OS=Ascaris suum OX=6253 PE=2 SV=1	43	38524	1	1	11144	27777	1	1	659.84	1317.67	2	1316.66	1.0046	0	42.72	0.0039	SGVLEWSLPDSK
488	1	F1KZE4_ASCSU	Heterogeneous nuclear ribonucleoprotein C OS=Ascaris suum OX=6253 PE=2 SV=1	43	34736	1	1	12624	6642	1	1	690.826	1379.64	2	1379.63	0.0051	0	42.7	0.0012	IDDYSAAVQNER
489	1	F1LDU3_ASCSU	60S ribosomal protein L18a OS=Ascaris suum OX=6253 PE=2 SV=1	43	22613	1	1	15197	15943	1	1	734.846	1467.68	2	1467.68	0.0008	0	42.66	0.001	DNTVAGAITQCYR	Carbamidomethyl (C)
490	1	F1KWK2_ASCSU	Xaa-Pro aminopeptidase 1 OS=Ascaris suum OX=6253 PE=2 SV=1	43	69475	1	1	31158	36568	1	1	719.706	2156.1	3	2155.08	1.0124	0	42.56	0.0011	SGAENYLTFEPLTYVPVQK
491	1	F1KZ86_ASCSU	Pre-mRNA 3~-end-processing factor FIP1 (Fragment) OS=Ascaris suum OX=6253 PE=2 SV=1	42	79233	1	1	15955	10330	1	1	747.409	1492.8	2	1492.8	0.0044	0	42.25	0.0066	SNPVQVEQQPVIR
492	1	F1L0V7_ASCSU	Very long-chain specific acyl-CoA dehydrogenase OS=Ascaris suum OX=6253 PE=2 SV=1	42	68079	2	2	19912	17925	1	1	548.279	1641.82	3	1641.81	0.0047	0	40.67	0.00052	NTGGDFETIVHPSLR
493	1	F1LC81_ASCSU	MACRO domain-containing protein 2 OS=Ascaris suum OX=6253 PE=2 SV=1	42	23281	1	1	16105	20728	1	1	750.404	1498.79	2	1498.79	0.0052	0	42.14	0.0027	LDEIPTVAENTGLK
494	1	F1KZG2_ASCSU	T-complex protein 1 subunit zeta OS=Ascaris suum OX=6253 PE=2 SV=1	42	58959	1	1	11263	10328	1	1	441.579	1321.71	3	1321.71	0.0042	0	42.12	0.0015	HAAALELNISGAR
495	1	F1LBA4_ASCSU	Purine nucleoside phosphorylase OS=Ascaris suum OX=6253 PE=2 SV=1	42	32160	1	1	39454	37360	1	1	982.791	2945.35	3	2944.34	1.0154	0	42.06	0.00039	EQGINVFEGVYCMTAGPQYETPAEVR	Carbamidomethyl (C)
496	1	F1KUN7_ASCSU	Trans-2-enoyl-CoA reductase 2 OS=Ascaris suum OX=6253 PE=2 SV=1	42	37546	1	1	13552	17227	1	1	706.892	1411.77	2	1411.77	0.003	0	42.03	0.00035	VVSDSPGVGEVLVR
497	1	O16843_ASCSU	2-methyl branched-chain enoyl CoA reductase isoform I OS=Ascaris suum OX=6253 PE=2 SV=1	42	45456	1	1	20622	29216	1	1	833.93	1665.85	2	1665.84	0.0089	0	42.01	0.0042	AFTAFVVDGDTPGITR
498	1	F1L9B5_ASCSU	60S ribosomal protein L28 OS=Ascaris suum OX=6253 PE=2 SV=1	42	16026	2	2	21412	27571	1	1	848.465	1694.92	2	1694.91	0.0047	1	40.05	0.0016	ANVSPDLQWQVIRK	Acetyl (Protein N-term)
499	1	F1KYY6_ASCSU	Tubulin--tyrosine ligase-like protein 12 OS=Ascaris suum OX=6253 PE=2 SV=1	42	79166	3	3	23084	19774	1	1	586.986	1757.94	3	1757.93	0.0042	0	35.84	0.0037	TADILPINAPDTVPGHK
500	1	F1L014_ASCSU	EH domain-containing protein 1 OS=Ascaris suum OX=6253 PE=2 SV=1	42	62868	1	1	9093	10239	1	1	623.311	1244.61	2	1243.59	1.012	0	41.64	0.0077	GANENEWVVAR
501	1	F1L1Z8_ASCSU	Histone H3 OS=Ascaris suum OX=6253 PE=2 SV=1	42	15318	1	1	1586	9458	1	1	416.252	830.489	2	830.486	0.0024	0	41.56	0.0067	STELLIR
502	1	F1LDK6_ASCSU	Ser/Thr-rich protein T10 in DGCR region OS=Ascaris suum OX=6253 PE=2 SV=1	42	32578	1	1	4076	22482	1	1	500.259	998.503	2	998.501	0.0021	0	41.54	0.0019	AMSQLFFR
503	1	F1KVZ6_ASCSU	Phosphotransferase OS=Ascaris suum OX=6253 PE=2 SV=1	41	29853	1	1	33897	23336	1	1	778.025	2331.05	3	2330.05	0.999	1	41.46	0.0017	YVSEIESDLQEDEDRTFQK
504	1	F1LF88_ASCSU	40S ribosomal protein S25 OS=Ascaris suum OX=6253 PE=2 SV=1	41	13669	1	1	5866	12368	1	1	550.821	1099.63	2	1099.62	0.003	0	41.45	0.0043	LITPSVVSER
505	1	F1KWG7_ASCSU	Glycine--tRNA ligase OS=Ascaris suum OX=6253 PE=2 SV=1	41	85120	1	1	17894	23098	1	1	783.374	1564.73	2	1564.73	0.0083	0	41.4	0.00073	EVEALEQEFESAGK
506	1	F1LDZ0_ASCSU	60S ribosomal protein L36 OS=Ascaris suum OX=6253 PE=2 SV=1	41	11990	2	2	10251	29266	1	1	645.332	1288.65	2	1288.64	0.0041	0	36.35	0.0042	DEVQAILTNMR
507	1	F1LAR2_ASCSU	OV-17 antigen OS=Ascaris suum OX=6253 PE=2 SV=1	41	21390	1	1	2782	2929	1	1	466.26	930.506	2	930.502	0.0034	0	41.3	0.00087	LTAIAEDAK
508	1	F1L847_ASCSU	Catechol O-methyltransferase domain-containing protein 1 OS=Ascaris suum OX=6253 PE=2 SV=1	41	28661	1	1	31075	25936	1	1	717.71	2150.11	3	2149.07	1.0331	0	41.3	0.00045	NAPMGLGAPEVHQFGQNLIR	Deamidated (NQ)
509	1	F1L4V2_ASCSU	Glycine receptor subunit beta OS=Ascaris suum OX=6253 PE=2 SV=1	41	47569	1	1	16062	25026	1	1	749.851	1497.69	2	1497.69	-0.0017	0	41.11	0.00066	VWEPDTYFTNAR
510	1	F1KVN8_ASCSU	Electron transfer flavoprotein subunit beta OS=Ascaris suum OX=6253 PE=2 SV=1	41	27893	2	2	22505	11713	1	1	580.002	1736.98	3	1736.98	0.0061	1	37.26	0.003	TQTQILQVTEPPVRK
511	1	F1L8D6_ASCSU	F-actin-capping protein subunit alpha OS=Ascaris suum OX=6253 PE=2 SV=1	41	33186	2	2	11272	9051	1	1	441.868	1322.58	3	1322.58	0.0036	0	34.34	0.0025	FDWNNTHAYR
512	1	F1KYH2_ASCSU	Vacuolar protein sorting-associated protein VTA1 OS=Ascaris suum OX=6253 PE=2 SV=1	41	32541	2	2	4480	20535	1	1	511.301	1020.59	2	1020.59	0.0013	1	43.22	0.00081	ALAILTKYE
513	1	F1L417_ASCSU	Flotillin-2 OS=Ascaris suum OX=6253 PE=2 SV=1	41	46430	1	1	4424	4926	1	1	510.264	1018.51	2	1018.51	0.0048	0	40.87	0.003	LPAEAEAYR
514	1	F1KS59_ASCSU	Myeloid leukemia factor OS=Ascaris suum OX=6253 PE=2 SV=1	41	34562	1	1	33354	27776	1	1	764.021	2289.04	3	2289.02	0.0226	1	40.81	0.0081	FVNLGEDQAEDFDREFTTR	Deamidated (NQ)
515	1	F1L514_ASCSU	Cuticlin-1 OS=Ascaris suum OX=6253 PE=2 SV=1	41	42787	2	2	7919	3354	1	1	597.303	1192.59	2	1192.59	0.0047	0	37.04	0.0045	NTFEGHVYVK
516	1	F1L0D8_ASCSU	Selenium-binding protein 1 OS=Ascaris suum OX=6253 PE=2 SV=1	41	53942	2	2	22609	21876	1	1	581.313	1740.92	3	1740.92	-0.0008	1	37.85	0.008	IEGGPQMLQLSLDGKR
517	1	F1LDV8_ASCSU	U6 snRNA-associated Sm-like protein LSm7 OS=Ascaris suum OX=6253 PE=2 SV=1	41	11180	1	1	2698	11740	1	1	459.749	917.484	2	917.482	0.0019	0	40.53	0.011	ESIVDLSR
518	1	F1KPF1_ASCSU	Titin OS=Ascaris suum OX=6253 PE=2 SV=1	40	704757	2	2	30487	27640	1	1	706.036	2115.09	3	2115.08	0.0022	1	39.66	0.0012	EGKAETFEEIVLQPEIQR
519	1	F1KPG0_ASCSU	Moesin/ezrin/radixin homolog 1 OS=Ascaris suum OX=6253 PE=2 SV=1	40	420905	1	1	27526	26572	1	1	650.317	1947.93	3	1947.92	0.0076	0	40.45	0.00051	FGVYDIDLDAEHGQLEK
520	1	F1LHF6_ASCSU	Myosin-2 essential light chain (Fragment) OS=Ascaris suum OX=6253 PE=2 SV=1	40	16599	1	1	20178	14646	1	1	551.242	1650.7	3	1650.7	0.0052	1	40.38	0.00087	EVFCYFDSKGDER	Carbamidomethyl (C)
521	1	F1LIC7_ASCSU	40S ribosomal protein S24 (Fragment) OS=Ascaris suum OX=6253 PE=2 SV=1	40	9216	1	1	12791	32828	1	1	693.858	1385.7	2	1385.7	0.0037	0	40.37	0.0007	TTPDLVFAYGFR
522	1	F1LGA8_ASCSU	Chymotrypsin/elastase isoinhibitors 2 to 5 OS=Ascaris suum OX=6253 PE=2 SV=1	40	16117	1	1	27141	20897	1	1	966.961	1931.91	2	1931.9	0.0086	0	40.29	0.00085	CVPVSQCPINFPGTGGSR	2 Carbamidomethyl (C)
523	1	F1L8E1_ASCSU	Aquaporin-3 OS=Ascaris suum OX=6253 PE=2 SV=1	40	38790	1	1	31490	8828	1	1	725.348	2173.02	3	2172.02	1.0037	1	40.29	0.00099	EAQPEVVEGTSDDEIAEAKR
524	1	F1KSH4_ASCSU	C-terminal-binding protein OS=Ascaris suum OX=6253 PE=2 SV=1	40	58420	1	1	13155	23378	1	1	467.276	1398.8	3	1397.8	1.0057	1	40.25	0.0088	IRDDTLGIIGLGR
525	1	F1KSS6_ASCSU	Sodium/potassium-transporting ATPase subunit alpha OS=Ascaris suum OX=6253 PE=2 SV=1	40	112238	1	1	11721	9638	1	1	449.243	1344.71	3	1343.7	1.0039	1	40.17	0.00076	GADLSELKQEVR
526	1	F1L031_ASCSU	T-complex protein 1 subunit epsilon OS=Ascaris suum OX=6253 PE=2 SV=1	40	39595	1	1	17667	17988	1	1	778.848	1555.68	2	1555.68	0.0047	0	40.07	0.00017	LGVDCTFAGTNDMR	Carbamidomethyl (C)
527	1	F1KUB4_ASCSU	cGMP-dependent protein kinase OS=Ascaris suum OX=6253 PE=2 SV=1	40	86001	3	3	7064	17500	1	1	577.334	1152.65	2	1152.65	0.0027	0	35.54	0.0064	AVLPAVEEGIR
528	1	F1L4F9_ASCSU	Cleavage and polyadenylation specificity factor subunit 6 (Fragment) OS=Ascaris suum OX=6253 PE=2 SV=1	40	59918	2	2	21986	33167	1	1	859.477	1716.94	2	1715.93	1.0088	0	34.33	0.0012	VLISSLQDTLNGIESK
529	1	F1LFH5_ASCSU	40S ribosomal protein S11 OS=Ascaris suum OX=6253 PE=2 SV=1	40	18153	2	2	1558	9563	1	1	414.783	827.551	2	827.548	0.003	0	37.27	0.01	ILTGVVVK
530	1	F1LCK8_ASCSU	40S ribosomal protein S10 OS=Ascaris suum OX=6253 PE=2 SV=1	40	17142	1	1	13279	5057	1	1	702.348	1402.68	2	1402.68	-0.0031	0	39.88	0.0012	ATEAGPGAAPVSGYR
531	1	F1LCL1_ASCSU	Superoxide dismutase [Cu-Zn] OS=Ascaris suum OX=6253 PE=2 SV=1	40	25481	1	1	6181	1124	1	1	558.759	1115.5	2	1115.5	0.0035	0	39.82	0.00055	SHGAPTDFER
532	1	F1L232_ASCSU	NADH dehydrogenase [ubiquinone] 1 beta subcomplex subunit 10 OS=Ascaris suum OX=6253 PE=2 SV=1	40	32080	1	1	20238	14620	1	1	826.937	1651.86	2	1651.85	0.0065	0	39.79	0.0021	PEAVNTEGLTPQQIR
533	1	F1KY06_ASCSU	Protein phosphatase 2C OS=Ascaris suum OX=6253 PE=2 SV=1	40	46964	1	1	37306	16094	1	1	658.072	2628.26	4	2627.23	1.0302	0	39.78	0.00059	AVACVSGVADPLSFDHKPANESEAR	Deamidated (NQ); Carbamidomethyl (C)
534	1	F1L3C3_ASCSU	Cytosolic non-specific dipeptidase OS=Ascaris suum OX=6253 PE=2 SV=1	40	53140	2	2	11283	11287	1	1	662.345	1322.68	2	1322.67	0.0045	1	45.59	0.0031	SIDKQYDTIAK	Acetyl (Protein N-term)
535	1	F1L8B7_ASCSU	Tropomodulin (Fragment) OS=Ascaris suum OX=6253 PE=2 SV=1	40	46648	1	1	19865	25070	1	1	821.337	1640.66	2	1640.65	0.0091	0	39.66	0.01	ADDGGEVMTDADFEK	Acetyl (Protein N-term)
536	1	F1KYU0_ASCSU	Leucine aminopeptidase 1 OS=Ascaris suum OX=6253 PE=2 SV=1	39	54659	2	2	11462	24678	1	1	666.873	1331.73	2	1330.72	1.0068	0	35.8	0.0018	LWQQALSSLSAK
537	1	F1LGX2_ASCSU	60S ribosomal protein L35 OS=Ascaris suum OX=6253 PE=2 SV=1	39	17872	1	1	21077	9911	1	1	561.999	1682.97	3	1682.97	0.0064	1	39.42	0.00081	ILTVINQTQKQELR
538	1	F1KZR3_ASCSU	Carboxylic ester hydrolase OS=Ascaris suum OX=6253 PE=2 SV=1	39	75095	1	1	12038	18752	1	1	678.383	1354.75	2	1354.76	-0.006	0	39.4	0.0015	ATDAQQLIVLQR
539	1	F1L1W3_ASCSU	Microtubule-associated protein 4 OS=Ascaris suum OX=6253 PE=2 SV=1	39	50698	1	1	37757	17826	1	1	899.74	2696.2	3	2696.17	0.0245	1	39.27	0.01	LTDNSFVNDGFNDDKTSTDVNYSK	Deamidated (NQ)
540	1	F1L712_ASCSU	Collagen alpha-5(VI) chain OS=Ascaris suum OX=6253 PE=2 SV=1	39	47821	1	1	13239	36180	1	1	701.396	1400.78	2	1400.77	0.0073	0	39.22	0.0013	SIPTLIMVVTDGR
541	1	F1LEM2_ASCSU	Metalloproteinase inhibitor tag-225 OS=Ascaris suum OX=6253 PE=2 SV=1	39	16360	1	1	4334	2607	1	1	508.282	1014.55	2	1014.55	0.0031	0	39.18	0.0047	GVSGQITTPR
542	1	F1LCN8_ASCSU	60S ribosomal protein L13 OS=Ascaris suum OX=6253 PE=2 SV=1	39	24649	1	1	9668	28454	1	1	634.848	1267.68	2	1267.68	0.0012	0	39.17	0.00067	LGYGFTLQELK
543	1	F1KT43_ASCSU	Chloride intracellular channel exc-4 OS=Ascaris suum OX=6253 PE=2 SV=1	39	33887	1	1	17666	35031	1	1	778.448	1554.88	2	1553.88	1.0035	0	39.13	0.00051	LVEQLTNIDQLLR
544	1	F1KXV8_ASCSU	Glycerol-3-phosphate acyltransferase 3 OS=Ascaris suum OX=6253 PE=2 SV=1	39	38207	1	1	23959	10980	1	1	600.307	1797.9	3	1796.89	1.0086	0	38.98	0.0051	TEATVTEVHGDEAGLIR
545	1	F1KX39_ASCSU	Ras-related protein Rab-14 OS=Ascaris suum OX=6253 PE=2 SV=1	39	23752	2	2	16807	23318	1	1	762.855	1523.7	2	1522.69	1.0056	0	37.45	0.0045	TGDNVEDAFLDTAR
546	1	F1KUZ7_ASCSU	Phospholipase A-2-activating protein OS=Ascaris suum OX=6253 PE=2 SV=1	39	88077	1	1	15518	21021	1	1	739.889	1477.76	2	1476.76	1.0057	0	38.88	0.0012	SLAGASPEFIVSGSR
547	1	F1L111_ASCSU	Carboxypeptidase OS=Ascaris suum OX=6253 PE=2 SV=1	39	53453	1	1	13131	30463	1	1	699.889	1397.76	2	1397.76	0.009	0	38.88	0.0011	TIYEGLTFVTVR
548	1	F1KW12_ASCSU	TAR DNA-binding protein 43 OS=Ascaris suum OX=6253 PE=2 SV=1	39	48799	1	1	19103	22220	1	1	805.952	1609.89	2	1609.88	0.006	0	38.69	0.0036	LATLEHSFPNAIGLK
549	1	F1KY31_ASCSU	Methionine synthase reductase OS=Ascaris suum OX=6253 PE=2 SV=1	39	82028	1	1	12927	18231	1	1	695.883	1389.75	2	1389.75	0.0013	0	38.66	0.00085	VVGTVELTYPGAGK
550	1	F1KVY9_ASCSU	Medium-chain specific acyl-CoA dehydrogenase 10 OS=Ascaris suum OX=6253 PE=2 SV=1	39	45384	1	1	19393	28428	1	1	811.923	1621.83	2	1620.83	1.0051	0	38.62	0.0046	AFTAFVVDGNAPGLSR
551	1	F1LEI1_ASCSU	Major sperm protein OS=Ascaris suum OX=6253 PE=2 SV=1	39	16895	2	2	27779	10251	1	1	491.005	1959.99	4	1959.98	0.0072	1	38.53	0.0022	IVFNAPYDDKHTYHIK
552	1	F1L0A0_ASCSU	Dihydrolipoyllysine-residue acetyltransferase component of pyruvate dehydrogenase complex OS=Ascaris suum OX=6253 PE=2 SV=1	39	39314	1	1	8463	21752	1	1	608.322	1214.63	2	1214.63	0.0007	0	38.57	0.0015	TDVLHFIDAGK
553	1	F1LAT8_ASCSU	Gamma-soluble NSF attachment protein OS=Ascaris suum OX=6253 PE=2 SV=1	38	30463	1	1	31326	20816	1	1	722.685	2165.03	3	2164.03	1.0045	1	38.36	0.002	AAAFLETCDPDKAIQICNK	2 Carbamidomethyl (C)
554	1	F1L233_ASCSU	Uncharacterized protein OS=Ascaris suum OX=6253 PE=2 SV=1	38	45189	1	1	41728	16986	1	1	886.676	3542.67	4	3542.67	0.0079	0	38.18	0.00099	VDPSKPSPVVDHSTAPIVETNTYSICQNCEAK	2 Carbamidomethyl (C)
555	1	F1L2X6_ASCSU	glutamate dehydrogenase [NAD(P)(+)] (Fragment) OS=Ascaris suum OX=6253 PE=2 SV=1	38	66445	1	1	2569	17740	1	1	455.739	909.464	2	909.463	0.0013	0	38.14	0.016	FTLELCK	Carbamidomethyl (C)
556	1	F1LAB2_ASCSU	Protein phosphatase 1 regulatory subunit 22 OS=Ascaris suum OX=6253 PE=2 SV=1	38	32859	1	1	16945	36722	1	1	764.925	1527.84	2	1527.83	0.0024	0	38.06	0.0011	LTSLDGIEALPMLR
557	1	F1KY57_ASCSU	Carboxylesterase 2 OS=Ascaris suum OX=6253 PE=2 SV=1	38	79237	1	1	23964	34519	1	1	899.989	1797.96	2	1797.96	0.0051	0	38.01	0.0011	TTAVNNAGLLDQLEALR
558	1	F1L0M2_ASCSU	Calsequestrin OS=Ascaris suum OX=6253 PE=2 SV=1	38	53476	1	1	3691	15019	1	1	490.767	979.519	2	979.516	0.0028	0	37.89	0.0063	AMFNLLQK	Oxidation (M)
559	1	F1L6K0_ASCSU	Pepsin inhibitor Dit33 OS=Ascaris suum OX=6253 PE=2 SV=1	38	24803	1	1	41837	23095	1	1	904.412	3613.62	4	3612.58	1.0359	1	37.81	0.00069	ELPKAPEKPSFCSSADTTQYYFDGCMVQNNK	Deamidated (NQ); 2 Carbamidomethyl (C)
560	1	F1KRJ0_ASCSU	Splicing factor 3B subunit 1 OS=Ascaris suum OX=6253 PE=2 SV=1	38	150117	2	2	23049	16975	1	1	586.644	1756.91	3	1756.91	0.0025	1	34.61	0.0015	TRDELEAQIAQIQSR
561	1	F1KXN9_ASCSU	Uncharacterized protein OS=Ascaris suum OX=6253 PE=2 SV=1	38	72094	1	1	11947	20552	1	1	677.335	1352.66	2	1352.65	0.0007	0	37.54	0.00058	WTTVSAYPCLR	Carbamidomethyl (C)
562	1	F1L2A8_ASCSU	Coatomer subunit delta OS=Ascaris suum OX=6253 PE=2 SV=1	38	56901	2	2	8045	9630	1	1	599.828	1197.64	2	1197.64	0.006	0	37.01	0.0024	SEGQIVAPIER
563	1	F1KZP1_ASCSU	Selenide, water dikinase OS=Ascaris suum OX=6253 PE=2 SV=1	37	37549	1	1	13509	11553	1	1	706.33	1410.64	2	1410.64	0.0065	0	37.4	0.0032	AYQQVVEQMCR	Carbamidomethyl (C)
564	1	F1L0M1_ASCSU	Mortality factor 4-like protein 1 OS=Ascaris suum OX=6253 PE=2 SV=1	37	46909	1	1	38606	27081	1	1	939.136	2814.39	3	2814.36	0.0252	0	37.39	0.0023	IIAVEQTPDGEPIYTVHYQGWNQR	Deamidated (NQ)
565	1	F1KW17_ASCSU	T-complex protein 1 subunit theta OS=Ascaris suum OX=6253 PE=2 SV=1	37	59095	1	1	2744	7063	1	1	464.784	927.554	2	927.55	0.0035	0	37.27	0.0042	GNVATVIVR
566	1	F1L633_ASCSU	phosphoribosylaminoimidazolesuccinocarboxamide synthase OS=Ascaris suum OX=6253 PE=2 SV=1	37	28016	2	2	3949	4665	1	1	331.535	991.584	3	991.582	0.0029	1	33.04	0.016	IATGSFLKR
567	1	F1KUN6_ASCSU	Trifunctional purine biosynthetic protein adenosine-3 OS=Ascaris suum OX=6253 PE=2 SV=1	37	105014	1	1	18314	17152	1	1	790.405	1578.8	2	1577.79	1.0049	0	37.25	0.0027	VLCVTSTAPSMSVAR	Carbamidomethyl (C)
568	1	F1L958_ASCSU	GCS light chain OS=Ascaris suum OX=6253 PE=2 SV=1	37	30179	2	2	13762	7029	1	1	710.348	1418.68	2	1418.68	-0.0017	0	31.46	0.0021	LNTGNINSCGELK	Carbamidomethyl (C)
569	1	F1L9C6_ASCSU	Elongation factor 1-gamma (Fragment) OS=Ascaris suum OX=6253 PE=2 SV=1	37	46786	1	1	5240	15070	1	1	532.759	1063.5	2	1063.5	0.0018	0	37.24	0.0047	ATDPFASMPK
570	1	F1KXU8_ASCSU	Chloride intracellular channel exl-1 OS=Ascaris suum OX=6253 PE=2 SV=1	37	28461	2	2	14734	15760	1	1	726.842	1451.67	2	1451.66	0.0052	0	39.99	0.0048	SDSAGAGDATANLFR
571	1	GST2_ASCSU	Glutathione S-transferase 2 (Fragment) OS=Ascaris suum OX=6253 GN=GST2 PE=1 SV=1	37	2247	1	1	2047	15472	1	1	435.249	868.484	2	868.481	0.0028	0	37.22	0.0069	VTYFAIR
572	1	F1L557_ASCSU	Aminopeptidase (Fragment) OS=Ascaris suum OX=6253 PE=2 SV=1	37	57557	1	1	6909	10082	1	1	573.806	1145.6	2	1145.59	0.0041	0	37.06	0.0033	GVTIDTGGADLK
573	1	F1L963_ASCSU	Metalloproteinase inhibitor tag-225 OS=Ascaris suum OX=6253 PE=2 SV=1	37	17041	2	2	31076	34469	1	1	717.711	2150.11	3	2149.12	0.9931	0	33.3	0.0054	DGKPLGVVLEWNEVPNDLR
574	1	F1LF29_ASCSU	Protein dct-5 OS=Ascaris suum OX=6253 PE=2 SV=1	37	21021	1	1	21419	11802	1	1	848.878	1695.74	2	1695.75	-0.0049	0	36.98	0.0018	NCEQCQYALNQIR	2 Carbamidomethyl (C)
575	1	F1KXA6_ASCSU	calcium/calmodulin-dependent protein kinase OS=Ascaris suum OX=6253 PE=2 SV=1	37	60381	2	2	32188	23842	1	1	740.363	2218.07	3	2218.05	0.0219	1	34.78	0.0066	VTQQLLDAISCKDYDSYAK	Deamidated (NQ); Carbamidomethyl (C)
576	1	F1KVY0_ASCSU	Charged multivesicular body protein 1b OS=Ascaris suum OX=6253 PE=2 SV=1	37	22001	1	1	16689	2677	1	1	760.865	1519.71	2	1519.71	0.0033	0	36.78	0.0023	VATSSAENDELTQR
577	1	F1L460_ASCSU	Delta(3,5)-Delta(2,4)-dienoyl-CoA isomerase OS=Ascaris suum OX=6253 PE=2 SV=1	37	32992	2	2	13964	17514	1	1	476.57	1426.69	3	1426.68	0.0029	0	32.15	0.0081	DHPVDDSINFIR
578	1	D0E577_ASCSU	eIF4G OS=Ascaris suum OX=6253 PE=2 SV=1	37	145271	1	1	21127	30730	1	1	843.462	1684.91	2	1684.9	0.009	0	36.63	0.0055	SLGIDIASAPAVSTLDR
579	1	F1L8Y6_ASCSU	Methylglutaconyl-CoA hydratase OS=Ascaris suum OX=6253 PE=2 SV=1	36	32533	2	2	22136	24556	1	1	862.401	1722.79	2	1722.79	-0.001	0	31.31	0.0038	SDVPGTFCSGADLIER	Carbamidomethyl (C)
580	1	F1L8U4_ASCSU	Serine/threonine-protein phosphatase OS=Ascaris suum OX=6253 PE=2 SV=1	36	41886	2	2	21249	25188	1	1	845.91	1689.8	2	1688.8	1.0067	0	32.45	0.0011	NVVTVFSAPNYCYR	Carbamidomethyl (C)
581	1	F1KV24_ASCSU	Secretory carrier-associated membrane protein OS=Ascaris suum OX=6253 PE=2 SV=1	36	36361	1	1	27794	8151	1	1	654.647	1960.92	3	1960.92	0.0021	1	36.38	0.0062	AAATHAATQAMNQATQGRY
582	1	F1L8T8_ASCSU	Thiosulfate sulfurtransferase OS=Ascaris suum OX=6253 PE=2 SV=1	36	37434	1	1	20704	19344	1	1	557.309	1668.9	3	1668.89	0.0095	0	36.36	0.0034	ILGINNGDHIVVYSR
583	1	F1L7Y4_ASCSU	U2 small nuclear ribonucleoprotein A OS=Ascaris suum OX=6253 PE=2 SV=1	36	33881	1	1	24242	8859	1	1	905.391	1808.77	2	1808.77	0.0013	0	36.31	0.0012	GNDLTSATEDSVESNDR
584	1	F1L5J8_ASCSU	Histone H1.X OS=Ascaris suum OX=6253 PE=2 SV=1	36	25814	1	1	15034	17074	1	1	487.945	1460.81	3	1460.81	0.0042	0	36.25	0.0034	LGEQLPTINAHLR
585	1	F1KQ04_ASCSU	Papilin OS=Ascaris suum OX=6253 PE=2 SV=1	36	236335	1	1	4059	9184	1	1	499.772	997.528	2	997.527	0.0017	0	36.22	0.0055	IPVCPNGLK	Deamidated (NQ); Carbamidomethyl (C)
586	1	F1L591_ASCSU	Hemiasterlin resistant protein 1 OS=Ascaris suum OX=6253 PE=2 SV=1	36	15113	1	1	40656	31915	1	1	1067.19	3198.54	3	3197.49	1.0496	0	36.05	0.00089	SEEVAPAASTAPATAPQGQPLVQPCEFEWK	2 Deamidated (NQ); Carbamidomethyl (C)
587	1	F1KU28_ASCSU	Multifunctional fusion protein OS=Ascaris suum OX=6253 PE=2 SV=1	36	63747	2	2	16006	20427	1	1	499.265	1494.77	3	1494.77	0.0024	1	34.6	0.00068	VADNLDKYVSFPK
588	1	F1L0H2_ASCSU	3-hydroxyacyl-CoA dehydrogenase type-2 OS=Ascaris suum OX=6253 PE=1 SV=1	36	27356	1	1	11399	28793	1	1	664.388	1326.76	2	1326.76	-0.0001	0	35.88	0.0024	GLVALVTGGASGLGR
589	1	F1LC91_ASCSU	peptidylprolyl isomerase OS=Ascaris suum OX=6253 PE=2 SV=1	36	13491	1	1	15871	16275	1	1	497.606	1489.8	3	1489.79	0.0087	1	35.87	0.0034	RLTIPSELGYGER
590	1	F1L0J6_ASCSU	Laminin subunit alpha-1 OS=Ascaris suum OX=6253 PE=2 SV=1	36	74989	1	1	18575	32393	1	1	794.921	1587.83	2	1587.83	0.0011	0	35.79	0.0033	LGLSVTPEGIFEGGGR
591	1	F1LDH2_ASCSU	U6 snRNA-associated Sm-like protein LSm3 OS=Ascaris suum OX=6253 GN=LSM3 PE=2 SV=1	36	12203	1	1	37510	39657	1	1	887.799	2660.38	3	2660.37	0.0104	0	35.73	0.0015	ATEQQQAPVPAITSNVEEPLDLIR	Acetyl (Protein N-term)
592	1	F1L9U2_ASCSU	Transcription and mRNA export factor ENY2 OS=Ascaris suum OX=6253 PE=2 SV=1	36	11565	1	1	19954	36498	1	1	822.448	1642.88	2	1641.88	0.9982	0	35.63	0.0011	GIEQVTLEEVVAEVK
593	1	F1LGN6_ASCSU	Electron transfer flavoprotein subunit alpha (Fragment) OS=Ascaris suum OX=6253 PE=2 SV=1	36	18954	1	1	39858	28262	1	1	1009.83	3026.46	3	3025.45	1.0096	1	35.63	0.0041	VGGGSGAVENAPSSDVSYDKVEFLGQELSK
594	1	F1KQY3_ASCSU	Paired amphipathic helix protein Sin3a OS=Ascaris suum OX=6253 PE=2 SV=1	36	150855	1	1	29227	36748	1	1	678.348	2032.02	3	2030.84	1.1841	0	35.61	0.0051	DMLGINDSTFGGQHHDDR	Deamidated (NQ); Oxidation (M)
595	1	F1KV39_ASCSU	Transmembrane protein OS=Ascaris suum OX=6253 PE=2 SV=1	36	85488	1	1	24029	33364	1	1	900.972	1799.93	2	1799.93	-0.0023	0	35.53	0.0012	LGSNVLAAQPDWVGFAR
596	1	F1L767_ASCSU	Elongin-C OS=Ascaris suum OX=6253 PE=2 SV=1	35	12174	1	1	5336	10103	1	1	539.757	1077.5	2	1077.5	0.0035	0	35.38	0.015	VCQYFAYK	Carbamidomethyl (C)
597	1	F1L700_ASCSU	Ferritin OS=Ascaris suum OX=6253 PE=2 SV=1	35	22225	1	1	8732	6919	1	1	410.913	1229.72	3	1229.71	0.0029	0	35.33	0.0042	VVFASVEKPVR
598	1	F1L9D1_ASCSU	Glucosamine-6-phosphate isomerase OS=Ascaris suum OX=6253 PE=2 SV=1	35	30186	1	1	10567	15379	1	1	650.865	1299.71	2	1299.71	-0.0002	0	35.33	0.0082	TLAQETILANAR
599	1	F1L238_ASCSU	Solute carrier family 2 OS=Ascaris suum OX=6253 PE=2 SV=1	35	58691	1	1	5743	17981	1	1	547.748	1093.48	2	1093.48	0.0022	0	35.32	0.0044	MIMANSEEK	Acetyl (Protein N-term)
600	1	F1LAN6_ASCSU	Protein-L-isoaspartate(D-aspartate) O-methyltransferase OS=Ascaris suum OX=6253 PE=2 SV=1	35	27901	1	1	4871	10277	1	1	523.276	1044.54	2	1044.54	-0.002	0	35.32	0.0085	VGAAMLNVDR
601	1	F1L7S4_ASCSU	Electron transfer flavoprotein-ubiquinone oxidoreductase OS=Ascaris suum OX=6253 PE=2 SV=1	35	45673	1	1	10292	19856	1	1	645.862	1289.71	2	1289.71	0.0024	0	35.21	0.0066	VTSESLALLTEK
602	1	F1L3E1_ASCSU	Charged multivesicular body protein 4b OS=Ascaris suum OX=6253 PE=2 SV=1	35	24938	1	1	30805	28701	1	1	712.023	2133.05	3	2132.04	1.0053	0	35.15	0.0053	EALENASTNAEVLQVMGSAAK
603	1	F1L5J5_ASCSU	3-ketoacyl-CoA thiolase OS=Ascaris suum OX=6253 PE=2 SV=1	35	42191	1	1	13830	14080	1	1	474.918	1421.73	3	1421.73	0.0059	0	35.14	0.0043	NHTPVDLAEIASR
604	1	F1KTL0_ASCSU	Polyadenylation and cleavage factor 11 OS=Ascaris suum OX=6253 PE=2 SV=1	35	106052	2	1	23549	32297	1	1	891.463	1780.91	2	1779.9	1.0069	0	30.27	0.007	AYEVSYINDIPVIER
605	1	F1LI63_ASCSU	V-type proton ATPase subunit G (Fragment) OS=Ascaris suum OX=6253 PE=2 SV=1	35	11291	1	1	9616	2479	1	1	422.892	1265.65	3	1265.65	0.0023	1	35.08	0.0071	YLGTKEDIEAK
606	1	F1L2M9_ASCSU	Paxillin 1 OS=Ascaris suum OX=6253 PE=2 SV=1	35	42580	1	1	15855	21192	1	1	745.883	1489.75	2	1489.74	0.0108	0	34.92	0.0023	DIDPIYQEQTLR
607	1	F1LGG2_ASCSU	60S ribosomal protein L34 OS=Ascaris suum OX=6253 PE=2 SV=1	35	13065	1	1	8581	8687	1	1	613.305	1224.6	2	1224.59	0.003	0	34.91	0.0011	TYGGCLSAAAVR	Carbamidomethyl (C)
608	1	F1L1K8_ASCSU	Serine/threonine-protein phosphatase 2A 55 kDa regulatory subunit B OS=Ascaris suum OX=6253 PE=2 SV=1	35	54458	1	1	10766	15785	1	1	654.333	1306.65	2	1306.65	0.0006	0	34.86	0.0062	NAANFILSTNDK
609	1	F1LEG6_ASCSU	60S ribosomal protein L13a OS=Ascaris suum OX=6253 PE=2 SV=1	35	23491	1	1	27457	17041	1	1	487.038	1944.12	4	1944.12	0.0056	1	34.86	0.0073	GLVDKPIVIDGKDHLLGR
610	1	F1L782_ASCSU	Isocitrate dehydrogenase [NAD] subunit, mitochondrial OS=Ascaris suum OX=6253 PE=2 SV=1	35	42066	1	1	11839	21424	1	1	675.351	1348.69	2	1347.69	0.9988	0	34.85	0.01	SQSIEEAVSSIAK
611	1	F1KUY4_ASCSU	Serrate RNA effector molecule homolog OS=Ascaris suum OX=6253 PE=2 SV=1	35	84188	2	2	25533	21364	1	1	933.952	1865.89	2	1865.89	0.0001	0	29.37	0.0027	FLATQDDSITDEEAIAK
612	1	F1L8H8_ASCSU	maleylacetoacetate isomerase OS=Ascaris suum OX=6253 PE=2 SV=1	34	24433	1	1	15484	1016	1	1	739.37	1476.73	2	1476.72	0.0055	0	34.39	0.0041	SHPSSQPDAVPVEK
613	1	F1LGI2_ASCSU	60S ribosomal protein L23a OS=Ascaris suum OX=6253 PE=2 SV=1	34	7908	1	1	9463	822	1	1	630.858	1259.7	2	1259.7	0.0035	0	34.38	0.0015	VNTLITPHHTK
614	1	F1LE52_ASCSU	Low molecular weight phosphotyrosine protein phosphatase OS=Ascaris suum OX=6253 PE=2 SV=1	34	18834	1	1	17220	20671	1	1	512.944	1535.81	3	1534.81	1.0039	1	34.35	0.0055	SPMAEAIFVDTVKK
615	1	F1L942_ASCSU	Homogentisate 1,2-dioxygenase OS=Ascaris suum OX=6253 PE=2 SV=1	34	40542	1	1	31364	14611	1	1	1084.47	2166.93	2	2166.93	0.0068	0	34.15	0.00069	EHFTNDFSTCDAEPTQIR	Carbamidomethyl (C)
616	1	F1LGP2_ASCSU	Deoxyuridine 5~-triphosphate nucleotidohydrolase OS=Ascaris suum OX=6253 PE=2 SV=1	34	18989	2	1	29010	23985	1	1	675.316	2022.93	3	2021.92	1.0075	0	33.41	0.011	IAHCDFVEMSSLEETVR	Carbamidomethyl (C)
617	1	F1L385_ASCSU	T-complex protein 1 subunit beta OS=Ascaris suum OX=6253 PE=2 SV=1	34	56932	1	1	5204	16950	1	1	531.785	1061.56	2	1061.55	0.0048	0	33.98	0.0081	EAIAVEAFGR
618	1	F1L5S6_ASCSU	60S ribosomal protein L44 OS=Ascaris suum OX=6253 PE=2 SV=1	34	12409	1	1	8304	6232	1	1	604.336	1206.66	2	1206.65	0.006	0	33.96	0.0065	GFGGQTKPIFR
619	1	F1L859_ASCSU	mannose-6-phosphate isomerase OS=Ascaris suum OX=6253 PE=2 SV=1	34	43628	1	1	37438	34327	1	1	883.782	2648.32	3	2647.29	1.0318	0	33.68	0.0027	GEAIFIPADAGSLQLHPSADFTAYR	Deamidated (NQ)
620	1	F1LCH2_ASCSU	39S ribosomal protein L12 OS=Ascaris suum OX=6253 PE=2 SV=1	34	21684	1	1	8638	18447	1	1	614.359	1226.7	2	1226.7	0.0048	0	33.52	0.0027	NAISGLNLVQAK
621	1	F1KR40_ASCSU	Structural maintenance of chromosomes protein OS=Ascaris suum OX=6253 PE=2 SV=1	33	174135	1	1	3821	12937	1	1	494.278	986.542	2	986.522	0.0199	0	33.41	0.016	LSVAEPCLR
622	1	F1L8A6_ASCSU	Ras-related protein Rap-1b OS=Ascaris suum OX=6253 PE=2 SV=1	33	20968	1	1	10596	17837	1	1	651.328	1300.64	2	1300.63	0.0111	0	33.39	0.0027	SFNSAFLETSAK
623	1	F1L0W8_ASCSU	DNA-directed RNA polymerases I and III subunit RPAC1 OS=Ascaris suum OX=6253 PE=2 SV=1	33	39136	1	1	5820	8888	1	1	549.784	1097.55	2	1097.55	0.0029	0	33.31	0.0051	FSPVATASYR
624	1	F1KSZ0_ASCSU	ATP-citrate synthase OS=Ascaris suum OX=6253 PE=2 SV=1	33	122710	1	1	18752	30171	1	1	797.965	1593.92	2	1593.91	0.0073	0	33.26	0.0057	VIAIIAEGVPENLTR
625	1	F1LCK2_ASCSU	Cytochrome c oxidase subunit 5A, mitochondrial OS=Ascaris suum OX=6253 PE=2 SV=1	33	20414	1	1	5728	16145	1	1	547.278	1092.54	2	1092.54	0.0036	0	33.06	0.0034	VNDFALCVR	Carbamidomethyl (C)
626	1	F1KPJ1_ASCSU	Laminin-like protein epi-1 OS=Ascaris suum OX=6253 PE=2 SV=1	33	404712	3	3	28320	26861	1	1	662.682	1985.02	3	1985.02	0.0014	0	28.31	0.0046	AVPTDDYIAVELVDGRPR
627	1	F1L1L4_ASCSU	SKIP_SNW domain-containing protein OS=Ascaris suum OX=6253 PE=2 SV=1	33	61511	1	1	34809	14982	1	1	803.034	2406.08	3	2406.08	-0.0006	0	33	0.0062	VIDEEDESFQRPDEETIAER
628	1	F1L5Q3_ASCSU	Microtubule-associated protein RP/EB family member 3 OS=Ascaris suum OX=6253 PE=2 SV=1	33	34812	1	1	32169	22533	1	1	1109.55	2217.08	2	2217.06	0.0228	0	32.99	0.0017	QIEVICQDNEQIGTVEVSR	Deamidated (NQ); Carbamidomethyl (C)
629	1	F1L403_ASCSU	Histone-binding protein RBBP4 OS=Ascaris suum OX=6253 PE=2 SV=1	33	22473	1	1	12505	21263	1	1	687.878	1373.74	2	1373.74	0.0029	0	32.98	0.006	YMPQNPVLLATK
630	1	F1KSP6_ASCSU	Glutamine-dependent NAD(+) synthetase OS=Ascaris suum OX=6253 PE=2 SV=1	33	88378	1	1	9309	22518	1	1	627.847	1253.68	2	1253.68	0.0033	0	32.85	0.009	VGGIYLYSNLR
631	1	F1L3X3_ASCSU	alpha-L-fucosidase OS=Ascaris suum OX=6253 PE=2 SV=1	33	60549	1	1	17203	37787	1	1	768.845	1535.68	2	1535.67	0.0079	0	32.84	0.0022	DFSAEFFDANAFR
632	1	F1L8X9_ASCSU	Proteasome subunit beta OS=Ascaris suum OX=6253 PE=2 SV=1	33	25936	1	1	9206	4977	1	1	625.788	1249.56	2	1249.56	0.0031	0	32.84	0.014	AYDENADLSPR
633	1	F1L5Q5_ASCSU	60S ribosomal protein L12 OS=Ascaris suum OX=6253 PE=2 SV=1	33	14134	3	1	38304	20241	1	1	925.79	2774.35	3	2774.33	0.0174	0	39.14	0.011	EILGTAQSVGCTVNGQHPHDVVDAIR	2 Deamidated (NQ); Carbamidomethyl (C)
634	1	F1KUP4_ASCSU	Aminotran_1_2 domain-containing protein OS=Ascaris suum OX=6253 PE=2 SV=1	33	54096	1	1	10614	13105	1	1	434.582	1300.72	3	1299.72	1.0059	1	32.7	0.0041	FSIGAPGPADLKK
635	1	F1L4V0_ASCSU	LanC-like protein 3 OS=Ascaris suum OX=6253 PE=2 SV=1	33	48567	1	1	8720	13858	1	1	615.817	1229.62	2	1229.62	0.0052	0	32.65	0.0019	GAAQVNESWLR
636	1	F1LD05_ASCSU	ATP synthase-coupling factor 6, mitochondrial OS=Ascaris suum OX=6253 PE=2 SV=1	32	16796	1	1	10610	24623	1	1	651.357	1300.7	2	1300.7	0.0004	0	32.45	0.0023	VESAVQTLLEGR
637	1	F1KYG7_ASCSU	Carnitine O-palmitoyltransferase 2 OS=Ascaris suum OX=6253 PE=2 SV=1	32	73475	1	1	6410	16212	1	1	564.298	1126.58	2	1126.58	0.0034	0	32.42	0.0055	ATNFVISYGR
638	1	F1KZA2_ASCSU	Adducin-related protein 1 (Fragment) OS=Ascaris suum OX=6253 PE=2 SV=1	32	81448	1	1	14791	28974	1	1	727.415	1452.82	2	1451.81	1.0058	0	32.26	0.0077	NIGSANVLPIADLR
639	1	F1LDL2_ASCSU	Myoglobin OS=Ascaris suum OX=6253 PE=2 SV=1	32	17491	1	1	13092	2194	1	1	699.308	1396.6	2	1396.6	0.0058	0	32.23	0.0052	SLESVQCGTCEK	2 Carbamidomethyl (C)
640	1	F1KTY9_ASCSU	116 kDa U5 small nuclear ribonucleoprotein component OS=Ascaris suum OX=6253 PE=2 SV=1	32	111149	1	1	38641	19383	1	1	940.727	2819.16	3	2819.16	-0.0049	1	32.22	0.0027	NVEEEEEKEAEEEEETVEEEPER
641	1	F1L3Q6_ASCSU	Succinate-semialdehyde dehydrogenase OS=Ascaris suum OX=6253 PE=2 SV=1	32	54435	1	1	9642	6665	1	1	634.343	1266.67	2	1266.67	0.0043	0	32.22	0.0064	AGVNQGPLINER
642	1	F1KR85_ASCSU	UDP-glucose:glycoprotein glucosyltransferase 1 OS=Ascaris suum OX=6253 PE=2 SV=1	32	173987	2	1	17082	31148	1	1	766.903	1531.79	2	1531.79	0.003	0	30.66	0.016	LVLEPSVVFDDSGR
643	1	F1KWH0_ASCSU	Heterogeneous nuclear ribonucleoprotein Q OS=Ascaris suum OX=6253 PE=2 SV=1	32	35359	1	1	8286	22377	1	1	604.277	1206.54	2	1206.54	0.0015	0	32.08	0.0011	GYAFVTFCDK	Carbamidomethyl (C)
644	1	F1LBL4_ASCSU	Small ubiquitin-related modifier OS=Ascaris suum OX=6253 PE=2 SV=1	32	11715	1	1	3265	8453	1	1	480.281	958.547	2	958.545	0.0027	0	32.08	0.0093	TGVVVESLR
645	1	F1L5I5_ASCSU	UV excision repair protein RAD23 OS=Ascaris suum OX=6253 PE=2 SV=1	32	37006	2	2	42060	23750	1	1	957.725	3826.87	4	3825.84	1.0294	0	30.48	0.01	AIQSNQEQFVNLLNAPSTEGGGQGGAAPGGAPQAHAQPR	Deamidated (NQ)
646	1	F1KVH8_ASCSU	histidine--tRNA ligase OS=Ascaris suum OX=6253 PE=2 SV=1	32	60371	1	1	15266	13655	1	1	735.841	1469.67	2	1469.66	0.003	0	32.02	0.0075	MLTQLQYCEER	Carbamidomethyl (C)
647	1	F1L3S5_ASCSU	Trifunctional enzyme subunit beta, mitochondrial OS=Ascaris suum OX=6253 PE=2 SV=1	32	53072	1	1	3101	9006	1	1	475.243	948.471	2	948.466	0.0045	0	32.01	0.0075	EQDAFAIR
648	1	F1L792_ASCSU	NADH dehydrogenase [ubiquinone] iron-sulfur protein 3, mitochondrial OS=Ascaris suum OX=6253 PE=2 SV=1	32	29621	1	1	37959	17087	1	1	909.102	2724.28	3	2723.26	1.0235	0	31.99	0.0071	NAAMTSGYEEISLNKPEAESPSGDVK
649	1	F1L6S7_ASCSU	peptide-methionine (S)-S-oxide reductase OS=Ascaris suum OX=6253 PE=2 SV=1	32	25599	1	1	24647	13296	1	1	609.981	1826.92	3	1826.92	0.0043	1	31.92	0.007	QYQSAILYVDDTQKR
650	1	F1KR96_ASCSU	Zinc finger RNA-binding protein 2 OS=Ascaris suum OX=6253 PE=2 SV=1	32	100243	1	1	22385	11987	1	1	578.333	1731.98	3	1731.98	0.001	0	31.85	0.0057	LGKPVPETPTVLAPGEK
651	1	F1KPK2_ASCSU	Copine domain-containing protein 2 OS=Ascaris suum OX=6253 PE=2 SV=1	32	360406	2	2	37836	14429	1	1	903.41	2707.21	3	2706.18	1.0269	1	29.69	0.0077	SFETSASGEQTTTCETISEKVEER	Deamidated (NQ); Carbamidomethyl (C)
652	1	F1LCT3_ASCSU	60S ribosomal protein L24 OS=Ascaris suum OX=6253 PE=2 SV=1	32	28048	2	2	8818	25992	1	1	617.361	1232.71	2	1232.7	0.0049	0	26.84	0.0079	LILTSEVPFSK
653	1	F1KY87_ASCSU	Prefoldin subunit 6 OS=Ascaris suum OX=6253 PE=2 SV=1	32	20655	1	1	6036	14809	1	1	554.8	1107.59	2	1107.58	0.0049	0	31.54	0.011	IDYINTEIK
654	1	F1LEC2_ASCSU	cathepsin X (Fragment) OS=Ascaris suum OX=6253 PE=2 SV=1	31	30579	1	1	17734	1114	1	1	780.357	1558.7	2	1558.69	0.0052	0	31.39	0.0053	GIPHETCNNYQAR	Carbamidomethyl (C)
655	1	F1KUS2_ASCSU	Heterogeneous nuclear ribonucleoprotein L (Fragment) OS=Ascaris suum OX=6253 PE=2 SV=1	31	66206	1	1	29288	22417	1	1	679.682	2036.02	3	2036.02	0.0033	0	31	0.0086	EVYTTIENLHGTTVFGQK
656	1	F1KTN4_ASCSU	DNA damage-binding protein 1 (Fragment) OS=Ascaris suum OX=6253 PE=2 SV=1	31	123795	1	1	15384	27629	1	1	737.41	1472.8	2	1472.8	0.0059	0	30.99	0.002	LLIFQVAPSSEGGR
657	1	F1L3N8_ASCSU	Acetyl-CoA acetyltransferase A OS=Ascaris suum OX=6253 PE=1 SV=1	31	44627	1	1	14884	21191	1	1	729.384	1456.75	2	1456.68	0.0695	0	30.9	0.014	EQLDAYAIESYR
658	1	F1L4V5_ASCSU	ELAV-like protein 1 OS=Ascaris suum OX=6253 PE=2 SV=1	31	50226	1	1	6233	15594	1	1	559.818	1117.62	2	1117.61	0.0084	0	30.87	0.012	GANLYVSGLPK
659	1	F1L0J3_ASCSU	Carboxylic ester hydrolase OS=Ascaris suum OX=6253 PE=2 SV=1	31	66053	1	1	5683	28266	1	1	546.327	1090.64	2	1090.64	0.0011	0	30.71	0.0033	VLSDLIYIR
660	1	F1L0B4_ASCSU	Ras-related protein Rab-11A OS=Ascaris suum OX=6253 PE=2 SV=1	31	26802	1	1	4844	12281	1	1	522.31	1042.61	2	1042.6	0.0037	0	30.7	0.0061	VVLIGDSGVGK
661	1	F1LC36_ASCSU	FAA_hydrolase domain-containing protein OS=Ascaris suum OX=6253 PE=2 SV=1	31	26663	1	1	5188	24204	1	1	531.294	1060.57	2	1060.57	0.0028	0	30.68	0.013	ATGAPWFLAK
662	1	F1L0W2_ASCSU	Major allergen Ani s 1 OS=Ascaris suum OX=6253 PE=2 SV=1	30	53518	1	1	8625	11933	1	1	614.282	1226.55	2	1226.55	0.001	0	30.47	0.014	FITIDDCESK	Carbamidomethyl (C)
663	1	F1L360_ASCSU	Band 4.1-like protein OS=Ascaris suum OX=6253 PE=2 SV=1	30	33767	1	1	9113	18101	1	1	623.81	1245.61	2	1245.6	0.0039	0	30.24	0.0044	SDIPGELISCR	Carbamidomethyl (C)
664	1	H2D5R7_ASCSU	FMRFa-like protein 2 OS=Ascaris suum OX=6253 GN=afp-2 PE=2 SV=1	30	10207	1	1	11107	27510	1	1	659.347	1316.68	2	1316.68	0.0037	0	30.17	0.0041	ALYNYILYER
665	1	F1L7Z7_ASCSU	Proteasome subunit alpha type OS=Ascaris suum OX=6253 PE=2 SV=1	30	27364	1	1	23680	31620	1	1	894.935	1787.85	2	1787.83	0.0281	0	30.12	0.0026	AQIEAQNFWFTYNR	Deamidated (NQ)
666	1	ICE1_ASCSU	Chymotrypsin/elastase isoinhibitor 1 OS=Ascaris suum OX=6253 PE=1 SV=1	30	6857	1	1	34248	17079	1	1	786.973	2357.9	3	2357.9	-0.0036	0	30.08	0.015	GQESCGPNEVWTECTGCEMK	3 Carbamidomethyl (C)
667	1	F1KYC2_ASCSU	LINE-1 reverse transcriptase OS=Ascaris suum OX=6253 PE=2 SV=1	30	50550	1	1	7517	4521	1	1	587.317	1172.62	2	1171.62	0.9997	1	30	0.007	RLQQQIEQK	2 Deamidated (NQ)
668	1	F1KYJ7_ASCSU	Proteasomal ubiquitin receptor ADRM1 OS=Ascaris suum OX=6253 PE=2 SV=1	30	44831	1	1	37917	23160	1	1	680.611	2718.42	4	2718.4	0.0178	0	29.99	0.003	LLPHIPNQEPIHTPQEELEQTVR	Deamidated (NQ)
669	1	F1L4P5_ASCSU	O-phosphoseryl-tRNA(Sec) selenium transferase OS=Ascaris suum OX=6253 PE=2 SV=1	30	29989	1	1	6459	17785	1	1	565.279	1128.54	2	1128.54	0.0058	0	29.93	0.0057	TGFMNIYQR
670	1	F1L1M6_ASCSU	Transducin-like enhancer protein 4 (Fragment) OS=Ascaris suum OX=6253 PE=2 SV=1	30	69371	1	1	35973	35213	1	1	837.11	2508.31	3	2507.3	1.0063	0	29.88	0.015	TTESGQLQPVSFPQDALIGPGIPR
671	1	F1L7V5_ASCSU	ATP synthase subunit b OS=Ascaris suum OX=6253 PE=2 SV=1	30	36795	1	1	8293	18909	1	1	604.311	1206.61	2	1206.6	0.0032	0	29.76	0.013	DLVNYPYPAR
672	1	F1L8J9_ASCSU	PI-PLC X domain-containing protein 3 OS=Ascaris suum OX=6253 PE=2 SV=1	30	36264	1	1	12513	37692	1	1	688.32	1374.62	2	1374.62	0.001	0	29.72	0.012	ADWMSELPSAAR	Acetyl (Protein N-term)
673	1	F1LD83_ASCSU	Ras-related protein Rab-3 OS=Ascaris suum OX=6253 PE=2 SV=1	30	28305	1	1	16993	7266	1	1	765.862	1529.71	2	1529.7	0.0062	0	29.72	0.0059	MAESLDSDPAAAQPK
674	1	F1KYY5_ASCSU	RNA-binding motif, single-stranded-interacting protein 1 OS=Ascaris suum OX=6253 PE=2 SV=1	30	72536	2	2	14762	22857	1	1	726.945	1451.88	2	1451.87	0.0049	0	28.45	0.0034	LIINNSTQPLLVK
675	1	F1KWI2_ASCSU	Thioredox_DsbH domain-containing protein OS=Ascaris suum OX=6253 PE=2 SV=1	30	86994	1	1	8614	1433	1	1	613.849	1225.68	2	1225.68	0.0056	0	29.66	0.013	ASVAAGKPELAGR
676	1	F1KZ02_ASCSU	FACT complex subunit SSRP1 OS=Ascaris suum OX=6253 PE=2 SV=1	30	58089	1	1	24580	25494	1	1	911.938	1821.86	2	1820.85	1.0071	0	29.54	0.0057	SDDGGQQYTIPIDSIGR
677	1	F1KZB8_ASCSU	U4/U6 small nuclear ribonucleoprotein Prp4 OS=Ascaris suum OX=6253 PE=2 SV=1	30	56081	1	1	15894	18473	1	1	746.372	1490.73	2	1490.73	0.0007	0	29.5	0.0036	TILSTMPEDEVTR
678	1	F1KW84_ASCSU	Sorting nexin OS=Ascaris suum OX=6253 PE=2 SV=1	29	65003	1	1	8142	20890	1	1	601.794	1201.57	2	1201.57	0.0004	0	29.48	0.0057	EGIEGGWLEGR
679	1	F1LFF4_ASCSU	Uncharacterized protein OS=Ascaris suum OX=6253 PE=2 SV=1	29	9330	1	1	15890	14009	1	1	746.363	1490.71	2	1490.7	0.0107	0	29.32	0.0019	SSIFDNAEPTSPAR
680	1	F1L145_ASCSU	Carboxylic ester hydrolase OS=Ascaris suum OX=6253 PE=2 SV=1	29	64581	1	1	8193	19123	1	1	602.785	1203.56	2	1203.56	0.0003	0	29.31	0.013	YGDVEGFVYR
681	1	F1KX63_ASCSU	Mevalonate kinase OS=Ascaris suum OX=6253 PE=2 SV=1	29	63303	1	1	34992	38187	1	1	807.424	2419.25	3	2418.25	1.0047	0	29.16	0.0054	LAAECPLDDGSPPSLEVLVPIAR	Carbamidomethyl (C)
682	1	F1KQR3_ASCSU	Stoned B-like protein OS=Ascaris suum OX=6253 PE=2 SV=1	29	171626	1	1	37383	26432	1	1	880.783	2639.33	3	2639.3	0.0301	1	29.14	0.015	EIKDESYLSQVGGSQAYVPELAQK	Deamidated (NQ)
683	1	F1KPW0_ASCSU	Protein diaphanous OS=Ascaris suum OX=6253 PE=2 SV=1	29	181567	1	1	14494	19442	1	1	723.364	1444.71	2	1444.74	-0.0267	1	28.96	0.012	IEAATQAKNEAVAK	2 Deamidated (NQ)
684	1	F1KXZ4_ASCSU	ATP-dependent (S)-NAD(P)H-hydrate dehydratase OS=Ascaris suum OX=6253 PE=2 SV=1	29	34741	1	1	13355	30986	1	1	703.377	1404.74	2	1404.74	0.0002	0	28.88	0.015	AILTPNFPEFTR
685	1	F1KZG0_ASCSU	Heterogeneous nuclear ribonucleoprotein F OS=Ascaris suum OX=6253 PE=2 SV=1	29	47661	2	2	7060	16741	1	1	577.317	1152.62	2	1152.61	0.0061	0	28.52	0.0098	SVTFTLTATGR
686	1	F1L7H4_ASCSU	Spermidine synthase OS=Ascaris suum OX=6253 PE=2 SV=1	29	35367	1	1	8976	27024	1	1	620.376	1238.74	2	1238.73	0.0034	0	28.84	0.004	VLIIGGGDGGILR
687	1	F1LA81_ASCSU	Small nuclear ribonucleoprotein E OS=Ascaris suum OX=6253 PE=2 SV=1	29	15220	1	1	19864	29265	1	1	820.984	1639.95	2	1639.95	0.0033	1	28.83	0.014	ILLKGDNITLIQSVN
688	1	F1L3G6_ASCSU	Programmed cell death protein 6 OS=Ascaris suum OX=6253 PE=2 SV=1	29	19494	1	1	21874	40431	1	1	857.944	1713.87	2	1713.87	0.0043	0	28.73	0.0051	AAPSLAVIFNNVDADR	Acetyl (Protein N-term)
689	1	F1L7R4_ASCSU	ATP-dependent RNA helicase chl1 (Fragment) OS=Ascaris suum OX=6253 PE=2 SV=1	29	51876	1	1	24691	33242	1	1	915.558	1829.1	2	1828.98	0.1184	1	28.67	0.0055	IVTVGSRQALCVNDVVR	Deamidated (NQ)
690	1	F1KZB9_ASCSU	U2 small nuclear ribonucleoprotein B OS=Ascaris suum OX=6253 PE=2 SV=1	28	25527	1	1	18536	20091	1	1	529.921	1586.74	3	1586.74	0.0033	0	28.34	0.0047	AMQGFPFYDKPMR
691	1	F1L5U7_ASCSU	Aspartate aminotransferase OS=Ascaris suum OX=6253 PE=2 SV=1	28	46566	1	1	12744	18602	1	1	692.9	1383.79	2	1383.78	0.0102	1	28.32	0.013	LIKDYSIYLTR
692	1	F1KQI2_ASCSU	Kinesin-like protein KIF21B OS=Ascaris suum OX=6253 PE=2 SV=1	28	189935	1	1	21509	22601	1	1	850.938	1699.86	2	1699.9	-0.037	1	28.29	0.0039	LRDDLADLQAEISIK	Deamidated (NQ)
693	1	F1L0L0_ASCSU	Sodium/potassium-transporting ATPase subunit beta-3 OS=Ascaris suum OX=6253 PE=2 SV=1	28	37451	1	1	31130	32359	1	1	719.057	2154.15	3	2153.15	0.9978	0	28.12	0.016	LIGWKPIDYAVDSVPEPVR
694	1	F1LER3_ASCSU	Peptidyl-prolyl cis-trans isomerase OS=Ascaris suum OX=6253 PE=2 SV=1	28	16887	1	1	24084	25548	1	1	901.912	1801.81	2	1801.81	0.003	0	27.93	0.0041	TNNQYYYFNVYTGR
695	1	F1KZV8_ASCSU	Carboxylic ester hydrolase OS=Ascaris suum OX=6253 PE=2 SV=1	28	62639	1	1	21082	34543	1	1	842.896	1683.78	2	1683.77	0.0033	0	27.9	0.0082	TSDEFFDAVDAIGAAR
696	1	F1KWI9_ASCSU	Protein DEK OS=Ascaris suum OX=6253 PE=2 SV=1	28	52368	1	1	21953	23924	1	1	858.951	1715.89	2	1715.88	0.0032	0	27.82	0.0073	TTAPGQGTALGDIPYVR
697	1	F1KVU7_ASCSU	Prolyl endopeptidase OS=Ascaris suum OX=6253 PE=2 SV=1	28	92914	1	1	17709	28698	1	1	779.451	1556.89	2	1555.87	1.015	0	27.79	0.0039	LNAISTPFIAASPVR
698	1	F1LEX9_ASCSU	Transthyretin-like protein 46 OS=Ascaris suum OX=6253 PE=2 SV=1	28	19701	1	1	16340	27474	1	1	753.887	1505.76	2	1505.76	-0.0013	0	27.66	0.005	GDTAELTTIDPVFK
699	1	F1LC15_ASCSU	Neuroendocrine protein 7B2 OS=Ascaris suum OX=6253 PE=2 SV=1	28	24089	1	1	14749	21301	1	1	484.922	1451.74	3	1451.74	0.0033	0	27.58	0.015	DAETLPGPLAFGHK
700	1	F1KRI5_ASCSU	La-related protein 1 (Fragment) OS=Ascaris suum OX=6253 PE=2 SV=1	28	154465	1	1	20558	2700	1	1	555.287	1662.84	3	1662.83	0.006	0	27.54	0.0035	LAGNVDASAPQHEVGAK
701	1	F1LCC6_ASCSU	Enoyl-CoA hydratase OS=Ascaris suum OX=6253 PE=2 SV=1	27	29452	1	1	4366	16131	1	1	508.794	1015.57	2	1015.57	0.0031	0	26.97	0.0092	ALFAQPEIK
702	1	F1L0C4_ASCSU	serine--tRNA ligase OS=Ascaris suum OX=6253 PE=2 SV=1	27	55076	1	1	17725	17524	1	1	779.919	1557.82	2	1557.82	0.0044	0	26.93	0.0032	IVCIVSGELNNAAAK	Carbamidomethyl (C)
703	1	F1KQP0_ASCSU	CSR-1 OS=Ascaris suum OX=6253 GN=CSR-1 PE=2 SV=1	27	118470	1	1	17481	32837	1	1	773.939	1545.86	2	1545.77	0.0928	0	26.89	0.016	LNISVEQMTPELR	Deamidated (NQ); Oxidation (M)
704	1	F1KVX8_ASCSU	Apoptosis-inducing factor 1 OS=Ascaris suum OX=6253 PE=2 SV=1	27	79633	2	2	22757	14301	1	1	582.967	1745.88	3	1745.87	0.0048	1	27.73	0.011	LDPIAHYAYLDDGRK
705	1	F1LCS7_ASCSU	Proteasome subunit beta type-7 OS=Ascaris suum OX=6253 PE=2 SV=1	27	29503	1	1	21780	22010	1	1	856.375	1710.74	2	1710.73	0.0014	0	26.7	0.013	FGMNEEEACELVQR	Carbamidomethyl (C)
706	1	F1KV21_ASCSU	Uridine 5~-monophosphate synthase OS=Ascaris suum OX=6253 PE=2 SV=1	27	52807	1	1	28137	1204	1	1	659.995	1976.96	3	1975.97	0.9897	0	26.68	0.01	FDILDQLAASNLNGNVAAK	3 Deamidated (NQ)
707	1	F1LDF7_ASCSU	Ras-related protein Rab-5B OS=Ascaris suum OX=6253 PE=2 SV=1	27	23126	1	1	13524	21108	1	1	706.402	1410.79	2	1410.78	0.007	0	26.64	0.0032	QASPNIVIALSGNK
708	1	F1L2V4_ASCSU	Lupus La protein B OS=Ascaris suum OX=6253 PE=2 SV=1	27	47489	1	1	13885	15034	1	1	712.842	1423.67	2	1422.66	1.0059	0	26.64	0.0068	DLSEQFVNNETK
709	1	F1LDY2_ASCSU	Alanine aminotransferase 2 (Fragment) OS=Ascaris suum OX=6253 PE=2 SV=1	27	24281	1	1	31206	33161	1	1	1080.04	2158.07	2	2157.05	1.0108	0	26.61	0.0081	DGGIASDPENIILSGGASESIR
710	1	F1LD57_ASCSU	Reticulocalbin-2 (Fragment) OS=Ascaris suum OX=6253 PE=2 SV=1	26	35800	1	1	15123	18450	1	1	489.253	1464.74	3	1464.73	0.0058	1	25.95	0.015	TLVEMTMLEKDR
711	1	F1KRV7_ASCSU	Pyruvate carboxylase OS=Ascaris suum OX=6253 PE=2 SV=1	26	131116	1	1	19769	17913	1	1	818.949	1635.88	2	1635.88	0.0013	0	25.92	0.0095	VVPGTPGPVTTVEEVR
712	1	F1KY21_ASCSU	Acyl-coenzyme A oxidase OS=Ascaris suum OX=6253 PE=2 SV=1	26	75720	1	1	30180	34503	1	1	700.368	2098.08	3	2097.08	1.0045	0	25.9	0.0057	SCNYAIVVAQLITQHQPR	Carbamidomethyl (C)
713	1	F1KVL1_ASCSU	NADH-ubiquinone oxidoreductase 75 kDa subunit, mitochondrial OS=Ascaris suum OX=6253 PE=2 SV=1	26	80455	1	1	9083	9236	1	1	623.285	1244.56	2	1244.56	0	0	25.86	0.0038	YGDVEEATFSK
714	1	F1L9M7_ASCSU	Venom allergen 5 OS=Ascaris suum OX=6253 PE=2 SV=1	26	41006	1	1	4628	1590	1	1	514.788	1027.56	2	1027.56	0.0027	1	25.69	0.01	NKLCLQPR	Carbamidomethyl (C)
715	1	F1L371_ASCSU	ATP synthase subunit delta OS=Ascaris suum OX=6253 PE=2 SV=1	25	18234	1	1	2398	14443	1	1	451.76	901.505	2	901.502	0.0029	0	25.35	0.015	LIFAAPDR
716	1	F1KYA1_ASCSU	Reticulon-4-interacting protein 1 OS=Ascaris suum OX=6253 PE=2 SV=1	25	42355	1	1	14346	39704	1	1	720.935	1439.85	2	1439.85	0.0047	0	25.34	0.011	SLAPLSILPFIGGR
717	1	F1LD64_ASCSU	Proteasome subunit alpha type OS=Ascaris suum OX=6253 PE=2 SV=1	25	28256	1	1	15957	21629	1	1	498.634	1492.88	3	1491.78	1.1016	1	25.15	0.0093	LSAEKMEMAILTR
718	1	F1L129_ASCSU	Guanine nucleotide-binding protein subunit beta-2 OS=Ascaris suum OX=6253 PE=2 SV=1	25	42446	1	1	30797	10961	1	1	711.992	2132.96	3	2132.95	0.0005	0	25.11	0.011	TGQCVQSFEGHDADVNTLR	Carbamidomethyl (C)
719	1	F1L1E0_ASCSU	Pseudouridine synthase OS=Ascaris suum OX=6253 PE=2 SV=1	25	61953	1	1	15491	26068	1	1	739.385	1476.76	2	1476.76	-0.0016	0	24.96	0.01	SLENQYALGDVLR
720	1	F1L2G0_ASCSU	Flavin-containing monooxygenase OS=Ascaris suum OX=6253 PE=2 SV=1	25	33131	1	1	21767	12861	1	1	570.959	1709.86	3	1708.85	1.0026	0	24.94	0.012	VFSAHPTINDELPNR
721	1	F1LH03_ASCSU	Electron transfer flavoprotein-ubiquinone oxidoreductase (Fragment) OS=Ascaris suum OX=6253 PE=2 SV=1	25	19039	1	1	35179	22728	1	1	814.073	2439.2	3	2438.19	1.0068	1	24.72	0.01	TCDIKDPTQNIVWVAPEGGGGPK	Carbamidomethyl (C)
722	1	F1KZ85_ASCSU	WW domain-binding protein 11 OS=Ascaris suum OX=6253 PE=2 SV=1	25	44615	1	1	14915	15750	1	1	729.903	1457.79	2	1456.79	1.0032	0	24.56	0.0067	TTAGESVISAAPVVR
723	1	F1L5L2_ASCSU	Tissue factor pathway inhibitor OS=Ascaris suum OX=6253 PE=2 SV=1	24	41770	1	1	23871	30759	1	1	898.453	1794.89	2	1793.88	1.0079	0	24.06	0.012	SPFYSEETDVIAPLAR
724	1	F1LIF4_ASCSU	Succinate dehydrogenase [ubiquinone] iron-sulfur subunit (Fragment) OS=Ascaris suum OX=6253 PE=2 SV=1	24	8515	1	1	9282	19003	1	1	627.349	1252.68	2	1252.68	0.0018	0	23.58	0.016	TKPAPLPTPANF
725	1	F1L292_ASCSU	Guanine nucleotide-binding protein subunit beta-1 OS=Ascaris suum OX=6253 PE=2 SV=1	23	37401	1	1	11583	21851	1	1	670.349	1338.68	2	1338.68	0.0008	0	23.47	0.0077	LIVWDSYTTNK
726	1	F1KPS4_ASCSU	non-specific serine/threonine protein kinase OS=Ascaris suum OX=6253 PE=2 SV=1	23	280520	1	1	15260	26739	1	1	735.818	1469.62	2	1469.78	-0.1625	1	23.34	0.016	KPLKNPTQSGDASK
727	1	F1KTG3_ASCSU	Fibulin-1 OS=Ascaris suum OX=6253 PE=2 SV=1	23	85777	1	1	4047	6735	1	1	499.74	997.465	2	996.445	1.0207	0	23.17	0.012	GNLCTNGYR
728	1	F1KS20_ASCSU	Transcription initiation factor TFIID subunit 3 OS=Ascaris suum OX=6253 PE=2 SV=1	23	132179	1	1	356	2837	1	1	343.235	684.456	2	684.381	0.0748	0	23.08	0.01	AVSSPPK
729	1	F1KQX8_ASCSU	Beta-amyloid-like protein OS=Ascaris suum OX=6253 PE=2 SV=1	23	79899	1	1	14359	36465	1	1	721.369	1440.72	2	1440.72	0.0012	0	22.85	0.011	FVPLVAFECGFR	Carbamidomethyl (C)
730	1	F1KTF6_ASCSU	WD repeat-containing protein 33 OS=Ascaris suum OX=6253 PE=2 SV=1	23	109224	1	1	7963	38090	1	1	597.858	1193.7	2	1192.55	1.1461	0	22.83	0.0088	NSVMAVQWNK	Deamidated (NQ); Oxidation (M)
731	1	F1L0U9_ASCSU	Cathepsin L OS=Ascaris suum OX=6253 PE=2 SV=1	23	13561	1	1	6195	12833	1	1	559.256	1116.5	2	1116.5	-0.0006	0	22.78	0.013	NSWGPGWGEK
732	1	F1KTR8_ASCSU	Peroxidasin OS=Ascaris suum OX=6253 PE=2 SV=1	22	85751	1	1	18726	14650	1	1	797.858	1593.7	2	1593.69	0.0098	0	21.53	0.015	VNQVWCSVAEDCK	2 Carbamidomethyl (C)
733	1	F1KRX8_ASCSU	E3 SUMO-protein ligase RanBP2 OS=Ascaris suum OX=6253 PE=2 SV=1	21	133824	1	1	36509	23237	1	1	852.468	2554.38	3	2554.38	0.0065	0	21.45	0.013	VITAPPIQPQQQQQHIFGIAANR
734	1	F1KVL9_ASCSU	Chitinase-like protein (Fragment) OS=Ascaris suum OX=6253 PE=2 SV=1	21	85239	1	1	676	35538	1	1	366.142	730.269	2	730.413	-0.1441	0	21.31	0.01	AGLAPFR
735	1	F1LBH5_ASCSU	Major allergen Ani s 1 OS=Ascaris suum OX=6253 PE=2 SV=1	21	15952	1	1	15328	7106	1	1	736.786	1471.56	2	1470.55	1.0076	0	21.3	0.014	SCDDDFCPVNSR	2 Carbamidomethyl (C)
736	1	F1LFV1_ASCSU	UPF0587 protein C1orf123 homolog OS=Ascaris suum OX=6253 PE=2 SV=1	20	18486	1	1	2035	15103	1	1	434.78	867.545	2	867.543	0.0022	0	20.35	0.012	PVIALEVK
737	1	F1L7Q7_ASCSU	26S protease regulatory subunit 4 (Fragment) OS=Ascaris suum OX=6253 PE=2 SV=1	20	51557	1	1	9977	9985	1	1	639.846	1277.68	2	1277.67	0.0038	0	20.02	0.013	AVANQTSATFLR

## Sheet: Adult
Protein Hit Number	Protein Family Number	Protein Accession	Protein Description	Protein Score	Protein Mass	Protein Matches	Protein Sequence	Peptide Query	Peptide Index	Peptide Rank	Peptide unique	Peptide exp_mz	Peptide exp_mr	Peptide exp_z	Peptide calc_mr	Δm	Peptide misscleavage	Peptide Score	Peptide expect	Peptide Sequence	Modification
1	1	F1KTI9_ASCSU	Polyprotein ABA-1 OS=Ascaris suum OX=6253 PE=2 SV=1	8383	122318	355	78	20682	12534	1	0	843.441	1684.87	2	1684.86	0.0047	1	131.26	8.3e-12	EAGADIQELQQKVEK
2	3	F1KQ63_ASCSU	Myosin-4 OS=Ascaris suum OX=6253 PE=2 SV=1	3205	226045	123	80	32725	20243	1	1	1106.05	2210.08	2	2210.08	0.0024	0	146.61	2.2e-14	AQIVHDSENLAAQLDSETAAK
3	1	F1KPM2_ASCSU	Apolipophorin OS=Ascaris suum OX=6253 PE=2 SV=1	3800	353421	194	122	42640	30694	1	1	964.472	2890.4	3	2890.36	0.0401	1	113.45	3.7e-10	IKAGEGVNAVGMNAEYLFNEAGAHVGDR	2 Deamidated (NQ)
4	1	F1KQK4_ASCSU	Vitellogenin-6 OS=Ascaris suum OX=6253 PE=2 SV=1	3707	207338	184	98	23835	27860	1	1	900.392	1798.77	2	1798.77	0.002	0	133.32	2.5e-12	MADNELTDDLEQYSR
5	1	PCKG_ASCSU	Phosphoenolpyruvate carboxykinase [GTP] OS=Ascaris suum OX=6253 GN=PEPCK PE=2 SV=1	3145	72183	124	36	41223	34504	1	1	1389.68	2777.35	2	2777.34	0.0124	0	162.4	5e-15	AELMKPSAIFICDGSQNEADELIAR	Carbamidomethyl (C)
6	1	F1L5H2_ASCSU	Fructose-bisphosphate aldolase OS=Ascaris suum OX=6253 PE=2 SV=1	2469	40449	77	26	29306	20150	1	1	1014.98	2027.94	2	2027.93	0.0042	0	135.73	2.8e-13	YTGGGAGSAAGQSLYIANHAY
7	1	E5D7U6_ASCSU	phosphopyruvate hydratase OS=Ascaris suum OX=6253 GN=enol-1 PE=2 SV=1	2432	47402	81	29	23035	15835	1	0	882.968	1763.92	2	1763.92	0.0049	0	139.13	1.3e-12	AAVPSGASTGVHEALELR
8	1	F1LAV8_ASCSU	Actin-2 (Fragment) OS=Ascaris suum OX=6253 PE=2 SV=1	2389	41878	85	21	32771	35954	1	0	1107.53	2213.05	2	2213.04	0.0091	0	122.25	8.6e-12	DLYANNVLSGGSTMYPGIADR
9	1	F1KQS3_ASCSU	Vitellogenin-6 OS=Ascaris suum OX=6253 PE=2 SV=1	2044	200973	96	67	31856	39527	1	1	1084.57	2167.12	2	2167.11	0.0082	1	128.45	1.4e-11	NAPNEIVTEVEAELLKENR
10	1	F1KUZ6_ASCSU	Propionyl-CoA carboxylase alpha chain, mitochondrial OS=Ascaris suum OX=6253 PE=2 SV=1	1757	82304	82	42	30743	28972	1	1	1054.11	2106.21	2	2106.21	-0.0034	1	93.53	1.2e-08	EKPKLDLSTVVIAPMPGAIK
11	1	MSP2_ASCSU	Major sperm protein isoform beta OS=Ascaris suum OX=6253 PE=1 SV=3	1684	14239	69	9	39001	39322	1	1	1294.57	2587.13	2	2587.12	0.0099	0	167.78	4.6e-16	ESVLMAVSCDTFNAATEDLNNDR	Oxidation (M); Carbamidomethyl (C)
12	1	F1LE97_ASCSU	Myoglobin OS=Ascaris suum OX=6253 PE=2 SV=1	1653	17516	61	14	34881	39186	1	1	1161.59	2321.17	2	2321.17	0.0052	1	148.72	1.3e-13	TIANGTEFYALLFDKHPDLR	Deamidated (NQ)
13	1	F1KSK3_ASCSU	Alpha-1,4 glucan phosphorylase OS=Ascaris suum OX=6253 PE=2 SV=1	1621	98165	72	41	20399	32922	1	1	838.875	1675.73	2	1675.73	0.0045	0	92.01	6.8e-09	FFNDGDYVQAVMDR
14	1	ODPB_ASCSU	Pyruvate dehydrogenase E1 component subunit beta, mitochondrial OS=Ascaris suum OX=6253 PE=1 SV=1	1620	39111	62	16	23907	35620	1	1	901.457	1800.9	2	1800.89	0.0057	0	100.61	6.1e-09	VFLIGEEVAQYDGAYK
15	1	F1L3X9_ASCSU	Acetyl-CoA acetyltransferase A OS=Ascaris suum OX=6253 PE=2 SV=1	1561	43135	55	22	27404	26311	1	1	973.997	1945.98	2	1945.98	0.0025	0	149.1	4.6e-14	QATLGAGCDPSTIVTTLNK	Carbamidomethyl (C)
16	1	F1KPE9_ASCSU	Titin OS=Ascaris suum OX=6253 PE=2 SV=1	1460	770845	79	70	25832	24001	1	0	943	1883.99	2	1883.98	0.0025	0	90.76	6.1e-09	AVNEVGASEPLTGESILAK
17	2	F1L340_ASCSU	Glyceraldehyde-3-phosphate dehydrogenase OS=Ascaris suum OX=6253 PE=2 SV=1	384	36467	14	7	32301	33271	1	1	1095.52	2189.02	2	2189.01	0.0031	0	138.23	1.1e-12	GILGYTEDQVVSTDFTSDSR
18	1	MAOM_ASCSU	NAD-dependent malic enzyme, mitochondrial (Fragment) OS=Ascaris suum OX=6253 PE=1 SV=1	1334	72711	54	26	38565	37112	1	1	854.438	2560.29	3	2560.29	0.004	0	95.11	1.2e-09	QYLGLHGLLPPAFMTQEQQAYR
19	1	F1KT84_ASCSU	Acetyltransferase component of pyruvate dehydrogenase complex OS=Ascaris suum OX=6253 PE=2 SV=1	1303	68786	53	18	12882	6487	1	1	708.37	1414.73	2	1414.72	0.0059	0	106.36	9.6e-10	NFTGSAAAAAAPAPAK
20	1	F1KXW6_ASCSU	14-3-3-like protein OS=Ascaris suum OX=6253 PE=2 SV=1	1251	28849	41	17	17555	6836	1	1	789.369	1576.72	2	1576.72	0.0074	1	104.41	4e-09	SDMSNNKDELVQR	Acetyl (Protein N-term)
21	1	F1LC55_ASCSU	Phosphatidylethanolamine-binding protein OS=Ascaris suum OX=6253 PE=2 SV=1	1224	23629	42	15	33257	29929	1	1	1118.05	2234.09	2	2234.09	0.0058	0	124.3	2.8e-11	AVFDSGVEVDCGNVLTPTQVK	Carbamidomethyl (C)
22	1	F1LAR2_ASCSU	OV-17 antigen OS=Ascaris suum OX=6253 PE=2 SV=1	1203	21390	50	13	21467	800	1	1	855.439	1708.86	2	1708.85	0.0105	1	107.36	8.1e-10	AHEAEYEKAHAAAIAK
23	1	F1KZF0_ASCSU	Heat shock 70 kDa protein A OS=Ascaris suum OX=6253 PE=2 SV=1	1175	41603	55	23	16421	39305	1	1	769.893	1537.77	2	1537.77	0.002	0	105.47	2.8e-09	TFTPEEISSMVLGK
24	1	GLB_ASCSU	Extracellular globin OS=Ascaris suum OX=6253 PE=1 SV=2	1107	40622	69	22	16337	2550	1	1	768.395	1534.78	2	1534.77	0.002	0	96.83	2.4e-08	SLQHIDIGHSETAK
25	1	ODPT_ASCSU	Pyruvate dehydrogenase E1 component subunit alpha type II, mitochondrial (Fragment) OS=Ascaris suum OX=6253 PE=2 SV=1	1046	43179	47	20	45655	39409	1	0	1121.52	3361.54	3	3360.54	1.006	0	126.69	4.4e-12	GGSMHMYGENFYGGNGIVGAQQPLGTGIAFAMK	Deamidated (NQ)
26	2	F1L1D2_ASCSU	glutamate dehydrogenase [NAD(P)(+)] OS=Ascaris suum OX=6253 PE=2 SV=1	402	63786	20	19	40018	26379	1	1	887.098	2658.27	3	2658.27	0.0035	0	97.65	2.7e-09	AGAICLGVQEYNCAIYNPNGIHPK	2 Carbamidomethyl (C)
27	1	F1KSD5_ASCSU	Paramyosin OS=Ascaris suum OX=6253 PE=2 SV=1	961	100248	34	23	30663	26082	1	0	1052.54	2103.06	2	2103.05	0.0062	1	135.61	1.6e-12	KLLEESQLESEDAMNVLR
28	1	F1L686_ASCSU	Dihydrolipoyl dehydrogenase (Fragment) OS=Ascaris suum OX=6253 PE=2 SV=1	947	52902	34	19	38283	41370	1	1	849.105	2544.29	3	2544.29	0.0064	0	101.43	3.1e-10	FQTCVPSIYAIGDVIQGPMLAHK	Carbamidomethyl (C)
29	1	F1KZP5_ASCSU	Small heat shock protein OV25-2 OS=Ascaris suum OX=6253 PE=2 SV=1	944	18332	46	13	17525	2290	1	1	788.873	1575.73	2	1575.73	0.0045	0	98.79	1.5e-08	DNELIVEGHHEER
30	1	F1KWH9_ASCSU	NADH-dependent flavin oxidoreductase OS=Ascaris suum OX=6253 PE=2 SV=1	924	96660	42	23	17762	28321	1	1	792.906	1583.8	2	1583.79	0.0035	0	87.2	3.8e-08	WESADADPILLAQR
31	1	C1KG49_ASCSU	Heat shock protein 90 OS=Ascaris suum OX=6253 GN=hsp90 PE=2 SV=1	902	82908	32	23	36874	32662	1	1	1224.04	2446.07	2	2445.08	0.9961	0	108.56	1.1e-10	LVSSPCCIVTSEYGWSANMER	2 Carbamidomethyl (C)
32	1	F1LB73_ASCSU	Chondroitin proteoglycan 3 OS=Ascaris suum OX=6253 PE=2 SV=1	863	16303	17	5	31259	25088	1	1	1066.96	2131.9	2	2131.9	0.0045	0	184.55	3.1e-17	TCFSNDDCSGGTCLGIALGK	3 Carbamidomethyl (C)
33	1	F1KSL6_ASCSU	ATP-dependent 6-phosphofructokinase OS=Ascaris suum OX=6253 PE=2 SV=1	859	89965	32	23	25772	9403	1	1	627.981	1880.92	3	1880.91	0.007	0	99.67	1e-08	TNVLGHAQQGGSPTPFDR
34	1	F1LBE1_ASCSU	Small heat shock protein OV25-1 OS=Ascaris suum OX=6253 PE=2 SV=1	855	19735	36	12	23900	16444	1	1	901.452	1800.89	2	1800.89	0.0049	1	121.95	1.1e-11	QADIGNVIGNVTDDKDK
35	1	F1KPL6_ASCSU	Fatty acid synthase OS=Ascaris suum OX=6253 PE=2 SV=1	832	293419	50	41	10153	27362	1	1	655.856	1309.7	2	1309.7	0.0027	0	90.67	9.8e-09	VVDTVMTTGLFK
36	1	F1L676_ASCSU	Triosephosphate isomerase OS=Ascaris suum OX=6253 PE=2 SV=1	822	27048	31	13	21853	14189	1	1	861.936	1721.86	2	1721.85	0.0083	0	114.46	4.1e-10	TATPDQAQEVHAWIR
37	1	F1LFU4_ASCSU	Chymotrypsin/elastase isoinhibitors 2 to 5 OS=Ascaris suum OX=6253 PE=2 SV=1	815	15766	33	6	25670	12243	1	1	939.446	1876.88	2	1876.87	0.003	0	94.13	4.3e-08	VCKPPGCECIAGAGFVR	3 Carbamidomethyl (C)
38	1	F1L5G6_ASCSU	Tubulin alpha chain (Fragment) OS=Ascaris suum OX=6253 PE=2 SV=1	780	57843	35	17	35024	30199	1	0	777.346	2329.02	3	2329.01	0.0043	0	93.72	4.1e-08	AFVHWYVGEGMEEGEFSEAR
39	1	O16843_ASCSU	2-methyl branched-chain enoyl CoA reductase isoform I OS=Ascaris suum OX=6253 PE=2 SV=1	763	45456	36	14	7781	2175	1	1	605.803	1209.59	2	1209.59	0.0038	1	98.54	1.5e-08	KGDEYVINGSK	Deamidated (NQ)
40	1	F1KY70_ASCSU	Alcohol dehydrogenase NADP+ A OS=Ascaris suum OX=6253 PE=2 SV=1	757	36570	29	14	16646	28968	1	1	773.892	1545.77	2	1545.77	0.0022	0	90.78	3.2e-08	EIGDVLHEYLSSGK
41	1	F1KXK9_ASCSU	Protein disulfide-isomerase OS=Ascaris suum OX=6253 PE=2 SV=1	741	55363	39	24	28804	39993	1	1	1003.97	2005.92	2	2005.92	0.0052	0	84.46	3.4e-08	FIDTDETGVVGFFESESK
42	2	F1L567_ASCSU	Chaperonin Hsp-60 (Fragment) OS=Ascaris suum OX=6253 PE=2 SV=1	573	56102	26	24	12232	10335	1	1	696.377	1390.74	2	1389.73	1.0105	1	97.53	2.2e-08	KNTLADMAIATGGK
43	1	B2REF9_ASCSU	Protein disulfide-isomerase OS=Ascaris suum OX=6253 GN=pdi PE=2 SV=1	697	55590	27	23	10459	6555	1	1	661.303	1320.59	2	1320.59	0.005	0	104.79	3.8e-09	MDATANEVEDVK
44	1	B2REF8_ASCSU	Immunosuppressive ovarian message protein OS=Ascaris suum OX=6253 PE=2 SV=1	684	48687	31	17	26878	21355	1	1	964.941	1927.87	2	1927.87	0.0008	0	89.87	1.1e-07	TYVMECPGGEVLDTVSR	Oxidation (M); Carbamidomethyl (C)
45	1	F1KZK9_ASCSU	Transketolase OS=Ascaris suum OX=6253 PE=2 SV=1	679	71141	27	19	26660	7570	1	1	640.649	1918.93	3	1918.92	0.006	0	96.54	5.8e-09	LGQSQQTMLGHDTAAYAK
46	1	F1L5K1_ASCSU	Tropomyosin OS=Ascaris suum OX=6253 PE=2 SV=1	677	31061	37	20	25749	9584	1	1	940.956	1879.9	2	1879.89	0.006	1	79.44	1.2e-06	SFQDEERANTVESQLK
47	1	F1LHC8_ASCSU	Transthyretin-like protein 15 (Fragment) OS=Ascaris suum OX=6253 PE=2 SV=1	668	16894	21	8	35763	20261	1	1	1189.08	2376.15	2	2376.12	0.0244	1	108.47	1.4e-09	KGHFEVSGQEDEVGSIEPYLR	Deamidated (NQ)
48	1	F1L2J6_ASCSU	Calponin OS=Ascaris suum OX=6253 PE=2 SV=1	668	41928	24	14	43677	36450	1	1	1005.47	3013.39	3	3012.38	1.0107	0	132.59	1.5e-12	RPEVPFWSGQETDFANQTGMSAFGTPR
49	1	F1KUF1_ASCSU	Endoplasmin OS=Ascaris suum OX=6253 PE=2 SV=1	659	91634	34	26	16184	15903	1	1	765.912	1529.81	2	1529.8	0.0045	1	84	4.5e-07	ELISNGSDALDKIR
50	1	F1L2P3_ASCSU	Phosphoglycerate kinase OS=Ascaris suum OX=6253 PE=2 SV=1	636	44736	29	20	37858	20188	1	1	839.091	2514.25	3	2513.24	1.0103	1	74.91	9.5e-08	WNTEDKVSHVSTGGGASLELLEGK
51	1	F1L4Y2_ASCSU	Propionyl-CoA carboxylase beta chain (Fragment) OS=Ascaris suum OX=6253 PE=2 SV=1	629	58998	25	14	20357	9093	1	1	837.916	1673.82	2	1673.81	0.0072	0	108.99	1.4e-09	AVTNEEVTQEQLGGAK	Deamidated (NQ)
52	1	F1L0M0_ASCSU	Calponin OS=Ascaris suum OX=6253 PE=2 SV=1	598	42153	34	22	15665	18028	1	0	757.888	1513.76	2	1513.75	0.0092	0	76.64	2.3e-06	QTDGIIPSQAGWNK
53	1	F1LGZ3_ASCSU	Peptidyl-prolyl cis-trans isomerase (Fragment) OS=Ascaris suum OX=6253 PE=2 SV=1	597	18483	21	9	41570	33263	1	0	936.115	2805.32	3	2805.32	0.0033	0	103.65	4e-09	HTGPGVLSMANAGPNTNGSQFFLCTVK	Deamidated (NQ); Carbamidomethyl (C)
54	1	F1L7C0_ASCSU	Malate dehydrogenase OS=Ascaris suum OX=6253 PE=2 SV=1	594	36114	21	11	23490	26570	1	1	894.478	1786.94	2	1786.94	0.0008	0	113.28	4e-11	VLVVGNPANTNAFICAK	Carbamidomethyl (C)
55	1	F1KUW6_ASCSU	Glucose-6-phosphate isomerase OS=Ascaris suum OX=6253 PE=2 SV=1	592	64111	32	20	38809	37068	1	1	859.098	2574.27	3	2574.25	0.0233	1	96.38	2.2e-08	TFTTQETITNAESAKEWFLSAAK	Deamidated (NQ)
56	1	F1L8H3_ASCSU	Myosin regulatory light chain 1 OS=Ascaris suum OX=6253 PE=2 SV=1	588	18730	26	11	19148	16800	1	1	819.393	1636.77	2	1636.77	0.0054	1	98.2	1.8e-08	GEPLDDEEIKAMYK
57	1	F1LB68_ASCSU	Alcohol dehydrogenase NADP+ OS=Ascaris suum OX=6253 PE=2 SV=1	586	38336	23	13	19153	16549	1	1	819.405	1636.8	2	1636.79	0.0078	0	82.25	8.6e-08	NSITMTAYGPLGSPGR	Oxidation (M)
58	1	F1KVA2_ASCSU	Phosphotransferase OS=Ascaris suum OX=6253 PE=2 SV=1	583	50040	26	18	20752	39365	1	1	844.451	1686.89	2	1686.89	0.0005	0	90.64	1e-08	LLEEALDLNMLTNAK
59	1	F1KTZ0_ASCSU	1,4-alpha-glucan branching enzyme OS=Ascaris suum OX=6253 PE=2 SV=1	576	84326	34	26	21688	5426	1	1	859.414	1716.81	2	1715.81	1.0013	0	79.88	5.8e-07	NVAYAESHDQALVGDK
60	1	F1KWZ4_ASCSU	Elongation factor 2 (Fragment) OS=Ascaris suum OX=6253 PE=2 SV=1	575	94789	24	19	18809	24235	1	1	813.361	1624.71	2	1624.7	0.0027	0	91.32	2.6e-08	NCDPNGPLMMYVSK	Carbamidomethyl (C)
61	1	IFEB_ASCSU	Intermediate filament protein B OS=Ascaris suum OX=6253 PE=1 SV=1	565	67653	29	19	17940	9774	1	1	795.859	1589.7	2	1588.7	1.0036	0	104.98	1.3e-09	QSQESSEYEIAYR
62	1	F1KWZ2_ASCSU	Acetyl-coenzyme A synthetase OS=Ascaris suum OX=6253 PE=2 SV=1	555	77986	17	15	23255	35275	1	1	888.458	1774.9	2	1774.89	0.0057	0	108.08	2.4e-10	ADLGDTTTLVDESIIGR
63	1	F1LGZ5_ASCSU	OV-17 antigen (Fragment) OS=Ascaris suum OX=6253 PE=2 SV=1	550	18859	21	6	18835	20370	1	1	813.431	1624.85	2	1624.84	0.0052	0	115.16	3.1e-10	AADAQLTAIADNPNLK
64	1	F1L0C5_ASCSU	Acetyl-CoA acetyltransferase A OS=Ascaris suum OX=6253 PE=2 SV=1	549	43622	28	17	31217	37899	1	1	711.043	2130.11	3	2130.09	0.0139	0	63.08	4.9e-05	DGTITAGNASSLSDGAAAVLLAR
65	1	F1KV03_ASCSU	Macrophage migration inhibitory factor OS=Ascaris suum OX=6253 PE=2 SV=1	539	48792	19	6	44799	38588	1	1	1061.15	3180.43	3	3180.43	0.0068	0	96.39	1.2e-08	VNPDQQMTFGGSADPCAVCTLESIGAVGGSR	2 Carbamidomethyl (C)
66	2	F1LDW0_ASCSU	Tubulin beta-1 chain (Fragment) OS=Ascaris suum OX=6253 PE=2 SV=1	378	32604	20	9	20471	40418	1	1	839.929	1677.84	2	1677.84	0.0049	0	82.36	3e-08	ALNVAELTQQMFDAK
67	1	F1L425_ASCSU	alanine transaminase (Fragment) OS=Ascaris suum OX=6253 PE=2 SV=1	530	62736	25	18	25047	24825	1	1	926.952	1851.89	2	1851.89	0.0038	0	102.26	1.6e-09	MLEATGICTVPGSGFGQK	Carbamidomethyl (C)
68	1	F1KWR3_ASCSU	Acetyl-CoA hydrolase OS=Ascaris suum OX=6253 PE=2 SV=1	527	50735	24	15	30039	26224	1	1	691.031	2070.07	3	2070.07	0.0018	0	86.3	1.7e-07	AHVHYVVTEYGIAQLWGK
69	1	F1LEI7_ASCSU	Fatty-acid and retinol-binding protein 1 OS=Ascaris suum OX=6253 PE=2 SV=1	521	20626	24	11	35493	25462	1	1	787.398	2359.17	3	2359.17	0.008	1	91.48	6.7e-08	SIGENHAQYSSIDAALDALKEK
70	1	F1KYQ0_ASCSU	fumarate hydratase OS=Ascaris suum OX=6253 PE=2 SV=1	506	52710	22	15	11376	7818	1	1	679.874	1357.73	2	1357.73	0.0024	0	101.69	4e-09	LAAGGTAVGTGLNTR
71	1	F1L993_ASCSU	Actin-depolymerizing factor 2, isoform c OS=Ascaris suum OX=6253 PE=2 SV=1	502	17008	19	10	22958	19787	1	1	881.462	1760.91	2	1760.9	0.0043	1	117.54	1.1e-10	ISDDDTTIIVDKIGEK
72	1	F1KW16_ASCSU	phosphoglycerate mutase (2,3-diphosphoglycerate-independent) OS=Ascaris suum OX=6253 PE=2 SV=1	485	63109	28	16	19431	27724	1	1	823.416	1644.82	2	1644.81	0.0032	1	68.79	2.8e-06	VKDNDTIIFFDYR
73	1	F1L7G7_ASCSU	2-amino-3-ketobutyrate coenzyme A ligase OS=Ascaris suum OX=6253 PE=2 SV=1	481	45400	24	16	7984	24950	1	1	611.811	1221.61	2	1221.61	0.0006	0	79.73	3.2e-07	LAANFADEMLK
74	1	F1LBA4_ASCSU	Purine nucleoside phosphorylase OS=Ascaris suum OX=6253 PE=2 SV=1	464	32160	19	12	27448	19596	1	0	974.955	1947.9	2	1947.89	0.0029	0	148.78	1.5e-13	GFGADALGMSTCHEVAVAR	Carbamidomethyl (C)
75	1	F1L746_ASCSU	Heat shock protein Hsp-12.2 OS=Ascaris suum OX=6253 PE=2 SV=1	462	13323	18	9	27147	1831	1	1	969.944	1937.87	2	1937.87	0.0053	1	93	5.2e-08	CYHEEQTQQFGEVKR	Carbamidomethyl (C)
76	1	F1L0Y5_ASCSU	Phosphoglucomutase-1 OS=Ascaris suum OX=6253 PE=2 SV=1	461	62025	20	17	25341	16327	1	1	622.29	1863.85	3	1863.84	0.0056	0	94.38	1.2e-08	LSLCGEESFGTGSDHIR	Carbamidomethyl (C)
77	1	F1KYR3_ASCSU	Cysteine synthase OS=Ascaris suum OX=6253 PE=2 SV=1	447	36048	20	16	30559	38947	1	1	1050.02	2098.04	2	2098.03	0.006	0	110.48	4.1e-10	YIAEDASDLVGNTPMVYLK
78	1	F1KRD3_ASCSU	Glycogen debranching enzyme OS=Ascaris suum OX=6253 PE=2 SV=1	447	166802	22	20	37392	19064	1	1	827.666	2479.98	3	2479.97	0.0025	0	102.17	1.2e-09	YPSTCWEEDEHYAYDESTAK	Carbamidomethyl (C)
79	1	F1KWA1_ASCSU	Serine hydroxymethyltransferase OS=Ascaris suum OX=6253 PE=2 SV=1	439	59000	18	16	18341	36515	1	1	803.406	1604.8	2	1604.79	0.0062	0	87.34	6.3e-08	VSATSLFFQSMPYK
80	1	F1L719_ASCSU	inorganic diphosphatase OS=Ascaris suum OX=6253 PE=2 SV=1	437	43152	21	12	34060	30912	1	1	1137.07	2272.12	2	2271.11	1.0089	0	87.47	1.7e-07	LVGIDVSDPAAAEINSTEDVEK
81	1	F1L530_ASCSU	Hsc70-interacting protein OS=Ascaris suum OX=6253 PE=2 SV=1	433	40689	15	9	33558	40795	1	1	750.031	2247.07	3	2247.07	0.0006	1	79.87	1e-06	LDYDDVANEWLKEVEPNAK
82	1	F1KQB7_ASCSU	Intermediate filament protein A OS=Ascaris suum OX=6253 PE=2 SV=1	427	140687	22	17	40470	23697	1	1	902.124	2703.35	3	2703.35	0.0039	0	94.26	7.3e-09	TVTEIGSSSIHSSGLSPFGQNAASTIR
83	1	F1KYB3_ASCSU	Heat shock 70 kDa protein F OS=Ascaris suum OX=6253 PE=2 SV=1	417	72683	17	14	10724	5877	1	1	666.813	1331.61	2	1331.61	0.0011	0	83.42	1.8e-07	ASNGDAWVEAQGK
84	1	F1KYU2_ASCSU	Troponin T OS=Ascaris suum OX=6253 PE=2 SV=1	412	40311	24	13	14806	26886	1	1	742.422	1482.83	2	1482.83	0.0004	0	108.41	1.3e-09	KPDVSELLINDLK
85	1	F1LA05_ASCSU	Disorganized muscle protein 1 OS=Ascaris suum OX=6253 PE=2 SV=1	411	34997	21	15	36377	41443	1	1	804.735	2411.18	3	2410.18	1.0076	1	83.58	5.6e-08	GNDAFSAILQIKDLADSDAGAYR
86	2	F1L1U2_ASCSU	Calreticulin OS=Ascaris suum OX=6253 PE=2 SV=1	383	47931	20	11	46217	33628	1	1	1181.21	3540.62	3	3539.62	1.0053	1	88.24	3.6e-08	VMSSNVNLEDFHGETPYNVMFGPDICGPGTKK	Carbamidomethyl (C)
87	1	B5RHZ9_ASCSU	Elongation factor 1-alpha OS=Ascaris suum OX=6253 GN=eft-1 PE=2 SV=1	398	50410	21	14	9330	13162	1	1	640.373	1278.73	2	1278.73	0.0018	0	68.6	1.6e-05	EHALLAQTLGVK
88	1	F1L4H4_ASCSU	ATP synthase subunit beta (Fragment) OS=Ascaris suum OX=6253 PE=2 SV=1	392	58797	19	13	13430	26263	1	1	718.381	1434.75	2	1434.75	0.0018	0	87.18	2.1e-08	FTQAGSEVSALLGR
89	1	F1LD84_ASCSU	Chymotrypsin/elastase isoinhibitor 1 OS=Ascaris suum OX=6253 PE=2 SV=1	386	15711	19	6	21354	12639	1	0	853.843	1705.67	2	1705.67	0.0044	0	101.6	6e-09	CGDPENTPCPLMCR	3 Carbamidomethyl (C)
90	1	ICE1_ASCSU	Chymotrypsin/elastase isoinhibitor 1 OS=Ascaris suum OX=6253 PE=1 SV=1	384	6857	13	3	35453	17713	1	1	1179.96	2357.91	2	2357.9	0.009	0	108.56	6.6e-11	GQESCGPNEVWTECTGCEMK	3 Carbamidomethyl (C)
91	1	F1LGD2_ASCSU	Peroxiredoxin (Fragment) OS=Ascaris suum OX=6253 PE=2 SV=1	378	21556	15	8	15464	9266	1	0	753.907	1505.8	2	1505.8	0.0053	0	95.33	3.4e-08	IPIISDNNHQISR
92	1	F1LCA3_ASCSU	Chondroitin proteoglycan 3 OS=Ascaris suum OX=6253 PE=2 SV=1	375	20912	10	3	31169	22158	1	1	1065.46	2128.9	2	2128.9	-0.0011	0	138.04	8.7e-13	VCFSNDDCNGGSCLGIAVGK	3 Carbamidomethyl (C)
93	1	F1KWB3_ASCSU	methylmalonyl-CoA mutase OS=Ascaris suum OX=6253 PE=2 SV=1	372	82767	19	17	10922	7720	1	1	671.391	1340.77	2	1340.77	0.0012	1	72.01	1.8e-06	IDAGKEVIVGVNK
94	1	F1LFV0_ASCSU	Muscle LIM protein Mlp84B OS=Ascaris suum OX=6253 PE=2 SV=1	369	13279	11	5	20001	31846	1	0	832.907	1663.8	2	1663.8	0.0005	0	99.63	1.2e-08	GVGFGLGAGALTMDDGAR
95	1	Q7YXJ9_ASCSU	MFP2b OS=Ascaris suum OX=6253 PE=1 SV=1	367	40834	19	13	11476	26729	1	1	681.376	1360.74	2	1360.74	0.0029	0	70.32	1.1e-06	DLGGQIQVLQYK
96	1	F1KSX9_ASCSU	Citrate synthase OS=Ascaris suum OX=6253 PE=2 SV=1	366	25463	17	11	22541	25508	1	1	873.934	1745.85	2	1745.85	0.0027	0	114.24	4.3e-10	AMVTETSVLDPEEGIR
97	1	F1KQW8_ASCSU	Papilin OS=Ascaris suum OX=6253 PE=2 SV=1	365	149611	22	21	16054	8523	1	1	763.836	1525.66	2	1525.65	0.0025	0	83	1.2e-07	AACGEYADACTLPK	2 Carbamidomethyl (C)
98	1	F1LD21_ASCSU	Acyl-CoA-binding protein OS=Ascaris suum OX=6253 PE=2 SV=1	365	13538	12	4	28357	8199	1	1	992.524	1983.03	2	1983.03	0.007	0	113.94	2e-10	QATVGDINTPKPGATDVTAK
99	1	F1LDY7_ASCSU	Major sperm protein OS=Ascaris suum OX=6253 PE=2 SV=1	362	16078	10	3	32873	29995	1	1	740.4	2218.18	3	2218.17	0.0034	0	103.52	9.9e-10	LRPVYGFVEATGNSPLEITR
100	1	F1KW99_ASCSU	H(+)-transporting two-sector ATPase OS=Ascaris suum OX=6253 PE=2 SV=1	361	67831	19	14	8107	20463	1	1	614.297	1226.58	2	1226.58	0.0016	0	77.02	6.4e-07	MAGSAMYELVR
101	1	Q7YXK2_ASCSU	MFP2 OS=Ascaris suum OX=6253 PE=1 SV=1	361	38148	17	15	22979	39799	1	1	881.947	1761.88	2	1761.87	0.0066	0	104.13	1.8e-09	DSAVSGPAVGDFLVLCR	Carbamidomethyl (C)
102	1	F1L7F7_ASCSU	fructose-bisphosphatase OS=Ascaris suum OX=6253 PE=2 SV=1	357	36986	13	11	19840	16008	1	1	830.416	1658.82	2	1658.81	0.0058	0	105.91	1.6e-09	TTEGPVTEADVLQSGR
103	1	F1LD17_ASCSU	Methylmalonyl-CoA epimerase OS=Ascaris suum OX=6253 PE=2 SV=1	356	21876	17	9	12648	11092	1	1	703.888	1405.76	2	1405.76	0.0043	0	91.31	2.5e-08	LNHVAIATPDLDK
104	1	F1L8V4_ASCSU	Glutathione S-transferase OS=Ascaris suum OX=6253 PE=2 SV=1	354	19406	14	6	17417	35550	1	1	787.448	1572.88	2	1572.88	0.0052	1	70.12	2.6e-06	DSFIKDVLPVELAK
105	1	F1KT06_ASCSU	10-formyltetrahydrofolate dehydrogenase OS=Ascaris suum OX=6253 PE=2 SV=1	352	100270	16	16	9924	28166	1	1	651.841	1301.67	2	1301.66	0.0024	0	85.24	3.3e-07	GMAEAVELIANGK
106	1	F1LBX8_ASCSU	Profilin OS=Ascaris suum OX=6253 PE=2 SV=1	346	13590	14	9	5123	20816	1	1	543.778	1085.54	2	1085.54	0.0024	0	78.29	3e-07	TTGALADYFK
107	1	F1KXX9_ASCSU	Chondroitin proteoglycan-2 OS=Ascaris suum OX=6253 PE=2 SV=1	335	79015	14	11	36179	18995	1	1	801.001	2399.98	3	2399.98	0.0038	0	100.77	7e-10	QDSLYTAGCESYFYSCNAHK	2 Carbamidomethyl (C)
108	1	A1BQ59_ASCSU	Translationally-controlled tumor protein homolog (Fragment) OS=Ascaris suum OX=6253 GN=tct1 PE=3 SV=1	332	18796	14	8	25650	32944	1	1	939.385	1876.75	2	1876.75	0.005	0	127.63	1.5e-11	DAFTDDELCSDSFPMK	Carbamidomethyl (C)
109	1	F1KSJ2_ASCSU	oxoglutarate dehydrogenase (succinyl-transferring) OS=Ascaris suum OX=6253 PE=2 SV=1	331	116255	15	13	17086	39453	1	1	782.401	1562.79	2	1562.78	0.0046	0	103.31	5.4e-09	FGLDGCEILMPAIK	Carbamidomethyl (C)
110	1	F1LBP8_ASCSU	Chondroitin proteoglycan 3 OS=Ascaris suum OX=6253 PE=2 SV=1	331	22436	14	8	10173	32788	1	1	656.321	1310.63	2	1310.63	0.0027	0	78.52	1.6e-06	ANGFQTIFDAAR	Deamidated (NQ)
111	1	F1LEB3_ASCSU	Troponin I 2 (Fragment) OS=Ascaris suum OX=6253 PE=2 SV=1	331	31443	15	8	9504	10852	1	1	643.854	1285.69	2	1285.69	0.0063	1	106.83	7e-10	KENVIDDIVNK
112	1	F1L0H2_ASCSU	3-hydroxyacyl-CoA dehydrogenase type-2 OS=Ascaris suum OX=6253 PE=1 SV=1	330	27356	18	12	36653	32811	1	1	810.079	2427.21	3	2427.19	0.0224	0	97.4	1.7e-08	GVIINTASIAAFDGQAGQSAYSASK	Deamidated (NQ)
113	2	F1KV78_ASCSU	Succinate dehydrogenase [ubiquinone] flavoprotein subunit, mitochondrial OS=Ascaris suum OX=6253 PE=2 SV=1	285	71260	15	13	33527	14413	1	1	749.674	2246	3	2245.97	0.027	0	90.53	3e-08	AYFSCTTAHMNTGDGTALATR	Deamidated (NQ); Carbamidomethyl (C)
114	1	F1KR90_ASCSU	Transthyretin-like protein 5 OS=Ascaris suum OX=6253 PE=2 SV=1	324	15450	10	8	11879	11803	1	1	689.885	1377.75	2	1377.75	0.0046	1	93	2e-08	KIYDAGTIELAGK
115	1	F1KUM7_ASCSU	Aminopeptidase OS=Ascaris suum OX=6253 PE=2 SV=1	323	102767	16	13	18333	23650	1	1	803.369	1604.72	2	1604.72	0.0013	0	96.69	1.2e-08	MLCSYLGEETFQK	Carbamidomethyl (C)
116	1	F1KRW4_ASCSU	C-1-tetrahydrofolate synthase, cytoplasmic OS=Ascaris suum OX=6253 PE=2 SV=1	317	101271	12	10	22929	17519	1	1	880.945	1759.88	2	1759.86	0.0108	0	67.98	9.9e-07	ALSYGATGAVVSDHWAR
117	1	F1KQB3_ASCSU	227 kDa spindle-and centromere-associated protein OS=Ascaris suum OX=6253 PE=2 SV=1	311	197897	18	17	13682	21937	1	1	722.884	1443.75	2	1443.75	0.0022	0	78.41	1.5e-06	MQISQLQAEIQR
118	1	F1L5Y8_ASCSU	Nitrilase and fragile histidine triad fusion protein NitFhit OS=Ascaris suum OX=6253 PE=2 SV=1	310	51672	11	11	26093	36106	1	1	948.48	1894.95	2	1894.94	0.0046	0	113.49	1.7e-10	LTDLTDEETADLFVVSK
119	1	F1L7R9_ASCSU	C-type lectin domain-containing protein 160 OS=Ascaris suum OX=6253 PE=2 SV=1	309	41859	12	10	36942	24972	1	1	817.358	2449.05	3	2448.05	1.0005	0	81.29	8.5e-08	AFSCELNACDTTNYCPTAVVR	3 Carbamidomethyl (C)
120	1	F1KPQ8_ASCSU	Mesocentin OS=Ascaris suum OX=6253 PE=2 SV=1	309	298642	16	14	43384	23048	1	1	992.483	2974.43	3	2974.4	0.0251	1	84.78	2.8e-07	GEIVDNNGNPINRDDDGQPIGPDGNILR	Deamidated (NQ)
121	1	F1LE77_ASCSU	Adenylate kinase isoenzyme 1 OS=Ascaris suum OX=6253 PE=2 SV=1	308	22949	14	9	27311	16215	1	1	648.665	1942.97	3	1942.97	0.0058	0	77.7	6e-07	LHTYVTATAPVTSYYEK
122	1	F1L7M7_ASCSU	UMP-CMP kinase OS=Ascaris suum OX=6253 PE=2 SV=1	307	30029	12	8	17609	18582	1	1	790.383	1578.75	2	1578.83	-0.0821	0	74.11	4.3e-06	VHNVVFVLGPPGCGK	Carbamidomethyl (C)
123	1	F1L356_ASCSU	Thioredoxin domain-containing protein 12 OS=Ascaris suum OX=6253 PE=2 SV=1	307	18447	15	6	39926	23865	1	1	884.748	2651.22	3	2651.22	0.0039	1	89.47	1.4e-08	QFVMVNVVGKEEPNEEEYSPDGR
124	1	F1L7P6_ASCSU	ATP synthase subunit alpha (Fragment) OS=Ascaris suum OX=6253 PE=2 SV=1	303	49868	14	11	7431	14272	1	1	599.33	1196.64	2	1196.64	0.0045	0	83.48	3.8e-07	VVDALGNPIDGK
125	1	F1L855_ASCSU	Hydroxyacylglutathione hydrolase OS=Ascaris suum OX=6253 PE=2 SV=1	303	28178	13	10	17309	31043	1	1	785.89	1569.77	2	1569.76	0.0053	0	75.62	1.5e-07	AVFTGDTLFIGGCGR	Carbamidomethyl (C)
126	1	F1KZQ9_ASCSU	Cathepsin B cysteine proteinase 6 OS=Ascaris suum OX=6253 PE=2 SV=1	302	39637	9	7	21663	28890	1	1	858.928	1715.84	2	1715.84	0.002	0	114.98	9e-11	GIDECGIESSVVGGLPK	Carbamidomethyl (C)
127	1	F1LEX9_ASCSU	Transthyretin-like protein 46 OS=Ascaris suum OX=6253 PE=2 SV=1	301	19701	13	9	15457	28950	1	1	753.887	1505.76	2	1505.76	-0.0027	0	86.21	6e-08	GDTAELTTIDPVFK
128	1	F1KT68_ASCSU	Actin-depolymerizing factor 1, isoform a/b OS=Ascaris suum OX=6253 PE=2 SV=1	301	18352	12	11	44454	31098	1	1	1041.49	3121.45	3	3121.45	0.0074	1	98.61	2.2e-09	IEDKEVVVEAAVSPDELGITGDDYDDNSK
129	1	Q7YXK1_ASCSU	MFP3 OS=Ascaris suum OX=6253 PE=2 SV=1	301	43230	10	4	13876	20769	1	1	725.358	1448.7	2	1448.7	0.0016	0	80.93	4.9e-07	TAIGAPMGMSGLDTK
130	1	F1KR95_ASCSU	Alpha-actinin, sarcomeric OS=Ascaris suum OX=6253 PE=2 SV=1	300	104707	24	21	7669	7510	1	1	603.798	1205.58	2	1205.58	0.0035	0	81.31	9.2e-07	SSDDTLDVVQK
131	1	F1KRD8_ASCSU	Fumarate reductase OS=Ascaris suum OX=6253 PE=2 SV=1	296	58318	10	9	10735	31559	1	1	666.887	1331.76	2	1331.76	0.0032	0	80.21	6.4e-07	AVNVGYAIISAVR
132	1	F1KPK8_ASCSU	Hemicentin-2 OS=Ascaris suum OX=6253 PE=2 SV=1	290	372125	14	13	19516	8901	1	1	550.294	1647.86	3	1647.85	0.0076	0	75.58	1.9e-06	VVQNNDILLHCPAR	Carbamidomethyl (C)
133	1	F1KV11_ASCSU	Rab GDP dissociation inhibitor OS=Ascaris suum OX=6253 PE=2 SV=1	288	49912	11	8	30836	35124	1	1	704.679	2111.01	3	2110.01	1.0025	0	93.95	4.1e-09	FGLDENTADFTGHALALYR
134	1	F1LFT3_ASCSU	Glycogenin-1 OS=Ascaris suum OX=6253 PE=2 SV=1	284	14740	14	6	40711	12899	1	1	910.101	2727.28	3	2727.27	0.0083	0	66.67	5.6e-07	VAPNLPSTHVPGAQQSDEPGPTDEER
135	1	F1KYL5_ASCSU	Glycogen [starch] synthase OS=Ascaris suum OX=6253 PE=2 SV=1	279	76532	15	14	21500	36634	1	1	855.943	1709.87	2	1709.87	0.006	0	73.65	1.1e-06	GQLPEMDELILPAER
136	1	F1L5H3_ASCSU	Calumenin-A OS=Ascaris suum OX=6253 PE=2 SV=1	269	36058	12	8	32203	19867	1	1	1093.48	2184.95	2	2184.95	0.0016	0	90.01	9.4e-09	EMVYGSPDGEGQELSPEYAK
137	1	F1L533_ASCSU	Stress-induced-phosphoprotein 1 OS=Ascaris suum OX=6253 PE=2 SV=1	269	36731	14	13	27873	33344	1	1	982.975	1963.94	2	1963.93	0.0052	0	91.52	4.6e-09	AQTAFEMALALDGNNAEAK
138	1	F1KX06_ASCSU	Pseudouridine-metabolizing protein OS=Ascaris suum OX=6253 PE=2 SV=1	268	59739	7	6	18727	34215	1	1	811.885	1621.76	2	1621.75	0.0049	0	94.98	1.8e-08	MINEAIEAALMECK	Carbamidomethyl (C)
139	1	F1KQ68_ASCSU	Ankyrin-1 OS=Ascaris suum OX=6253 PE=2 SV=1	268	209855	10	3	24220	17672	1	1	907.949	1813.88	2	1813.88	0.0029	0	94.83	6.4e-09	TTLPGDTNEQNAGDLIR
140	1	F1L8L6_ASCSU	peptidylprolyl isomerase (Fragment) OS=Ascaris suum OX=6253 PE=2 SV=1	267	48440	13	10	26644	18580	1	1	640.32	1917.94	3	1917.93	0.0056	1	79.82	6.6e-07	ASWELTGDEKLEAAEAAK
141	1	F1LFS2_ASCSU	guanylate kinase OS=Ascaris suum OX=6253 PE=2 SV=1	267	22334	8	7	21542	35549	1	1	856.482	1710.95	2	1710.94	0.0069	0	85.38	2e-07	AFNIRPLVLSGPSGGGK	Acetyl (Protein N-term)
142	1	F1KXL8_ASCSU	pyrroline-5-carboxylate reductase OS=Ascaris suum OX=6253 PE=2 SV=1	262	24931	9	7	10650	30216	1	1	664.863	1327.71	2	1327.71	0.0026	0	75.06	3.3e-06	GLLIDAVEAASNR
143	1	Q5MAJ6_ASCSU	MFP2c OS=Ascaris suum OX=6253 PE=2 SV=1	261	41340	14	11	41254	26839	1	1	927.448	2779.32	3	2778.33	0.9983	1	65.05	6.3e-06	VSSAFNGKENCIIGPEAQAQMVLCR	2 Carbamidomethyl (C)
144	1	F1KTY4_ASCSU	PDZ and LIM domain protein Zasp OS=Ascaris suum OX=6253 PE=2 SV=1	261	74158	13	11	30697	5207	1	1	702.368	2104.08	3	2104.09	-0.0055	0	68.9	1e-06	STTLRPQGTIGGGSQTVTSTR
145	1	F1LAI9_ASCSU	Oxidoreductase yhdF OS=Ascaris suum OX=6253 PE=2 SV=1	260	29242	15	9	7061	19367	1	1	590.318	1178.62	2	1178.62	0.0038	0	75.43	3.5e-06	VIDDTIATFGK
146	1	F1KVN7_ASCSU	LIM domain and actin-binding protein 1 OS=Ascaris suum OX=6253 PE=2 SV=1	255	94655	11	11	12948	7369	1	1	709.816	1417.62	2	1417.61	0.0027	0	86.99	2.2e-07	GGIDEANMTPEER
147	1	F1KPU1_ASCSU	Nuclear anchorage protein 1 (Fragment) OS=Ascaris suum OX=6253 PE=2 SV=1	255	241897	11	9	33094	19910	1	0	1114.03	2226.04	2	2226.03	0.0106	0	84.24	3.9e-07	TQTLDEQTTLSENYEAVER
148	1	F1LA60_ASCSU	Sorbitol dehydrogenase (Fragment) OS=Ascaris suum OX=6253 PE=2 SV=1	254	42908	11	9	14206	33824	1	1	731.367	1460.72	2	1460.72	0.0021	0	78.31	1.6e-06	DIGADEILNVSGMK
149	1	F1LDV0_ASCSU	Cuticle collagen 34 (Fragment) OS=Ascaris suum OX=6253 PE=2 SV=1	253	28176	11	4	39630	16203	1	1	877.111	2628.31	3	2627.3	1.0132	1	64.56	2.9e-05	GPKGPDGTPGPNGPPGPPGPPGAAGLPGEK	Deamidated (NQ)
150	1	F1L625_ASCSU	Transitional endoplasmic reticulum ATPase 2 OS=Ascaris suum OX=6253 PE=2 SV=1	247	52491	14	11	20219	12894	1	1	835.923	1669.83	2	1669.82	0.0072	1	80.55	1.8e-07	KYEMFAQTLQQQR
151	1	F1L2Q0_ASCSU	10 kDa heat shock protein, mitochondrial OS=Ascaris suum OX=6253 PE=2 SV=1	247	12183	12	7	10158	12695	1	1	655.877	1309.74	2	1309.74	0.0041	0	94.88	3.5e-08	VLEATVVAAGPGAR
152	1	F1L9J6_ASCSU	Nucleosome assembly protein 1-like protein 1 OS=Ascaris suum OX=6253 PE=2 SV=1	246	37959	9	7	29128	17228	1	1	1010.52	2019.03	2	2018.86	0.1789	0	103.41	4.4e-09	AETNEDDEVDEDQELLR
153	1	F1KSG5_ASCSU	Ubiquitin-like modifier-activating enzyme 1 OS=Ascaris suum OX=6253 PE=2 SV=1	240	121240	9	8	8565	11326	1	1	624.321	1246.63	2	1246.62	0.0054	0	90.23	1.1e-07	LAELNDSVVCK	Carbamidomethyl (C)
154	1	F1KY30_ASCSU	Cystathionine beta-synthase OS=Ascaris suum OX=6253 PE=2 SV=1	237	82583	9	7	30169	14569	1	1	693.654	2077.94	3	2077.93	0.0068	0	83.61	3.1e-08	TPTDADYASPDSHINTAFR
155	1	B0R1Q0_ASCSU	Immunosuppressive ovarian message protein (Fragment) OS=Ascaris suum OX=6253 GN=iph PE=2 SV=1	237	40085	16	12	32241	22949	1	1	729.678	2186.01	3	2185	1.0078	0	84.82	8e-08	RPDGPYSVGCVSQFVTCTR	2 Carbamidomethyl (C)
156	1	F1L6K0_ASCSU	Pepsin inhibitor Dit33 OS=Ascaris suum OX=6253 PE=2 SV=1	236	24803	10	6	22301	16892	1	1	869.414	1736.81	2	1736.81	0.0032	0	102.63	6e-09	ELTAGEQQELAEYEK
157	1	F1L9N2_ASCSU	Enoyl-CoA hydratase OS=Ascaris suum OX=6253 PE=2 SV=1	235	31646	13	9	24124	25916	1	1	905.938	1809.86	2	1809.86	0.0039	0	106.69	6.1e-10	EAVNSAYEMTLQEGLR
158	2	F1KPF6_ASCSU	Muscle M-line assembly protein unc-89 OS=Ascaris suum OX=6253 PE=2 SV=1	209	601471	9	9	12572	15172	1	1	702.855	1403.7	2	1403.69	0.0026	0	79.88	3.3e-07	ANFAVEETVEAPK
159	1	F1KPY5_ASCSU	Myosin heavy chain OS=Ascaris suum OX=6253 PE=2 SV=1	225	229342	11	9	26903	19851	1	1	965.439	1928.86	2	1928.86	0.0067	0	78.23	2.1e-07	IQYLEDQYNAEMQER
160	1	F1L495_ASCSU	Medium-chain specific acyl-CoA dehydrogenase 10 OS=Ascaris suum OX=6253 PE=2 SV=1	224	45473	12	11	19627	29913	1	1	826.931	1651.85	2	1651.85	0.0009	0	95.67	3.1e-08	AFTAFVVEADSPGITK
161	1	F1L111_ASCSU	Carboxypeptidase OS=Ascaris suum OX=6253 PE=2 SV=1	224	53453	9	8	22502	21491	1	1	873.389	1744.76	2	1744.76	0.0027	0	115.37	1.1e-10	WDICSDEVTTTYQK	Carbamidomethyl (C)
162	1	F1L0I1_ASCSU	6-phosphogluconate dehydrogenase, decarboxylating OS=Ascaris suum OX=6253 PE=2 SV=1	223	55484	10	8	18818	26928	1	1	813.399	1624.78	2	1624.78	-0.0005	0	79.36	4.2e-07	GFLFVGSGVSGGEEGAR
163	1	F1LHW8_ASCSU	Transthyretin-like protein 16 (Fragment) OS=Ascaris suum OX=6253 PE=2 SV=1	220	13235	4	3	26623	29000	1	1	959.492	1916.97	2	1916.97	0.002	0	138.36	1e-12	EHIGGTYDMGIVSLNIAK
164	1	F1L6F8_ASCSU	Phosphotransferase (Fragment) OS=Ascaris suum OX=6253 PE=2 SV=1	219	54305	10	10	18648	14029	1	1	810.883	1619.75	2	1618.75	1.0039	0	61.67	2.6e-05	SPYDAAVDEASVNPGK
165	1	F1LGN6_ASCSU	Electron transfer flavoprotein subunit alpha (Fragment) OS=Ascaris suum OX=6253 PE=2 SV=1	219	18954	12	9	43749	30047	1	1	1009.49	3025.46	3	3025.45	0.0092	1	110.46	5.2e-10	VGGGSGAVENAPSSDVSYDKVEFLGQELSK
166	1	F1L8D7_ASCSU	isocitrate dehydrogenase (NADP(+)) (Fragment) OS=Ascaris suum OX=6253 PE=2 SV=1	217	49801	10	9	23986	39230	1	1	902.956	1803.9	2	1803.89	0.0069	0	75.93	1.2e-07	GNPTSTNPVASIFAWSR
167	1	F1KPR0_ASCSU	Spectrin alpha chain OS=Ascaris suum OX=6253 PE=2 SV=1	216	281044	11	10	13849	26561	1	1	724.844	1447.67	2	1447.68	-0.0032	0	91.31	8.5e-08	MAALEESWDQIR
168	1	F1L9S0_ASCSU	Aspartate aminotransferase (Fragment) OS=Ascaris suum OX=6253 PE=2 SV=1	214	45386	13	12	24748	40029	1	1	920.537	1839.06	2	1839.05	0.0093	0	64.12	1.2e-06	IGNLTVVVSDPAVLPAFK
169	1	F1KRR3_ASCSU	Dihydropyrimidine dehydrogenase [NADP(+)] OS=Ascaris suum OX=6253 PE=2 SV=1	214	116538	7	6	34000	21822	1	1	757.349	2269.03	3	2268.03	1	0	91.23	1.1e-08	AEAAGADALELNLSCPHGMGER	Carbamidomethyl (C)
170	1	F1L0A0_ASCSU	Dihydrolipoyllysine-residue acetyltransferase component of pyruvate dehydrogenase complex OS=Ascaris suum OX=6253 PE=2 SV=1	210	39314	10	9	13409	39482	1	1	717.898	1433.78	2	1433.78	0.0038	0	75.14	1.6e-06	EGISVSINDFIIK
171	1	F1L4K4_ASCSU	C-type lectin domain-containing protein 160 OS=Ascaris suum OX=6253 PE=2 SV=1	210	47582	9	4	31090	27173	1	1	709.026	2124.06	3	2123.05	1.0071	0	88.76	1.3e-07	SNKPAMVILFSATEATCQR	Carbamidomethyl (C)
172	1	F1L8F3_ASCSU	glutamine synthetase OS=Ascaris suum OX=6253 PE=2 SV=1	208	41495	13	9	25967	22693	1	1	630.991	1889.95	3	1888.95	1.0062	0	71.97	8.2e-07	RPASNCDPYQVIGALTK	Carbamidomethyl (C)
173	1	F1LI65_ASCSU	Transthyretin-like protein 46 (Fragment) OS=Ascaris suum OX=6253 PE=2 SV=1	207	10290	9	4	46535	37882	1	1	1227.88	3680.62	3	3679.59	1.026	1	67.34	2.4e-06	VKLWDEDDGPDPDDVLDEGTTDSNGGFELEGSTR
174	1	F1LHP8_ASCSU	Thioredoxin domain-containing protein 17 (Fragment) OS=Ascaris suum OX=6253 PE=2 SV=1	206	14292	9	6	14546	20435	1	1	737.413	1472.81	2	1472.81	0.0029	0	84.2	3e-07	LSEVQLTNETLVK
175	1	F1L0T9_ASCSU	Annexin OS=Ascaris suum OX=6253 PE=2 SV=1	200	36574	11	7	28201	35688	1	1	989.518	1977.02	2	1977.02	0.0056	0	77.48	1.2e-07	IGTDESTFNAILVSQNLR
176	1	F1LCZ2_ASCSU	Transitional endoplasmic reticulum ATPase 1 (Fragment) OS=Ascaris suum OX=6253 PE=2 SV=1	196	35422	11	7	10989	13106	1	1	672.875	1343.73	2	1343.73	0.0052	1	68.79	1.4e-05	NEELATAILKDK
177	1	F1L4M4_ASCSU	Cathepsin L OS=Ascaris suum OX=6253 PE=2 SV=1	195	44386	8	6	36117	23941	1	1	799.678	2396.01	3	2396.01	0.0029	0	72.65	3.5e-07	NQGMCGSCWAFSATGALEGQHK	2 Carbamidomethyl (C)
178	1	F1KYD8_ASCSU	protein disulfide-isomerase OS=Ascaris suum OX=6253 PE=2 SV=1	195	48011	8	6	24570	17233	1	1	916.891	1831.77	2	1831.76	0.0018	0	86.21	2.3e-07	YFAPGSGADDAVDYDGGR
179	1	F1L7L1_ASCSU	Pyruvate dehydrogenase E1 component subunit alpha OS=Ascaris suum OX=6253 PE=2 SV=1	195	44321	12	9	36369	38868	1	1	804.428	2410.26	3	2410.24	0.0254	0	70.11	7.8e-06	EATTDLLLTDLYHNTPPQLVR	Deamidated (NQ)
180	1	F1KYX7_ASCSU	UTP--glucose-1-phosphate uridylyltransferase OS=Ascaris suum OX=6253 PE=2 SV=1	195	58799	8	7	13530	17806	1	1	720.342	1438.67	2	1438.66	0.0047	0	87.49	3.5e-08	LITMSESSEEWK
181	1	F1LA15_ASCSU	Enoyl-CoA hydratase domain-containing protein 2 OS=Ascaris suum OX=6253 PE=2 SV=1	193	33599	10	7	8684	29724	1	1	626.868	1251.72	2	1251.72	0.0021	0	62.58	3.9e-05	ALQIAEEILPR
182	1	F1L7L2_ASCSU	Annexin OS=Ascaris suum OX=6253 PE=2 SV=1	193	33331	9	8	19452	25335	1	1	549.594	1645.76	3	1645.76	0.0023	0	65.37	3.3e-05	SEIDLADIHSEFDR
183	1	F1LCL2_ASCSU	Uncharacterized protein OS=Ascaris suum OX=6253 PE=2 SV=1	192	20493	12	8	5140	21536	1	1	544.249	1086.48	2	1086.48	0.0024	0	60.81	3.2e-05	SFEFECLR	Carbamidomethyl (C)
184	1	F1L006_ASCSU	Vacuolar proton pump subunit B OS=Ascaris suum OX=6253 PE=2 SV=1	191	55313	7	6	13659	20218	1	1	722.377	1442.74	2	1442.74	0.0027	0	84.95	1.4e-07	AAAVDVNQSITGQK	Acetyl (Protein N-term)
185	1	F1KPH3_ASCSU	Mesocentin OS=Ascaris suum OX=6253 PE=2 SV=1	191	466723	10	8	21087	20454	1	1	848.926	1695.84	2	1695.83	0.0055	0	61.29	1.3e-05	TVELNDQDLPVGPDGK
186	1	F1KSR7_ASCSU	Microtubule-associated protein futsch OS=Ascaris suum OX=6253 PE=2 SV=1	188	100844	8	8	14417	10714	1	1	735.833	1469.65	2	1469.65	0.0053	0	69.58	4.5e-06	LSSGNSDDVCAAFK	Carbamidomethyl (C)
187	1	F1KTW2_ASCSU	glutamine--fructose-6-phosphate transaminase (isomerizing) OS=Ascaris suum OX=6253 PE=2 SV=1	187	78435	11	10	40524	20747	1	1	678.104	2708.39	4	2708.38	0.01	1	58.51	9.1e-06	GYDSAGIAIDGSNDPAAPHSQIALLKK
188	1	F1KYT1_ASCSU	Phosphoacetylglucosamine mutase OS=Ascaris suum OX=6253 PE=2 SV=1	185	48657	10	9	21157	42030	1	1	849.943	1697.87	2	1697.87	0.0023	0	78.09	1e-07	GLQDAIDALIASNGQGR
189	1	F1L3Q6_ASCSU	Succinate-semialdehyde dehydrogenase OS=Ascaris suum OX=6253 PE=2 SV=1	185	54435	9	7	17136	24674	1	1	783.368	1564.72	2	1564.72	0.0055	0	62.5	7.8e-06	EGAAQGIDEFSQWK
190	1	F1KQN0_ASCSU	CD109 antigen OS=Ascaris suum OX=6253 PE=2 SV=1	184	171834	8	8	38484	42914	1	1	854.088	2559.24	3	2558.23	1.0107	0	79.53	3e-07	NALGGFSSTQDTVMALQALGAYSEK
191	1	F1KTJ5_ASCSU	Chondroitin proteoglycan 2 OS=Ascaris suum OX=6253 PE=2 SV=1	180	62337	7	4	30479	16588	1	1	698.664	2092.97	3	2092.97	0.0047	1	70.95	9.2e-07	CPENLVYDVDKNQCLAR	2 Carbamidomethyl (C)
192	1	F1KU40_ASCSU	Aspartate--tRNA ligase, cytoplasmic OS=Ascaris suum OX=6253 PE=2 SV=1	180	57690	10	8	21371	15513	1	1	853.917	1705.82	2	1705.81	0.0076	0	91.67	9e-09	AQDETSGLSTVNLDTR
193	1	F1L0R8_ASCSU	carbonyl reductase (NADPH) OS=Ascaris suum OX=6253 PE=2 SV=1	179	31214	6	6	14543	18032	1	1	737.398	1472.78	2	1472.78	0.0048	0	102.5	2.2e-09	VVNVCSQAGILTGR	Carbamidomethyl (C)
194	1	F1KX60_ASCSU	Succinyl-CoA:3-ketoacid-coenzyme A transferase OS=Ascaris suum OX=6253 PE=2 SV=1	176	55353	8	7	36693	40477	1	1	811.423	2431.25	3	2431.24	0.0064	0	88.46	1.2e-08	NLTVICNNPSVDDYGIGLLVQK	Carbamidomethyl (C)
195	1	F1KX89_ASCSU	T-complex protein 1 subunit gamma OS=Ascaris suum OX=6253 PE=2 SV=1	176	59806	7	6	14945	15517	1	1	744.888	1487.76	2	1487.76	0.0036	0	85.51	1.1e-07	VTGASIVNDTQDLR
196	1	F1KYI9_ASCSU	Ribokinase OS=Ascaris suum OX=6253 PE=2 SV=1	176	32746	4	4	4158	21783	1	1	513.328	1024.64	2	1024.64	0.0016	0	94.74	2.8e-08	LGGNVLLIAR
197	1	F1LG83_ASCSU	Nucleoside diphosphate kinase (Fragment) OS=Ascaris suum OX=6253 PE=2 SV=1	175	22634	10	6	15612	1150	1	1	504.932	1511.77	3	1511.77	0.0035	1	58.78	1.6e-05	NIVHGSDSLESAKR
198	1	F1KU54_ASCSU	Dimethylglycine dehydrogenase OS=Ascaris suum OX=6253 PE=2 SV=1	175	92752	8	8	25206	23943	1	1	620.296	1857.87	3	1857.86	0.0007	0	72.87	1.1e-06	TSTSTGQLSFEFFHNR
199	1	F1LF73_ASCSU	Eukaryotic translation initiation factor 5A OS=Ascaris suum OX=6253 PE=2 SV=1	173	18653	8	6	13618	22160	1	1	481.293	1440.86	3	1439.85	1.0056	1	63.37	1.3e-05	VHLVAIDIFTGKK
200	1	F1L6A8_ASCSU	Hsp90 chaperone protein kinase-targeting subunit OS=Ascaris suum OX=6253 PE=2 SV=1	170	42788	7	6	29897	37070	1	1	688.332	2061.97	3	2060.95	1.0235	1	63.16	3.6e-05	MADYFQANEELLKEFGR	Deamidated (NQ)
201	1	F1KWP6_ASCSU	Malate dehydrogenase OS=Ascaris suum OX=6253 PE=2 SV=1	168	24304	9	8	9351	15551	1	1	640.843	1279.67	2	1279.67	0.005	0	65.89	4.9e-06	LSAYEQSLLEK
202	1	F1LG18_ASCSU	Xaa-Pro dipeptidase OS=Ascaris suum OX=6253 PE=2 SV=1	168	22799	4	4	21362	17774	1	1	853.899	1705.78	2	1705.78	0.0042	0	93.16	9e-09	AENTDSGNVLEPADFK
203	1	F1LGV9_ASCSU	Profilin OS=Ascaris suum OX=6253 PE=2 SV=1	167	14107	8	5	27099	26318	1	1	968.468	1934.92	2	1934.92	0.0062	0	73.93	1.4e-06	SAVLIACFEGENAAGAEAR	Carbamidomethyl (C)
204	1	F1L4Q7_ASCSU	GTP-binding nuclear protein OS=Ascaris suum OX=6253 PE=2 SV=1	165	30917	4	4	37037	25368	1	1	819.343	2455.01	3	2454.01	1.0009	0	99.45	1.1e-09	GDVSCYMAPPGAGGGGGGGGGGGGGYQR	Acetyl (Protein N-term); Carbamidomethyl (C)
205	1	F1KQJ9_ASCSU	fructose-bisphosphate aldolase OS=Ascaris suum OX=6253 PE=2 SV=1	164	39730	6	6	14976	11775	1	1	745.352	1488.69	2	1488.69	0.0014	0	75.77	9.5e-07	GILAADESNPSMER
206	1	F1LCX2_ASCSU	Glutathione S-transferase 1 OS=Ascaris suum OX=6253 PE=2 SV=1	164	23586	9	7	10467	3918	1	1	661.337	1320.66	2	1320.66	0.0033	1	78.68	1.2e-06	VLAGFEEGDKEK
207	1	F1LHQ3_ASCSU	Onchocystatin (Fragment) OS=Ascaris suum OX=6253 PE=2 SV=1	163	13952	5	2	19913	24717	1	1	831.448	1660.88	2	1660.88	0.0038	0	91	8.8e-09	INAASNDLFQQTIVK
208	1	F1LBR1_ASCSU	Enolase-phosphatase E1 OS=Ascaris suum OX=6253 PE=2 SV=1	162	27865	5	5	34607	23380	1	1	769.029	2304.07	3	2304.06	0.0063	0	61.56	2.6e-06	SDTNVSIVPDDEDSQENIISK
209	1	F1LGC3_ASCSU	Lactoylglutathione lyase (Fragment) OS=Ascaris suum OX=6253 PE=2 SV=1	161	21984	10	8	14504	30576	1	1	736.857	1471.7	2	1471.7	0.0035	0	73.44	1.1e-06	SLPFYCNVLGMR	Oxidation (M); Carbamidomethyl (C)
210	1	API3_ASCSU	Major pepsin inhibitor 3 OS=Ascaris suum OX=6253 PE=1 SV=2	160	18645	11	6	14505	32054	1	1	736.857	1471.7	2	1471.7	0.0043	0	81.76	5.2e-07	MFNFVGCSVLGNK	Carbamidomethyl (C)
211	1	F1L3C3_ASCSU	Cytosolic non-specific dipeptidase OS=Ascaris suum OX=6253 PE=2 SV=1	160	53140	8	7	34666	25440	1	1	770.038	2307.09	3	2307.09	0.0025	1	69.49	1.4e-06	KLYDTIDFDQADYQSSIGTK
212	1	F1L0C4_ASCSU	serine--tRNA ligase OS=Ascaris suum OX=6253 PE=2 SV=1	160	55076	11	9	44590	32985	1	1	787.89	3147.53	4	3147.51	0.0256	1	58.86	3e-06	NEALVQIGNILHDSVPVSDDEDNNRVER	Deamidated (NQ)
213	1	F1L4M6_ASCSU	Probable imidazolonepropionase OS=Ascaris suum OX=6253 PE=2 SV=1	158	46632	5	5	17341	33119	1	1	786.376	1570.74	2	1570.73	0.0033	0	91.77	1.3e-08	FASIENIDVFCEK	Carbamidomethyl (C)
214	1	F1KYA7_ASCSU	Aconitate hydratase, mitochondrial (Fragment) OS=Ascaris suum OX=6253 PE=2 SV=1	157	84777	8	7	35629	45756	1	1	790.062	2367.16	3	2367.13	0.0375	0	82.21	6.1e-07	VAMQDATAQMAMLQFISSGLPR	2 Deamidated (NQ)
215	1	F1L9C6_ASCSU	Elongation factor 1-gamma (Fragment) OS=Ascaris suum OX=6253 PE=2 SV=1	156	46786	5	4	15120	24183	1	1	747.398	1492.78	2	1492.78	0.0049	0	84.47	2.8e-08	EILGEVSFATQTAK
216	1	F1L385_ASCSU	T-complex protein 1 subunit beta OS=Ascaris suum OX=6253 PE=2 SV=1	154	56932	5	5	24385	39358	1	1	911.421	1820.83	2	1820.83	-0.0008	0	90.05	1e-07	LGSCDLIEEVMVGEDR	Carbamidomethyl (C)
217	1	F1KPF4_ASCSU	Basement membrane proteoglycan OS=Ascaris suum OX=6253 PE=2 SV=1	153	565758	8	8	22557	13882	1	1	874.428	1746.84	2	1746.84	0.0066	0	59.37	9.6e-06	VVPSDAGAYVCTAQGPR	Carbamidomethyl (C)
218	1	F1LFY0_ASCSU	Guanine deaminase OS=Ascaris suum OX=6253 PE=2 SV=1	153	16788	4	4	36861	23515	1	1	816.068	2445.18	3	2444.18	1.0054	1	77.52	8.2e-07	KAIDEACQGVDNGDGGPFGAVIVR	Carbamidomethyl (C)
219	1	F1L132_ASCSU	Polyadenylate-binding protein (Fragment) OS=Ascaris suum OX=6253 PE=2 SV=1	153	72437	6	6	33398	9431	1	1	747.401	2239.18	3	2239.15	0.032	0	77.08	1.7e-06	MAAGTIVQGQQTARPQQLAGGR	Deamidated (NQ)
220	1	F1LG91_ASCSU	Adenosylhomocysteinase (Fragment) OS=Ascaris suum OX=6253 PE=2 SV=1	151	21221	4	3	7693	17537	1	1	604.312	1206.61	2	1206.61	0.0035	0	75.98	2e-07	VAVVCGFGDVGK	Carbamidomethyl (C)
221	1	F1LAU5_ASCSU	Transaldolase (Fragment) OS=Ascaris suum OX=6253 PE=2 SV=1	151	42015	7	7	9602	14426	1	1	645.841	1289.67	2	1289.66	0.0053	0	77.53	1.4e-06	LSSTWEGIQAAK
222	1	F1L7I3_ASCSU	Glycine cleavage system H protein OS=Ascaris suum OX=6253 PE=2 SV=1	150	17908	6	5	9422	8621	1	1	642.309	1282.6	2	1282.6	0.0056	0	54.77	0.00012	STYEHGWLYK
223	1	F1LBG3_ASCSU	OV-16 antigen OS=Ascaris suum OX=6253 PE=2 SV=1	150	19185	8	5	26522	42380	1	1	957.952	1913.89	2	1913.89	-0.0003	0	57.13	0.0002	NNLGDPIAGNFFLAQHEG	Deamidated (NQ)
224	1	Q17091_ASCSU	Cytochrome b5 OS=Ascaris suum OX=6253 PE=1 SV=1	150	12512	3	2	3510	3541	1	1	495.269	988.523	2	988.519	0.0037	0	74.46	4.3e-06	AGQDATSVLK
225	1	F1L479_ASCSU	Protein-L-isoaspartate(D-aspartate) O-methyltransferase OS=Ascaris suum OX=6253 PE=2 SV=1	149	31811	8	7	15971	12868	1	1	762.378	1522.74	2	1522.73	0.0072	1	64.1	5.3e-06	FMQVDKLDDGEVK
226	1	F1L0K3_ASCSU	Programmed cell death protein 5 OS=Ascaris suum OX=6253 PE=2 SV=1	148	14320	7	6	6865	1270	1	1	586.34	1170.66	2	1170.66	0.004	0	60.6	1.9e-05	LSNLTAAKPEK
227	1	F1KRS3_ASCSU	Reticulon-like protein OS=Ascaris suum OX=6253 PE=2 SV=1	147	111210	5	3	20615	14931	1	1	842.436	1682.86	2	1682.85	0.0094	0	98.93	1e-08	ATEVAHDIVGAVSDTAK
228	1	F1L0G6_ASCSU	Elongation factor 1-beta/1-delta 1 OS=Ascaris suum OX=6253 PE=2 SV=1	146	23620	5	4	7664	955	1	1	603.774	1205.53	2	1205.53	0.0014	0	71.12	7.9e-06	HIASYTDDER
229	1	F1LDQ4_ASCSU	40S ribosomal protein S4 OS=Ascaris suum OX=6253 PE=2 SV=1	146	29554	7	5	10990	27958	1	1	672.876	1343.74	2	1343.73	0.0081	0	68.88	1.4e-05	VNDTIVLDIASGK
230	1	F1LD63_ASCSU	40S ribosomal protein S8 OS=Ascaris suum OX=6253 PE=2 SV=1	143	29778	5	3	21380	17893	1	1	853.943	1705.87	2	1705.86	0.0084	0	66.71	5.9e-07	IVDTVYNASNNELVR
231	1	F1LFT4_ASCSU	peptidylprolyl isomerase OS=Ascaris suum OX=6253 PE=2 SV=1	143	10902	7	5	15897	26867	1	1	761.843	1521.67	2	1521.67	0.0016	0	80.81	5.5e-07	GWDEGVAMMSVGQR
232	1	F1L3K5_ASCSU	Y-box factor OS=Ascaris suum OX=6253 PE=2 SV=1	142	31131	4	3	22100	12443	1	1	577.959	1730.85	3	1730.85	0.0065	0	86.67	5.2e-08	ADTGEDIFVHQTAVTK
233	1	F1KW17_ASCSU	T-complex protein 1 subunit theta OS=Ascaris suum OX=6253 PE=2 SV=1	142	59095	6	6	11140	23185	1	1	675.845	1349.67	2	1349.67	0.0031	0	55.46	1.6e-05	EIGDTEVVVFDK
234	1	F1KRB6_ASCSU	Sucrase-isomaltase (Fragment) OS=Ascaris suum OX=6253 PE=2 SV=1	142	171710	10	10	12631	32787	1	1	703.848	1405.68	2	1405.69	-0.0059	0	55.65	4.6e-05	SLYGFYESIATR
235	1	F1KTS9_ASCSU	Glycine cleavage system P protein OS=Ascaris suum OX=6253 PE=2 SV=1	142	108148	10	10	37377	22750	1	1	827.074	2478.2	3	2477.2	1.0035	0	55.21	2.8e-05	TSDFLTHPVFNSYHSETQLVR
236	1	F1KSW4_ASCSU	Ubiquitin carboxyl-terminal hydrolase OS=Ascaris suum OX=6253 PE=2 SV=1	141	25298	6	6	32354	16297	1	1	731.657	2191.95	3	2191.94	0.0064	0	81.2	2.3e-07	SDSLAFNEELEQAHESCAR	Carbamidomethyl (C)
237	1	F1KY80_ASCSU	Acetyl-CoA hydrolase OS=Ascaris suum OX=6253 PE=2 SV=1	139	51322	9	9	37157	13939	1	1	822.384	2464.13	3	2464.11	0.0236	0	59.26	3.1e-05	TDRPIYAQEPMEENTDENIAK	Deamidated (NQ)
238	1	F1LI20_ASCSU	Sperm-specific class P protein 19 (Fragment) OS=Ascaris suum OX=6253 PE=2 SV=1	138	11707	5	3	12953	21430	1	1	709.863	1417.71	2	1417.71	0.0021	0	61.47	1.8e-05	EAAADAPDATVIFK
239	1	F1L5I5_ASCSU	UV excision repair protein RAD23 OS=Ascaris suum OX=6253 PE=2 SV=1	137	37006	4	3	46734	24792	1	1	1275.96	3824.87	3	3824.86	0.0075	0	84.83	6.5e-08	AIQSNQEQFVNLLNAPSTEGGGQGGAAPGGAPQAHAQPR
240	1	F1L5Z5_ASCSU	60S ribosomal protein L4 (Fragment) OS=Ascaris suum OX=6253 PE=2 SV=1	137	56802	8	8	24835	39375	1	1	922.526	1843.04	2	1842.04	1.0004	0	69.96	4.1e-07	YAIVSALAASGVPGLVQAR
241	1	F1KYF0_ASCSU	Thiamine pyrophosphokinase OS=Ascaris suum OX=6253 PE=2 SV=1	136	30755	3	3	21978	16828	1	1	864.368	1726.72	2	1726.72	0.0039	0	85.67	2.2e-08	LQETPDQDFTDMCK	Carbamidomethyl (C)
242	1	F1L659_ASCSU	Heat shock protein beta-1 OS=Ascaris suum OX=6253 PE=2 SV=1	135	13846	5	4	10936	18531	1	1	671.81	1341.61	2	1341.6	0.0039	0	52.57	1.5e-05	EYNQEFMLPR	Oxidation (M)
243	1	F1LCB4_ASCSU	Mesencephalic astrocyte-derived neurotrophic factor homolog OS=Ascaris suum OX=6253 PE=2 SV=1	134	19103	6	5	14903	14337	1	1	744.365	1486.71	2	1486.71	0.0061	0	71.45	2.1e-06	VLSDAMANVPAEDR
244	1	F1LEV3_ASCSU	40S ribosomal protein S26 OS=Ascaris suum OX=6253 PE=2 SV=1	134	13758	3	2	19725	26282	1	1	828.393	1654.77	2	1654.77	-0.0012	0	111.63	4.8e-10	DISDASAYESYPLPK
245	1	F1L0M2_ASCSU	Calsequestrin OS=Ascaris suum OX=6253 PE=2 SV=1	133	53476	4	4	13154	38553	1	1	713.381	1424.75	2	1424.75	0.0026	0	77.55	3.4e-07	LTLQNYFNVWK
246	1	F1LF53_ASCSU	Nucleoredoxin-like protein 2 OS=Ascaris suum OX=6253 PE=2 SV=1	132	15915	4	4	9458	37228	1	1	642.863	1283.71	2	1283.71	0.0034	0	82.7	5.6e-07	AELLSNVQLQK	Acetyl (Protein N-term)
247	1	F1L2Q1_ASCSU	Dipeptidyl peptidase 3 (Fragment) OS=Ascaris suum OX=6253 PE=2 SV=1	132	66400	8	7	9037	22179	1	1	634.332	1266.65	2	1266.65	0.0029	0	70.27	8.9e-06	LFSSESIESLR
248	1	F1L557_ASCSU	Aminopeptidase (Fragment) OS=Ascaris suum OX=6253 PE=2 SV=1	130	57557	6	6	20189	19183	1	1	835.394	1668.77	2	1668.77	0.0073	0	80.73	2.7e-08	NSIGADAYTCDEIIK	Carbamidomethyl (C)
249	1	F1KYY6_ASCSU	Tubulin--tyrosine ligase-like protein 12 OS=Ascaris suum OX=6253 PE=2 SV=1	130	79166	7	6	26069	24068	1	1	632.307	1893.9	3	1893.9	-0.0005	0	60.87	1.2e-05	LQHIFQQDEFFTEGR
250	1	F1L7N8_ASCSU	Endothelial differentiation-related factor 1 OS=Ascaris suum OX=6253 PE=2 SV=1	130	17149	5	4	28315	21683	1	1	661.671	1981.99	3	1981.99	0.0014	0	78.1	1.7e-06	MGNIVSDTDPNTVTILHR
251	1	F1KY56_ASCSU	Ras-related protein Rab-1A OS=Ascaris suum OX=6253 PE=2 SV=1	130	22508	5	4	24729	43495	1	1	920.465	1838.91	2	1838.91	0.0064	0	83.4	3e-07	SSTNVEQAFLTMAAEIK
252	1	F1L952_ASCSU	Superoxide dismutase OS=Ascaris suum OX=6253 PE=2 SV=1	129	24770	8	5	37087	17356	1	1	820.741	2459.2	3	2458.2	1.0015	0	57.76	4.7e-05	HHATYVNNLNQAEEGLHEALAK
253	1	F1LG50_ASCSU	40S ribosomal protein SA (Fragment) OS=Ascaris suum OX=6253 PE=2 SV=1	128	19809	5	5	43066	35689	1	1	979.152	2934.43	3	2933.41	1.0209	0	65.01	9.2e-07	VDHQAVTEASYVGVPVISFCNTDSPLK	Deamidated (NQ); Carbamidomethyl (C)
254	1	F1LCM2_ASCSU	Isochorismatase domain-containing protein 2 OS=Ascaris suum OX=6253 PE=2 SV=1	127	21616	8	7	8236	10735	1	1	617.332	1232.65	2	1232.64	0.006	0	56.7	1e-05	LIQASSQLDMK
255	1	F1LH11_ASCSU	Calmodulin (Fragment) OS=Ascaris suum OX=6253 PE=2 SV=1	127	19092	7	4	24840	22733	1	1	922.951	1843.89	2	1843.88	0.0026	1	76.95	1.2e-06	EAFSLFDKDGDGTITTK
256	1	F1LFL1_ASCSU	Fatty acid-binding protein 3 OS=Ascaris suum OX=6253 PE=2 SV=1	127	20201	6	5	15283	31809	1	1	750.865	1499.72	2	1499.71	0.0018	0	66.52	2.1e-05	ITFNFDDATDTLK
257	1	F1LEZ4_ASCSU	Peptidyl-prolyl cis-trans isomerase (Fragment) OS=Ascaris suum OX=6253 PE=2 SV=1	126	27373	9	6	3988	12134	1	1	508.783	1015.55	2	1015.55	0.0035	0	64.28	9.9e-06	VLEGMNVVR
258	1	F1L3H0_ASCSU	LIM and SH3 domain protein OS=Ascaris suum OX=6253 PE=2 SV=1	126	33921	6	6	12555	17601	1	1	702.365	1402.72	2	1402.71	0.0034	0	66.13	2e-06	TVASVVVDTPEMR
259	1	F1KUC4_ASCSU	Heat shock 70 kDa protein 14 OS=Ascaris suum OX=6253 PE=2 SV=1	125	89993	6	6	21945	34362	1	1	863.473	1724.93	2	1724.93	-0.0031	0	52.9	0.0003	IVNETTAVALAYGIYK
260	1	F1LHV3_ASCSU	Small heat shock protein OV25-2 (Fragment) OS=Ascaris suum OX=6253 PE=2 SV=1	125	13961	5	4	11663	29138	1	1	685.882	1369.75	2	1369.75	0.0038	0	69.57	6.7e-07	VNIDDGVLVIEGK
261	1	Q6U6G4_ASCSU	G15-6A protein OS=Ascaris suum OX=6253 PE=2 SV=1	125	11856	2	2	19565	12932	1	1	825.93	1649.84	2	1649.84	0.0076	0	95.2	7.5e-09	LTSAQQEQLTTFQR
262	1	F1L5X2_ASCSU	40S ribosomal protein S3 OS=Ascaris suum OX=6253 PE=2 SV=1	123	27531	5	5	24778	21551	1	1	921.445	1840.88	2	1840.87	0.0059	0	71.66	3.5e-06	FIMESSAQGCEVIVSGK	Carbamidomethyl (C)
263	1	F1KY01_ASCSU	60 kDa SS-A/Ro ribonucleoprotein OS=Ascaris suum OX=6253 PE=2 SV=1	123	82510	4	4	20327	14758	1	1	837.434	1672.85	2	1671.84	1.0107	0	89.42	3.1e-08	VVSQLTDEQALQDAR
264	1	F1KYK5_ASCSU	Rhamnose biosynthetic enzyme 1 OS=Ascaris suum OX=6253 PE=2 SV=1	122	71041	6	6	10766	18256	1	1	667.835	1333.66	2	1333.65	0.0014	0	58.42	2e-05	GNCALDTTLLEK	Carbamidomethyl (C)
265	1	F1KR19_ASCSU	Thyrotropin-releasing hormone-degrading ectoenzyme OS=Ascaris suum OX=6253 PE=2 SV=1	122	178602	7	7	31951	25310	1	0	725.014	2172.02	3	2172.02	0.0034	0	58.63	1.3e-05	SHPLYAYNGPEFDTITYGK
266	1	F1L8K5_ASCSU	S-methyl-5~-thioadenosine phosphorylase OS=Ascaris suum OX=6253 PE=2 SV=1	121	35157	4	4	6636	5936	1	1	580.795	1159.58	2	1159.57	0.0096	0	68.17	1.8e-05	TGTAVCIEGPR	Carbamidomethyl (C)
267	1	F1LB19_ASCSU	Pyridoxal kinase OS=Ascaris suum OX=6253 PE=2 SV=1	121	36315	4	3	20851	19509	1	1	564.314	1689.92	3	1689.91	0.0043	0	70.51	4.7e-07	GVQTVVVTSGLETATTK
268	1	F1L092_ASCSU	Bifunctional purine biosynthesis protein ATIC OS=Ascaris suum OX=6253 PE=2 SV=1	121	65756	4	4	17413	24071	1	1	787.428	1572.84	2	1572.84	0.0053	0	79.55	3.8e-07	LQEVGLDLVASGGTSK
269	1	F1L4J8_ASCSU	Serpin B6 OS=Ascaris suum OX=6253 PE=2 SV=1	120	41380	6	5	29127	17221	1	1	674.019	2019.03	3	2019.03	0.0069	0	83.1	4.1e-08	LVDELSKPADGYALSTANR
270	1	F1LHG5_ASCSU	40S ribosomal protein S21 OS=Ascaris suum OX=6253 PE=2 SV=1	120	9214	3	3	23247	45098	1	1	888.435	1774.86	2	1774.86	-0.0005	0	88.57	2.4e-08	MQNDVGDVVELYVPR	Acetyl (Protein N-term)
271	1	F1L2U6_ASCSU	Nascent polypeptide-associated complex subunit alpha OS=Ascaris suum OX=6253 PE=2 SV=1	119	31175	5	5	14420	21332	1	1	735.859	1469.7	2	1469.7	-0.0007	0	65.64	7e-07	SPGSDTYIVFGEAK
272	1	F1KWC3_ASCSU	ATP-binding cassette sub-family E member 1 OS=Ascaris suum OX=6253 PE=2 SV=1	119	68924	5	5	25360	34700	1	1	933.002	1863.99	2	1863.99	-0.0053	0	69.55	1.4e-06	ILAGNLPLDDETVEIPR
273	1	C0SNP0_ASCSU	Carboxypeptidase inhibitor OS=Ascaris suum OX=6253 PE=2 SV=1	119	10039	6	3	14890	1880	1	1	744.321	1486.63	2	1486.63	0.0021	0	56.42	3.2e-05	SNNDCQVWAHEK	Carbamidomethyl (C)
274	1	F1KR92_ASCSU	Far upstream element-binding protein 1 OS=Ascaris suum OX=6253 PE=2 SV=1	118	60538	7	6	3156	14085	1	1	485.292	968.57	2	968.566	0.0046	0	53.61	0.00037	SIGEVIVPR
275	1	Q9TWE3_ASCSU	DIHYDROLIPOYL dehydrogenase-binding protein/pyruvate dehydrogenase complex subunit (Fragment) OS=Ascaris suum OX=6253 PE=1 SV=1	118	4362	2	1	18453	4882	1	1	806.93	1611.84	2	1610.84	1.0071	0	80.47	9.9e-07	ASTATSSGHSILGPAVR
276	1	F1LI87_ASCSU	Dynein light chain (Fragment) OS=Ascaris suum OX=6253 PE=2 SV=1	118	10353	5	3	37453	35292	1	1	829.018	2484.03	3	2483.03	1.0068	0	74.96	2.4e-07	NADMSEDMQQDAIDCATQALEK	Carbamidomethyl (C)
277	1	F1KQ40_ASCSU	Chondroitin proteoglycan 2 OS=Ascaris suum OX=6253 PE=2 SV=1	118	212413	7	7	20926	19253	1	1	846.946	1691.88	2	1691.87	0.0037	0	68.52	1.6e-06	ILYSANVEGSTGPLSGK
278	1	F1L3M2_ASCSU	Proteasome subunit alpha type OS=Ascaris suum OX=6253 PE=2 SV=1	118	28289	5	5	22698	19999	1	1	876.406	1750.8	2	1750.79	0.0055	0	96.28	1e-08	NQYDSDVTVWSPQGR
279	1	F1LFY5_ASCSU	Transthyretin-like protein 5 OS=Ascaris suum OX=6253 PE=2 SV=1	118	15661	9	6	40548	39968	1	1	904.746	2711.22	3	2710.2	1.0133	1	52.22	0.00053	LYDDDRGIDLDDLMDEGITDAQGR
280	1	F1LEA8_ASCSU	TPPP family protein OS=Ascaris suum OX=6253 PE=2 SV=1	117	20872	3	3	11686	23883	1	1	686.364	1370.71	2	1370.71	0.0022	0	64.12	4.1e-06	TITTTMTGIAFSK
281	1	F1KZ04_ASCSU	Trans-2-enoyl-CoA reductase 2 OS=Ascaris suum OX=6253 PE=2 SV=1	117	37361	6	6	40521	29696	1	1	903.772	2708.3	3	2708.29	0.005	0	60.32	4.9e-06	ISGTYPAHSAQFPCIGGSEAVGFIDK	Carbamidomethyl (C)
282	1	F1KYW3_ASCSU	Sulfhydryl oxidase OS=Ascaris suum OX=6253 PE=2 SV=1	116	77495	7	7	7515	10389	1	1	600.829	1199.64	2	1199.64	0.0044	0	49.8	0.00019	SLGATTPTDLPK
283	1	F1LH03_ASCSU	Electron transfer flavoprotein-ubiquinone oxidoreductase (Fragment) OS=Ascaris suum OX=6253 PE=2 SV=1	116	19039	4	4	19222	8586	1	1	547.288	1638.84	3	1638.84	-0.0011	1	66.66	3.6e-06	RLQINALNCIHCK	2 Carbamidomethyl (C)
284	1	F1L3P9_ASCSU	1-Cys peroxiredoxin OS=Ascaris suum OX=6253 PE=2 SV=1	115	25826	5	4	7541	11019	1	1	601.345	1200.67	2	1200.67	0.0032	0	72.01	9.9e-07	VVDSLQLTAQK
285	1	F1KXC1_ASCSU	threonine--tRNA ligase OS=Ascaris suum OX=6253 PE=2 SV=1	115	81211	5	5	35436	28278	1	1	786.703	2357.09	3	2357.06	0.0283	0	93.42	4.7e-08	ALDESGHPWELNPGDGAFYGPK	Deamidated (NQ)
286	1	F1LH79_ASCSU	Dynein light chain roadblock OS=Ascaris suum OX=6253 PE=2 SV=1	115	10777	3	3	19878	39584	1	1	830.932	1659.85	2	1659.85	0.0029	0	77.08	3.4e-07	ELDPSNDLTFLQLR
287	1	F1LCM5_ASCSU	Major allergen Ani s 1 OS=Ascaris suum OX=6253 PE=2 SV=1	115	21655	4	3	42787	31883	1	1	969.688	2906.04	3	2906.03	0.0076	0	75.93	8.4e-08	SCEDDFCPAGSNCVQEEIFAHCCD	5 Carbamidomethyl (C)
288	1	F1L5L2_ASCSU	Tissue factor pathway inhibitor OS=Ascaris suum OX=6253 PE=2 SV=1	114	41770	1	1	23695	32723	1	1	897.952	1793.89	2	1793.88	0.0048	0	114.5	2e-10	SPFYSEETDVIAPLAR
289	1	F1L2N1_ASCSU	T-complex protein 1 subunit alpha OS=Ascaris suum OX=6253 PE=2 SV=1	114	59704	7	7	11192	18077	1	1	676.851	1351.69	2	1350.68	1.0072	0	48.6	0.0014	SSLIGAAQTAMSSK
290	1	F1L5X5_ASCSU	Transcription factor BTF3 OS=Ascaris suum OX=6253 PE=2 SV=1	111	20143	5	4	20938	1694	1	1	847.408	1692.8	2	1692.8	0.0051	0	59.52	1.1e-05	AVHDVEEQENKPVEA
291	1	F1KVU7_ASCSU	Prolyl endopeptidase OS=Ascaris suum OX=6253 PE=2 SV=1	110	92914	6	6	17780	18701	1	1	528.975	1583.9	3	1583.9	0.0047	1	53.24	1.8e-05	RVQIAGIDTSAINVK
292	1	F1KSZ0_ASCSU	ATP-citrate synthase OS=Ascaris suum OX=6253 PE=2 SV=1	110	122710	9	9	21017	35636	1	1	847.913	1693.81	2	1693.8	0.0072	0	55.39	6.5e-05	DLTAEEQYIADLDAK
293	1	F1L682_ASCSU	60S ribosomal protein L7 OS=Ascaris suum OX=6253 PE=2 SV=1	109	28597	4	4	19622	33133	1	1	826.913	1651.81	2	1651.81	0.0048	0	66.57	1.5e-06	IVDPYVAWGYPNMK
294	1	F1KQF7_ASCSU	Aminopeptidase N OS=Ascaris suum OX=6253 PE=2 SV=1	109	201937	5	5	14703	31757	1	1	740.384	1478.75	2	1477.76	0.9929	0	64.2	3.3e-06	NPVASDIMVTYLR
295	1	F1KW07_ASCSU	Four and a half LIM domains protein 2 OS=Ascaris suum OX=6253 PE=2 SV=1	109	86301	4	3	6818	7631	1	1	585.739	1169.46	2	1169.46	0.0045	0	62.27	5.1e-05	CDGCNEIFR	2 Carbamidomethyl (C)
296	1	F1LCZ8_ASCSU	Dihydrolipoyllysine-residue succinyltransferase component of 2-oxoglutarate dehydrogenase complex OS=Ascaris suum OX=6253 PE=2 SV=1	108	14864	3	2	15279	14182	1	1	750.829	1499.64	2	1499.64	0.0056	0	66.63	2.2e-06	NVECMDFATIER	Oxidation (M); Carbamidomethyl (C)
297	1	F1L651_ASCSU	Troponin C, isoform 2 (Fragment) OS=Ascaris suum OX=6253 PE=2 SV=1	108	55637	5	3	37158	47374	1	1	822.396	2464.17	3	2463.15	1.0116	0	64.6	2e-06	AEDIEEILAEIDGSQIEEYQK	Acetyl (Protein N-term)
298	1	CYC1_ASCSU	Cytochrome c type-1 OS=Ascaris suum OX=6253 PE=1 SV=3	107	12557	4	3	5810	9713	1	1	561.327	1120.64	2	1120.64	0.0034	0	56.84	2.9e-05	TGPTLHGIIGR
299	1	F1L4G8_ASCSU	S-(hydroxymethyl)glutathione dehydrogenase OS=Ascaris suum OX=6253 PE=2 SV=1	107	47932	5	5	37093	33418	1	1	820.767	2459.28	3	2459.27	0.0101	0	57.21	8.2e-06	AAVAWEPNKPLSLEEIEVDPPR
300	1	F1LAB2_ASCSU	Protein phosphatase 1 regulatory subunit 22 OS=Ascaris suum OX=6253 PE=2 SV=1	106	32859	1	1	16145	40181	1	1	764.926	1527.84	2	1527.83	0.005	0	105.69	1.6e-09	LTSLDGIEALPMLR
301	1	F1L0I0_ASCSU	Protein farnesyltransferase/geranylgeranyltransferase type-1 subunit alpha OS=Ascaris suum OX=6253 PE=2 SV=1	105	37206	5	4	21394	38973	1	1	854.4	1706.79	2	1705.78	1.0085	0	70.83	3.6e-06	VTGSDAFNDAFMYLR
302	1	F1L596_ASCSU	branched-chain-amino-acid transaminase OS=Ascaris suum OX=6253 PE=2 SV=1	105	46772	3	3	28392	34826	1	1	993.488	1984.96	2	1983.95	1.0076	0	74.52	3.5e-07	LYEIFGCGTACVVSPVGR	2 Carbamidomethyl (C)
303	1	F1L8B6_ASCSU	Cat eye syndrome critical region protein 5 OS=Ascaris suum OX=6253 PE=2 SV=1	105	31514	4	3	13977	27749	1	1	726.889	1451.76	2	1451.76	0.0021	0	66.91	2.3e-06	SLIEQSVSTLYGR
304	1	F1LBL6_ASCSU	Succinyl-CoA ligase GDP-forming subunit beta (Fragment) OS=Ascaris suum OX=6253 PE=2 SV=1	105	39738	6	6	9211	24663	1	1	637.795	1273.58	2	1273.57	0.003	0	76	1.1e-06	LNFDDNAYFR
305	1	F1LE18_ASCSU	Carbonic anhydrase OS=Ascaris suum OX=6253 PE=2 SV=1	105	29011	3	2	29654	35530	1	1	1024	2045.98	2	2044.96	1.02	0	64.57	2.2e-06	MTPLSFTQTEAGDMYVVR
306	1	F1KZ70_ASCSU	Leukotriene A-4 hydrolase OS=Ascaris suum OX=6253 PE=2 SV=1	104	68136	3	3	11650	32973	1	1	685.41	1368.81	2	1368.8	0.0037	0	68.8	1.6e-06	VLDIIYAGAPLPK
307	1	F1L7A0_ASCSU	Superoxide dismutase [Cu-Zn] OS=Ascaris suum OX=6253 PE=2 SV=1	104	16918	5	3	13140	14084	1	1	713.337	1424.66	2	1424.65	0.0047	0	76.65	1.6e-07	AACGVIAVAAPCEH	2 Carbamidomethyl (C)
308	1	F1L192_ASCSU	Dosage compensation protein dpy-30 OS=Ascaris suum OX=6253 PE=2 SV=1	104	14560	3	3	27174	21144	1	1	970.445	1938.88	2	1937.86	1.012	0	67.19	9.6e-07	DAGGDSDITSTMNSTIPTR
309	1	F1L7E0_ASCSU	Annexin OS=Ascaris suum OX=6253 PE=2 SV=1	104	36307	4	4	6920	11184	1	1	587.808	1173.6	2	1173.6	0.0033	0	68.46	6.6e-06	GLGTNDSELIR
310	1	F1LEI3_ASCSU	Ubiquitin-40S ribosomal protein S27a OS=Ascaris suum OX=6253 PE=2 SV=1	104	18411	4	4	11974	12642	1	1	691.827	1381.64	2	1381.64	0.003	0	59.69	2e-05	CYQTLVMQDPK	Carbamidomethyl (C)
311	1	F1L9M2_ASCSU	Carbonic anhydrase OS=Ascaris suum OX=6253 PE=2 SV=1	103	27719	10	6	6929	8192	1	1	392.223	1173.65	3	1173.64	0.003	1	47.94	0.00022	ALKVEAGMLDK
312	1	F1LFI4_ASCSU	Transthyretin-like protein 5 OS=Ascaris suum OX=6253 PE=2 SV=1	103	16171	3	2	11144	20348	1	1	675.869	1349.72	2	1349.72	0.0043	0	68.57	1.3e-05	TLYDAGTIQLAGK
313	1	F1KVH8_ASCSU	histidine--tRNA ligase OS=Ascaris suum OX=6253 PE=2 SV=1	103	60371	5	5	12774	10904	1	1	706.364	1410.71	2	1409.7	1.0089	0	74.37	8.5e-07	TTETEVFVASAQK
314	1	F1L3E8_ASCSU	Tau-tubulin kinase 2 OS=Ascaris suum OX=6253 PE=2 SV=1	103	33439	5	5	17085	36430	1	1	782.399	1562.78	2	1562.78	0.004	0	59.25	6.4e-06	YGSFNYVVMTVVGK
315	1	Q95PB0_ASCSU	Epicuticlin OS=Ascaris suum OX=6253 GN=epicut1 PE=4 SV=1	102	48393	3	2	21839	10681	1	1	861.892	1721.77	2	1721.76	0.0056	0	62.54	3.1e-06	NNAYGDEPVAPAEGYR
316	1	F1KZX1_ASCSU	ADP-ribosylation factor OS=Ascaris suum OX=6253 PE=2 SV=1	102	20593	3	3	17156	33430	1	0	783.385	1564.76	2	1564.75	0.0039	0	66.19	9.3e-06	NISFTVWDVGGQDK
317	1	F1L4K8_ASCSU	26S proteasome non-ATPase regulatory subunit 4 OS=Ascaris suum OX=6253 PE=2 SV=1	102	47735	4	3	43837	39805	1	1	1013.18	3036.51	3	3035.47	1.0409	0	66.18	1.1e-06	QLVADLPGVDPNSQEIQDAVNSAAEQAQK	Deamidated (NQ)
318	1	F1L8I4_ASCSU	Single stranded DNA binding protein 1 OS=Ascaris suum OX=6253 PE=2 SV=1	102	24322	3	3	13957	23402	1	1	726.417	1450.82	2	1450.81	0.0045	0	66.07	3.8e-06	VELIGGVAEAPIQR
319	1	F1KV97_ASCSU	Galactokinase OS=Ascaris suum OX=6253 PE=2 SV=1	101	46129	4	4	19615	31005	1	1	826.904	1651.79	2	1651.79	0.0057	0	62.75	7.6e-06	ASEDTAFLVIDCGVR	Carbamidomethyl (C)
320	1	F1L635_ASCSU	Suppressor of G2 allele of SKP1 OS=Ascaris suum OX=6253 PE=2 SV=1	101	20880	3	3	26255	8144	1	1	952.916	1903.82	2	1902.81	1.0102	0	68.09	1.8e-06	EVDEEEENVEGDAAVNR
321	2	F1L9Q6_ASCSU	3-oxoacyl-[acyl-carrier-protein reductase OS=Ascaris suum OX=6253 PE=2 SV=1	90	23737	6	4	24347	37156	1	1	910.459	1818.9	2	1818.9	0.0041	0	48.18	0.0007	TGTSEEIAEPIAFLADR
322	1	F1L8N3_ASCSU	Succinate-CoA ligase subunit beta (Fragment) OS=Ascaris suum OX=6253 PE=2 SV=1	100	47700	2	2	40163	37257	1	1	890.784	2669.33	3	2669.32	0.0116	0	74.36	1.4e-07	LHGGEPANFLDVGGGATVQQVTEAFR
323	1	F1LEC2_ASCSU	cathepsin X (Fragment) OS=Ascaris suum OX=6253 PE=2 SV=1	100	30579	4	4	16972	1337	1	1	780.356	1558.7	2	1558.69	0.0034	0	56.52	1.8e-05	GIPHETCNNYQAR	Carbamidomethyl (C)
324	1	F1L958_ASCSU	GCS light chain OS=Ascaris suum OX=6253 PE=2 SV=1	100	30179	4	3	12987	7308	1	1	710.346	1418.68	2	1418.68	-0.004	0	67.55	4.5e-06	LNTGNINSCGELK	Carbamidomethyl (C)
325	1	F1KXB0_ASCSU	T-complex protein 1 subunit eta OS=Ascaris suum OX=6253 PE=2 SV=1	99	81881	5	5	10066	13876	1	1	654.317	1306.62	2	1306.62	0.0038	0	59.12	9.3e-05	GGAEQFIAETER
326	1	F1KQ49_ASCSU	Clathrin heavy chain OS=Ascaris suum OX=6253 PE=2 SV=1	99	192884	5	5	11216	15629	1	1	677.347	1352.68	2	1352.68	0.0032	0	60.58	7.1e-06	VVGAMQLYSTER
327	1	F1KXN6_ASCSU	T-complex protein 1 subunit delta OS=Ascaris suum OX=6253 PE=2 SV=1	98	49533	6	5	17987	20175	1	1	531.285	1590.83	3	1590.83	0.007	1	51.43	8.9e-05	IVDLEKDYNVDLR
328	1	F1LEN4_ASCSU	Transthyretin-like protein 5 OS=Ascaris suum OX=6253 PE=2 SV=1	98	16646	2	2	18266	19309	1	1	801.422	1600.83	2	1600.82	0.0046	0	85.53	1.4e-07	VTGTLLCGDSPAVGVR	Carbamidomethyl (C)
329	1	F1LBE9_ASCSU	Heh-1 OS=Ascaris suum OX=6253 PE=2 SV=1	98	15768	2	2	20906	28134	1	1	846.917	1691.82	2	1691.82	0.0005	0	66.31	7.6e-06	SNFELLTVEAAGCPGK	Carbamidomethyl (C)
330	1	F1L7M6_ASCSU	Cuticle collagen 12 OS=Ascaris suum OX=6253 PE=2 SV=1	97	29354	3	2	23160	1315	1	1	590.97	1769.89	3	1769.88	0.0058	0	66.77	5.5e-07	GPTGKPGAPGPAGGDGAPGPR
331	1	F1KWR9_ASCSU	UDP-N-acetylglucosamine pyrophosphorylase OS=Ascaris suum OX=6253 PE=2 SV=1	97	76008	4	4	29672	10273	1	1	683.345	2047.01	3	2047.01	0.0064	1	54.49	2.8e-05	KEATSNIQEESAVLTGENK
332	1	Q8MMG8_ASCSU	ASABF-beta OS=Ascaris suum OX=6253 PE=2 SV=1	97	9213	3	2	16970	23409	1	1	780.354	1558.69	2	1558.69	0.0032	0	94	2e-08	CGTGGGEWPSVPMPK	Carbamidomethyl (C)
333	1	F1L3L9_ASCSU	40S ribosomal protein S6 OS=Ascaris suum OX=6253 PE=2 SV=1	96	28693	3	3	22385	14614	1	1	580.978	1739.91	3	1739.91	0.006	1	56.61	3e-05	KGEQEIPGLTDTTVPR
334	1	F1LBL4_ASCSU	Small ubiquitin-related modifier OS=Ascaris suum OX=6253 PE=2 SV=1	96	11715	4	3	12084	3807	1	1	693.843	1385.67	2	1385.67	0.0037	0	82.4	1e-07	VVGQDSNEVHFR
335	1	F1KTP4_ASCSU	Phosphoglucomutase-2 OS=Ascaris suum OX=6253 PE=2 SV=1	95	66659	5	5	32839	27224	1	1	740.019	2217.04	3	2216.03	1.0046	0	47.41	5.4e-05	AYWTNGAQILAPHDTEICR	Deamidated (NQ); Carbamidomethyl (C)
336	1	F1LET8_ASCSU	40S ribosomal protein S15 OS=Ascaris suum OX=6253 PE=2 SV=1	95	17366	4	3	16896	24016	1	1	778.422	1554.83	2	1554.83	0.0049	1	58.53	0.00015	ANIQDEAALAELKK	Acetyl (Protein N-term)
337	1	F1LA83_ASCSU	Phosphate carrier protein, mitochondrial (Fragment) OS=Ascaris suum OX=6253 PE=2 SV=1	94	43706	3	2	14219	9710	1	1	731.385	1460.76	2	1459.75	1.0039	0	59.66	2.6e-05	LNQEAGETSLSIAK
338	1	F1LEI4_ASCSU	Sorting nexin-12 OS=Ascaris suum OX=6253 PE=2 SV=1	94	18705	3	3	19307	33644	1	1	821.868	1641.72	2	1641.72	0.0047	0	70.27	1.2e-06	SDDGIFEEAFVEER
339	1	F1LDZ4_ASCSU	pyridoxal 5~-phosphate synthase OS=Ascaris suum OX=6253 PE=2 SV=1	94	30650	2	2	6298	6840	1	1	572.822	1143.63	2	1143.62	0.0037	0	70.06	5.9e-06	ISAQSSVIPSR
340	1	F1L961_ASCSU	Regulator of microtubule dynamics protein 1 OS=Ascaris suum OX=6253 PE=2 SV=1	93	32722	2	2	14569	28979	1	1	737.878	1473.74	2	1473.75	-0.0048	0	85.6	1.6e-07	VSDLENTEILWR
341	1	F1L5N2_ASCSU	Lipoma-preferred partner OS=Ascaris suum OX=6253 PE=2 SV=1	93	32999	4	4	41368	25047	1	1	698.07	2788.25	4	2788.25	0.0004	0	50.72	0.00033	CLDGVPFTVDSANNIHCVACFHQK	3 Carbamidomethyl (C)
342	1	F1KZG2_ASCSU	T-complex protein 1 subunit zeta OS=Ascaris suum OX=6253 PE=2 SV=1	93	58959	4	4	10030	22063	1	1	653.357	1304.7	2	1304.7	0.0019	0	69.19	3.2e-06	LITEGFEIANAK
343	1	F1KYX4_ASCSU	Cathepsin D OS=Ascaris suum OX=6253 PE=2 SV=1	93	48992	5	5	8063	11544	1	1	613.318	1224.62	2	1224.62	0.0038	0	47.36	0.00016	LQIQYGTGSMK
344	1	F1KUY2_ASCSU	Carnitine O-acetyltransferase OS=Ascaris suum OX=6253 PE=2 SV=1	93	73147	7	6	13995	10051	1	1	727.36	1452.71	2	1451.7	1.0053	0	52.61	0.0006	EADILQNHLEDR
345	1	F1KUG9_ASCSU	Ubiquitin carboxyl-terminal hydrolase OS=Ascaris suum OX=6253 PE=2 SV=1	90	89367	3	3	8643	10855	1	1	626.335	1250.66	2	1250.65	0.0052	0	56.79	3.7e-05	SQYIQEGVLSK
346	1	F1LB23_ASCSU	Ester hydrolase OS=Ascaris suum OX=6253 PE=2 SV=1	90	34437	2	2	14829	33330	1	1	742.911	1483.81	2	1483.8	0.0034	0	71.09	1.5e-06	IGEVGGIGNLFPSPK
347	1	F1KRI4_ASCSU	phosphoribosylformylglycinamidine synthase OS=Ascaris suum OX=6253 PE=2 SV=1	90	146457	4	4	14340	23537	1	1	734.337	1466.66	2	1466.66	0.0022	0	55.06	4.8e-05	LVTACDALCDAMK	2 Carbamidomethyl (C)
348	1	Q8MMG6_ASCSU	ASABF-delta OS=Ascaris suum OX=6253 PE=2 SV=1	89	8499	2	2	11511	1711	1	1	682.276	1362.54	2	1362.53	0.0043	0	78.48	6.3e-07	FQNCGTGYCEK	2 Carbamidomethyl (C)
349	1	F1KXK2_ASCSU	Protein F37C4.5 OS=Ascaris suum OX=6253 PE=2 SV=1	89	64534	5	5	23991	39908	1	1	902.973	1803.93	2	1803.93	0.0068	0	66.72	2.4e-06	SIPFTLNDESLDNLVK
350	1	F1LFH5_ASCSU	40S ribosomal protein S11 OS=Ascaris suum OX=6253 PE=2 SV=1	89	18153	5	4	8349	3668	1	1	619.837	1237.66	2	1237.66	0.0044	1	48.51	0.00026	EAITGTYIDKK
351	1	F1L8Q9_ASCSU	60S ribosomal protein L8 OS=Ascaris suum OX=6253 PE=2 SV=1	89	28337	5	5	3466	8696	1	1	494.275	986.536	2	986.533	0.0031	0	62.46	6.1e-05	AMVGIVAGGGR
352	1	F1LB17_ASCSU	Xaa-Pro dipeptidase OS=Ascaris suum OX=6253 PE=2 SV=1	88	32011	2	2	20714	25336	1	1	562.967	1685.88	3	1685.88	0.0029	1	66.17	1.8e-06	AAGILKGDVEEMLNAR
353	1	F1KR85_ASCSU	UDP-glucose:glycoprotein glucosyltransferase 1 OS=Ascaris suum OX=6253 PE=2 SV=1	88	173987	4	4	16256	33273	1	1	766.904	1531.79	2	1531.79	0.0058	0	47.65	0.00014	LVLEPSVVFDDSGR
354	1	F1LAS8_ASCSU	Amidinotransferase OS=Ascaris suum OX=6253 PE=2 SV=1	88	30522	3	3	12226	12476	1	1	696.34	1390.67	2	1390.66	0.0013	0	77.89	4.9e-07	MPESIAISESEAK
355	1	F1L9H1_ASCSU	Glutathione peroxidase OS=Ascaris suum OX=6253 PE=2 SV=1	88	20024	3	3	40654	38072	1	1	908.423	2722.25	3	2721.25	0.9938	0	64.87	1.3e-05	GLVIATFPCNQFGGQEPDCEVDIR	2 Carbamidomethyl (C)
356	1	F1L800_ASCSU	Sorbitol dehydrogenase OS=Ascaris suum OX=6253 PE=2 SV=1	88	23855	4	4	20212	35071	1	1	835.897	1669.78	2	1669.78	-0.0004	0	50.48	4.6e-05	AMGASAVFMTDIVDSR
357	1	F1L7J9_ASCSU	1,2-dihydroxy-3-keto-5-methylthiopentene dioxygenase OS=Ascaris suum OX=6253 PE=2 SV=1	87	18975	3	3	13483	20951	1	1	719.439	1436.86	2	1436.86	0.0039	1	64.74	3.9e-06	INVEKGDLLVIPK
358	1	F1KY27_ASCSU	Plastin-2 OS=Ascaris suum OX=6253 PE=2 SV=1	87	77903	3	3	13729	19008	1	1	723.375	1444.73	2	1444.73	0.0034	0	56.88	1e-05	INSFQDPVIADAR
359	1	F1L613_ASCSU	Sex-regulated protein janus-A OS=Ascaris suum OX=6253 PE=2 SV=1	87	19412	2	1	29229	17060	1	1	675.664	2023.97	3	2023.96	0.0061	0	76.19	5.9e-07	EILVYGYSQGYGPADHQK
360	1	F1LET9_ASCSU	Gelsolin (Fragment) OS=Ascaris suum OX=6253 PE=2 SV=1	87	28883	5	3	18924	14793	1	1	543.588	1627.74	3	1627.74	0.0054	0	55.17	0.00033	HVVENNFDDWTPR
361	1	F1KUP4_ASCSU	Aminotran_1_2 domain-containing protein OS=Ascaris suum OX=6253 PE=2 SV=1	87	54096	1	1	25214	28298	1	1	929.969	1857.92	2	1857.92	0.0011	0	86.54	6.8e-08	NTEGASLLQYGAPLGDPR
362	1	F1L6Y6_ASCSU	60S ribosomal protein L5 OS=Ascaris suum OX=6253 PE=2 SV=1	86	13204	4	3	37994	18471	1	1	842.383	2524.13	3	2523.11	1.0126	1	54.19	0.00021	GVEEVDGEDYNVEQEGERAPFR
363	1	F1LA32_ASCSU	cAMP-dependent protein kinase regulatory subunit OS=Ascaris suum OX=6253 PE=2 SV=1	85	41924	2	2	20106	37049	1	1	833.926	1665.84	2	1665.84	0.0019	0	72.8	5.8e-06	EGGSFGELALIYGTPR
364	1	F1LB08_ASCSU	40S ribosomal protein S2 OS=Ascaris suum OX=6253 PE=2 SV=1	85	15011	4	4	15185	33265	1	1	748.882	1495.75	2	1495.75	0.0032	1	61.98	1.3e-05	YWEFLAQTPVRS
365	1	F1LF10_ASCSU	40S ribosomal protein S12 OS=Ascaris suum OX=6253 PE=2 SV=1	84	15497	5	5	22773	21403	1	1	585.323	1752.95	3	1752.94	0.0032	0	54.55	0.00013	LVEALCTEHQISLIK	Carbamidomethyl (C)
366	1	F1KRV0_ASCSU	WAGO-1 OS=Ascaris suum OX=6253 GN=WAGO-1 PE=2 SV=1	84	104816	5	5	34729	24254	1	1	771.691	2312.05	3	2312.02	0.0265	0	45.77	0.0026	NIAELNANMGYMDKPLSDCR	Deamidated (NQ); Carbamidomethyl (C)
367	1	F1LBV3_ASCSU	Uridine phosphorylase 1 OS=Ascaris suum OX=6253 PE=2 SV=1	84	33277	3	3	17596	18802	1	1	790.331	1578.65	2	1578.64	0.0059	0	58.5	4.8e-06	TFCADDFYEGQAR	Carbamidomethyl (C)
368	1	F1KVT4_ASCSU	proline--tRNA ligase OS=Ascaris suum OX=6253 PE=2 SV=1	84	45495	5	5	16483	28136	1	1	770.874	1539.73	2	1538.73	1.0065	0	58.09	4.6e-05	AYAWQNSWGLSTR
369	1	F1KVV7_ASCSU	Acylamino-acid-releasing enzyme OS=Ascaris suum OX=6253 PE=2 SV=1	84	81347	3	3	5928	20478	1	1	564.338	1126.66	2	1126.66	0.0019	0	66.69	2.5e-06	IATLITVPDGK
370	1	F1L031_ASCSU	T-complex protein 1 subunit epsilon OS=Ascaris suum OX=6253 PE=2 SV=1	83	39595	3	3	16900	18557	1	1	778.849	1555.68	2	1555.68	0.0078	0	67.81	6.5e-07	LGVDCTFAGTNDMR	Carbamidomethyl (C)
371	1	F1LHH2_ASCSU	Mitochondrial import inner membrane translocase subunit OS=Ascaris suum OX=6253 PE=2 SV=1	83	11357	2	2	14962	40192	1	1	744.906	1487.8	2	1487.79	0.0069	1	64.53	4e-05	MDQLLDLETLKK	Acetyl (Protein N-term)
372	1	F1KVG8_ASCSU	Zonadhesin OS=Ascaris suum OX=6253 PE=2 SV=1	83	63511	4	4	6917	20395	1	1	587.799	1173.58	2	1173.58	0.0022	0	50.41	8e-05	NAAYGYGLFAK
373	1	F1KT90_ASCSU	Neutral alpha-glucosidase AB OS=Ascaris suum OX=6253 PE=2 SV=1	83	107525	5	5	27366	21333	1	1	649.309	1944.91	3	1944.9	0.0099	0	60.03	0.00011	TTAVWTGDNTASWEHLR	Deamidated (NQ)
374	1	F1LGH0_ASCSU	dihydrofolate reductase (Fragment) OS=Ascaris suum OX=6253 PE=2 SV=1	83	21807	2	2	10920	36863	1	1	671.383	1340.75	2	1340.75	0.0019	0	69.67	1.1e-06	LPINIIVAMDSR
375	1	F1LBX3_ASCSU	Trans-2-enoyl-CoA reductase 1 (Fragment) OS=Ascaris suum OX=6253 PE=2 SV=1	82	38903	5	5	16018	19986	1	1	508.964	1523.87	3	1523.87	0.0031	1	53.94	0.00041	KRPNIDELVAELK
376	1	F1LB87_ASCSU	Cysteine and histidine-rich domain-containing protein 1 OS=Ascaris suum OX=6253 PE=2 SV=1	82	37667	2	2	24522	32500	1	1	914.962	1827.91	2	1827.9	0.0057	0	60.19	6.5e-06	GALPDDCVVESDGLILR	Carbamidomethyl (C)
377	1	F1L2I5_ASCSU	Serpin B6 OS=Ascaris suum OX=6253 PE=2 SV=1	82	42300	4	4	32706	39423	1	1	1105.57	2209.13	2	2209.1	0.0248	0	61.82	6.3e-05	NIIQTLYGGQLEQVDFSQR	Deamidated (NQ)
378	1	F1LDS5_ASCSU	Cytidine deaminase OS=Ascaris suum OX=6253 PE=2 SV=1	81	15216	3	3	10274	15447	1	1	657.87	1313.73	2	1313.72	0.0065	1	58.55	6.7e-06	TINKDALVEAAK	Acetyl (Protein N-term)
379	1	F1LFE8_ASCSU	RNA-binding protein 8A OS=Ascaris suum OX=6253 PE=2 SV=1	81	18028	1	1	40475	20367	1	1	902.412	2704.21	3	2704.2	0.0146	0	80.88	2.6e-07	GFGGETHADVADYEALDGEGAATAPQR
380	1	F1LBT5_ASCSU	Bifunctional nitrilase/nitrile hydratase NIT4A OS=Ascaris suum OX=6253 PE=2 SV=1	81	35768	3	3	34448	38958	1	1	765.7	2294.08	3	2293.07	1.0104	0	56.85	5.4e-05	GGSCAVDPFGNVILQPDFSGEK	Carbamidomethyl (C)
381	1	F1L4H1_ASCSU	40S ribosomal protein S16 OS=Ascaris suum OX=6253 PE=2 SV=1	81	16553	2	2	12276	18066	1	1	697.377	1392.74	2	1392.74	0.0031	0	76.11	1.6e-06	TASTIQSVQVFGR
382	1	F1KXP2_ASCSU	Glutamate--cysteine ligase OS=Ascaris suum OX=6253 PE=2 SV=1	80	74839	4	4	7273	8760	1	1	595.336	1188.66	2	1188.65	0.0043	1	54.96	0.00038	RAEEILIMSK
383	1	F1L1B6_ASCSU	3-oxoacyl-[acyl-carrier-protein reductase OS=Ascaris suum OX=6253 PE=2 SV=1	80	21626	2	2	21727	23137	1	1	573.658	1717.95	3	1717.95	0.0038	0	69.79	1e-06	VNSVNPGVVITDVHLR
384	1	F1KZW7_ASCSU	Dihydrolipoamide acetyltransferase component of pyruvate dehydrogenase complex OS=Ascaris suum OX=6253 PE=2 SV=1	80	36515	3	3	39610	41713	1	1	876.77	2627.29	3	2626.28	1.0095	0	60.94	6.2e-06	EILEVEGPEFAESISEGDIHWLK
385	1	F1LFE5_ASCSU	Metalloproteinase inhibitor tag-225 OS=Ascaris suum OX=6253 PE=2 SV=1	80	16514	3	2	22606	21248	1	1	583.652	1747.94	3	1746.93	1.0048	0	55.55	1.6e-05	QEIVYTVQHINIYK
386	1	F1L1V5_ASCSU	Clathrin light chain OS=Ascaris suum OX=6253 PE=2 SV=1	80	25016	3	3	22361	7059	1	1	580.641	1738.9	3	1737.89	1.0101	0	47.29	3.7e-05	HSANTTPSPLTISSTPK
387	1	F1KTG3_ASCSU	Fibulin-1 OS=Ascaris suum OX=6253 PE=2 SV=1	79	85777	4	4	14088	24114	1	1	728.888	1455.76	2	1455.76	0.0035	0	55.34	9.1e-05	SAETEGIDVLPAVR
388	1	F1KRY3_ASCSU	Succinate--CoA ligase [ADP/GDP-forming] subunit alpha, mitochondrial OS=Ascaris suum OX=6253 PE=2 SV=1	79	31492	4	4	16873	30284	1	1	777.929	1553.84	2	1553.84	0.0015	0	48.26	0.00046	GIILIGEIGGQAEER
389	1	F1L319_ASCSU	procollagen-proline 4-dioxygenase OS=Ascaris suum OX=6253 PE=2 SV=1	79	63478	6	6	20508	24355	1	1	560.94	1679.8	3	1678.8	1.0037	1	46.78	0.0025	WYEDLLEDEGVRR
390	1	F1KVN8_ASCSU	Electron transfer flavoprotein subunit beta OS=Ascaris suum OX=6253 PE=2 SV=1	79	27893	5	3	4600	23052	1	1	527.817	1053.62	2	1053.62	0.0022	0	51.35	0.00022	LPAVLSADLR
391	1	F1LDV7_ASCSU	Heat shock protein 26 OS=Ascaris suum OX=6253 PE=2 SV=1	79	16841	2	2	12606	22895	1	1	703.366	1404.72	2	1404.72	0.0004	0	66.53	2.7e-05	LSEDGLLSVTMPK	Oxidation (M)
392	1	F1LC91_ASCSU	peptidylprolyl isomerase OS=Ascaris suum OX=6253 PE=2 SV=1	79	13491	5	5	15034	16770	1	1	497.606	1489.8	3	1489.79	0.0065	1	52.67	0.00037	RLTIPSELGYGER
393	1	F1LDF7_ASCSU	Ras-related protein Rab-5B OS=Ascaris suum OX=6253 PE=2 SV=1	78	23126	2	2	12779	21938	1	1	706.4	1410.79	2	1410.78	0.0031	0	68.89	3.5e-07	QASPNIVIALSGNK
394	1	F1KT25_ASCSU	Ubiquitin-like modifier-activating enzyme 1 OS=Ascaris suum OX=6253 PE=2 SV=1	78	120346	1	1	18404	28771	1	1	805.399	1608.78	2	1607.78	1.0053	0	78.2	6.5e-07	SFNSELNIEALSER
395	1	F1LE86_ASCSU	Coiled-coil domain-containing protein 25 OS=Ascaris suum OX=6253 PE=2 SV=1	78	24510	1	1	38319	39710	1	1	849.746	2546.22	3	2545.2	1.0112	0	78.17	4.7e-07	LPQGQTIDDMSEALVDDCAQLVK	Carbamidomethyl (C)
396	1	F1KZ14_ASCSU	(S)-3-amino-2-methylpropionate transaminase OS=Ascaris suum OX=6253 PE=2 SV=1	78	48948	3	3	12265	17691	1	1	697.341	1392.67	2	1392.66	0.0044	0	61.55	2.4e-05	SIGNYLVDADGNR
397	1	F1KT43_ASCSU	Chloride intracellular channel exc-4 OS=Ascaris suum OX=6253 PE=2 SV=1	78	33887	1	1	16874	38032	1	1	777.947	1553.88	2	1553.88	0.0028	0	77.96	6.7e-07	LVEQLTNIDQLLR
398	1	F1L7I9_ASCSU	Serpin-like protein OS=Ascaris suum OX=6253 PE=2 SV=1	78	45563	3	2	9200	34159	1	1	637.368	1272.72	2	1272.72	0.0025	0	51.7	0.00072	LQADFAVQLLR
399	1	F1KPN0_ASCSU	Filamin-A OS=Ascaris suum OX=6253 PE=2 SV=1	77	239051	1	1	29554	39802	1	1	1020.48	2038.95	2	2038.95	0.0093	0	77.39	1.5e-06	GMATAVCQEFNDIIVDTR	Carbamidomethyl (C)
400	1	F1L4T5_ASCSU	Matrix metalloproteinase-19 OS=Ascaris suum OX=6253 PE=2 SV=1	77	56067	1	1	16784	22910	1	1	776.354	1550.69	2	1550.69	0.0036	0	76.8	8.8e-07	LFGSDTVYEYDSR
401	1	F1L804_ASCSU	Aminomethyltransferase OS=Ascaris suum OX=6253 PE=2 SV=1	77	44771	2	2	9611	35730	1	1	645.858	1289.7	2	1289.7	0.0036	0	59.6	1.6e-05	YAAELVENLLR
402	1	F1LIF6_ASCSU	Adenosylhomocysteinase (Fragment) OS=Ascaris suum OX=6253 PE=2 SV=1	77	7932	1	1	7008	26888	1	1	589.315	1176.62	2	1176.61	0.0019	0	76.69	5.3e-07	VADITLADFGR
403	1	F1LHA5_ASCSU	Adenosylhomocysteinase (Fragment) OS=Ascaris suum OX=6253 PE=2 SV=1	76	17534	2	2	25946	14622	1	1	473.246	1888.96	4	1888.95	0.0083	0	53.7	0.0002	YLGVPVEGPYKPDHYR
404	1	F1L0X0_ASCSU	Eukaryotic translation initiation factor 2A OS=Ascaris suum OX=6253 PE=2 SV=1	76	62147	4	4	17736	35368	1	1	792.433	1582.85	2	1581.84	1.0078	0	50.12	4.9e-05	LLATFEPYAIYGPK
405	1	F1LEW4_ASCSU	Transcription elongation factor B polypeptide 2 OS=Ascaris suum OX=6253 PE=2 SV=1	76	19077	2	2	10511	5504	1	1	662.333	1322.65	2	1322.65	0.0039	0	69.08	8.1e-06	TLAESGFSQANAK
406	1	F1LF49_ASCSU	Glutathione S-transferase omega (Fragment) OS=Ascaris suum OX=6253 PE=2 SV=1	76	27535	3	3	6726	7129	1	1	582.811	1163.61	2	1163.6	0.0036	0	61.23	1.1e-05	VSSASLTGIDSK
407	1	F1LAY0_ASCSU	BAG family molecular chaperone regulator 2 OS=Ascaris suum OX=6253 PE=2 SV=1	76	24634	2	2	26862	18209	1	1	964.457	1926.9	2	1926.89	0.0105	0	75.16	2.6e-07	FLNACAPDQPEGPIDQR	Carbamidomethyl (C)
408	1	F1KRK6_ASCSU	Serine/threonine-protein phosphatase OS=Ascaris suum OX=6253 PE=2 SV=1	75	37681	3	3	19234	19205	1	1	547.599	1639.78	3	1638.77	1.0079	0	45.74	0.00016	AHQVVEDGYEFFAK
409	1	F1KSH1_ASCSU	GDP-mannose 4,6-dehydratase OS=Ascaris suum OX=6253 PE=2 SV=1	75	38718	3	3	8948	22977	1	1	632.819	1263.62	2	1263.62	0.0032	0	50.84	0.00015	EMVASDLQLMK
410	1	F1L8Q8_ASCSU	Serpin B9 OS=Ascaris suum OX=6253 PE=2 SV=1	74	44592	3	3	29665	12199	1	1	683.312	2046.91	3	2046.91	0.0051	0	66.73	3.9e-06	FEGEIYTMDSDKPSETAK
411	1	F1L7S4_ASCSU	Electron transfer flavoprotein-ubiquinone oxidoreductase OS=Ascaris suum OX=6253 PE=2 SV=1	74	45673	4	4	9612	20516	1	1	645.863	1289.71	2	1289.71	0.003	0	63.33	3.7e-06	VTSESLALLTEK
412	1	F1KXZ6_ASCSU	Alpha-crystallin B chain OS=Ascaris suum OX=6253 PE=2 SV=1	74	76712	3	3	5550	21322	1	1	554.269	1106.52	2	1106.52	-0.0014	0	60.48	0.00011	EDELGFIER
413	1	F1KY60_ASCSU	RNA helicase OS=Ascaris suum OX=6253 PE=2 SV=1	74	46763	2	2	16911	39649	1	1	778.864	1555.71	2	1554.71	1.0078	0	66.63	2.4e-05	MFVLDEADEMLSR
414	1	F1L8L8_ASCSU	40S ribosomal protein S5 OS=Ascaris suum OX=6253 PE=2 SV=1	74	14297	2	2	19010	42609	1	1	816.42	1630.83	2	1630.82	0.002	0	66.47	1.6e-06	TIAECLADELINAAK	Carbamidomethyl (C)
415	1	F1LD55_ASCSU	Calcyphosin-like protein OS=Ascaris suum OX=6253 PE=2 SV=1	74	25926	3	3	9459	9287	1	1	642.864	1283.71	2	1283.71	0.0053	1	50.77	0.00024	ELLTAKDPIER
416	1	F1KUM8_ASCSU	Microsomal triglyceride transfer protein large subunit OS=Ascaris suum OX=6253 PE=2 SV=1	73	107485	2	2	16363	20162	1	1	768.877	1535.74	2	1534.73	1.0132	0	58.39	2.9e-05	EFLSNEEAQLAER
417	1	F1KX52_ASCSU	Beta-hexosaminidase OS=Ascaris suum OX=6253 PE=2 SV=1	73	57372	4	3	11706	13874	1	1	458.237	1371.69	3	1371.69	0.0043	0	49.76	0.00013	VIVEFDTPGHMK
418	1	F1L3L5_ASCSU	Fatty acid-binding protein 9 OS=Ascaris suum OX=6253 PE=2 SV=1	73	15819	4	3	16728	15268	1	1	516.949	1547.82	3	1547.82	0.0047	1	61.62	3.9e-05	FTIEGDKLIQEQK
419	1	F1L233_ASCSU	Uncharacterized protein OS=Ascaris suum OX=6253 PE=2 SV=1	73	45189	4	4	14048	11301	1	1	485.9	1454.68	3	1454.67	0.0051	0	50.31	0.00017	AGIEWHNVDCVR	Carbamidomethyl (C)
420	1	F1KUM4_ASCSU	Alpha-mannosidase OS=Ascaris suum OX=6253 PE=2 SV=1	73	114085	5	5	20970	22939	1	1	565.289	1692.85	3	1692.84	0.0057	0	50.65	0.00039	GIHWMIVDTPNASPR
421	1	F1KXD6_ASCSU	Adenylyl cyclase-associated protein OS=Ascaris suum OX=6253 PE=2 SV=1	72	65161	2	2	18672	18295	1	1	540.961	1619.86	3	1619.84	0.0217	1	63.61	4.7e-05	AALFAEINKGEDITK	Deamidated (NQ)
422	1	F1LFR9_ASCSU	Hypoxanthine phosphoribosyltransferase (Fragment) OS=Ascaris suum OX=6253 PE=2 SV=1	72	24832	4	4	7231	29700	1	1	594.344	1186.67	2	1186.67	0.0032	0	46.8	0.00059	QQWTALLLSK
423	1	F1L819_ASCSU	Phosphomannomutase OS=Ascaris suum OX=6253 PE=2 SV=1	72	28783	5	5	18403	24022	1	1	805.389	1608.76	2	1608.74	0.021	0	45.14	0.0034	TAPGGNDYDIFVSPR	Deamidated (NQ)
424	1	F1KVB6_ASCSU	Lon protease homolog (Fragment) OS=Ascaris suum OX=6253 PE=2 SV=1	72	107618	2	2	29092	13570	1	1	1009.97	2017.93	2	2017.91	0.0228	0	48.75	5.6e-05	ILEPVDDNADDSATSGSVGR	Deamidated (NQ)
425	1	F1L2N5_ASCSU	Epimerase domain-containing protein (Fragment) OS=Ascaris suum OX=6253 PE=2 SV=1	71	65394	3	3	14318	25394	1	1	733.841	1465.67	2	1465.67	-0.0014	0	52.91	2.7e-05	MGLPVNYELDCR	Carbamidomethyl (C)
426	1	F1L145_ASCSU	Carboxylic ester hydrolase OS=Ascaris suum OX=6253 PE=2 SV=1	71	64581	3	2	7603	19855	1	1	602.786	1203.56	2	1203.56	0.0016	0	64.67	4.1e-05	YGDVEGFVYR
427	1	F1LC86_ASCSU	Transthyretin-like protein 5 OS=Ascaris suum OX=6253 PE=2 SV=1	71	15628	4	3	40536	36167	1	1	904.415	2710.22	3	2709.22	1.0043	1	48.13	0.00033	LYDDDRGLDLDDLMAEGQTDVQGR
428	1	F1LGX2_ASCSU	60S ribosomal protein L35 OS=Ascaris suum OX=6253 PE=2 SV=1	71	17872	2	2	24292	12648	1	1	606.329	1815.97	3	1815.96	0.0083	1	57.98	3.5e-05	QLDEQKTELASLQVSK
429	1	F1LBY3_ASCSU	60S ribosomal protein L26 OS=Ascaris suum OX=6253 PE=2 SV=1	71	16332	3	3	11983	1279	1	1	691.848	1381.68	2	1381.68	0.0039	1	60.41	4.6e-05	MKQNQFVSSSAR
430	1	F1L1M5_ASCSU	Ubiquilin-1 OS=Ascaris suum OX=6253 PE=2 SV=1	71	57138	2	2	7437	14945	1	1	599.352	1196.69	2	1196.69	0.0028	0	64.51	2.4e-05	VLEAIQQIQR
431	1	F1L962_ASCSU	Guanine nucleotide-binding protein subunit beta-2-like protein OS=Ascaris suum OX=6253 PE=2 SV=1	70	29551	3	3	11498	29805	1	1	681.866	1361.72	2	1361.72	0.0002	0	47.65	0.00028	YWLCAAVGPVVK	Carbamidomethyl (C)
432	1	F1LEB4_ASCSU	Transthyretin-like protein 16 OS=Ascaris suum OX=6253 PE=2 SV=1	70	15668	2	1	35649	31920	1	1	1185.6	2369.19	2	2369.18	0.013	0	53.1	0.00033	NIEPYLLITHNCDNGILNTR	Carbamidomethyl (C)
433	1	F1LFD0_ASCSU	Globin-like protein OS=Ascaris suum OX=6253 PE=2 SV=1	70	17907	2	2	22825	12239	1	1	586.285	1755.83	3	1755.83	0.001	1	63.9	1.7e-05	IGTDEGAIQDGKDFYK
434	1	F1L8C5_ASCSU	Enoyl-CoA hydratase domain-containing protein 3 OS=Ascaris suum OX=6253 PE=2 SV=1	70	19621	1	1	4654	7306	1	1	529.287	1056.56	2	1056.56	0.0022	0	69.91	4.6e-06	EALNDGAIVR
435	1	F1LFC7_ASCSU	40S ribosomal protein S13 OS=Ascaris suum OX=6253 PE=2 SV=1	70	17398	2	2	12989	11707	1	1	710.362	1418.71	2	1417.7	1.0054	0	67.41	3.1e-06	LTSEDVQEQITR
436	1	F1LCY4_ASCSU	Glutathione S-transferase 4 OS=Ascaris suum OX=6253 PE=2 SV=1	70	19278	3	3	3812	9464	1	1	503.279	1004.54	2	1004.54	0.0031	0	56.21	0.0003	LGQSFAINR
437	1	F1KZZ8_ASCSU	Galectin OS=Ascaris suum OX=6253 PE=1 SV=1	70	31403	4	2	15008	17589	1	1	745.844	1489.67	2	1489.68	-0.0065	0	54.22	0.00044	NSLISGEWGNEER
438	1	F1LHE1_ASCSU	40S ribosomal protein S14 (Fragment) OS=Ascaris suum OX=6253 PE=2 SV=1	70	16131	4	4	33592	27233	1	1	750.691	2249.05	3	2249.04	0.0118	1	43.1	0.00022	ADRDEASPYAAMLAAQDVAER
439	1	F1L2W1_ASCSU	MOSC domain-containing protein 1 OS=Ascaris suum OX=6253 PE=2 SV=1	70	39585	4	4	22224	40687	1	1	867.99	1733.97	2	1733.96	0.0049	0	44.54	0.00051	VLEVEQPLQLLYYK
440	1	F1L3G0_ASCSU	peptidylprolyl isomerase OS=Ascaris suum OX=6253 PE=2 SV=1	69	27431	1	1	7221	15830	1	1	594.315	1186.62	2	1186.61	0.0023	0	69.48	4e-06	LGAGQVIAGMDR
441	1	F1KZ95_ASCSU	Thioredoxin domain-containing protein OS=Ascaris suum OX=6253 PE=2 SV=1	69	46684	2	2	21883	39393	1	1	862.45	1722.89	2	1722.87	0.0188	0	55.96	8.9e-05	SIEALSSFVQAQLDSK	Deamidated (NQ)
442	1	F1KX42_ASCSU	Moesin/ezrin/radixin homolog 1 OS=Ascaris suum OX=6253 PE=2 SV=1	69	67029	6	5	7479	23720	1	1	600.297	1198.58	2	1198.58	0.0029	0	41.54	0.0017	ANDFVFYAPR
443	1	F1LH78_ASCSU	Histidine triad nucleotide-binding protein 1 (Fragment) OS=Ascaris suum OX=6253 PE=2 SV=1	69	17678	2	1	30908	30301	1	1	705.7	2114.08	3	2113.07	1.005	0	53.73	2.2e-05	KPLDMLQNATEQDEALLGK
444	1	F1LHY9_ASCSU	Cuticle collagen 10 (Fragment) OS=Ascaris suum OX=6253 PE=2 SV=1	69	12105	5	2	42872	11499	1	1	971.774	2912.3	3	2912.28	0.023	0	39.92	0.0084	VTCPPGPPGPPGDPGPDGPPGPHGADGQDGR	Deamidated (NQ); Carbamidomethyl (C)
445	1	F1LGQ3_ASCSU	Cysteine-rich protein 1 OS=Ascaris suum OX=6253 PE=2 SV=1	69	9494	3	2	9789	3474	1	1	649.323	1296.63	2	1296.63	0.0031	0	52.25	0.0002	CQKPVYFAER	Carbamidomethyl (C)
446	1	F1L968_ASCSU	CaiB/baiF CoA-transferase family protein OS=Ascaris suum OX=6253 PE=2 SV=1	68	43361	2	2	11906	6766	1	1	690.832	1379.65	2	1379.65	-0.0008	0	61.58	7.7e-06	ITGYGQTGEMAPR
447	1	F1LAN6_ASCSU	Protein-L-isoaspartate(D-aspartate) O-methyltransferase OS=Ascaris suum OX=6253 PE=2 SV=1	68	27901	3	3	44404	25598	1	1	779.123	3112.46	4	3112.43	0.0263	0	55.22	0.00023	NPYFDNPEPIGYNATISAPHMHASALER	Deamidated (NQ)
448	1	F1L8Y8_ASCSU	2-oxoisovalerate dehydrogenase subunit alpha (Fragment) OS=Ascaris suum OX=6253 PE=2 SV=1	68	48287	1	1	28424	36429	1	1	663.016	1986.03	3	1985.02	1.004	1	67.98	7.1e-06	SADDLEKWNTLLNPITR
449	1	F1L3G6_ASCSU	Programmed cell death protein 6 OS=Ascaris suum OX=6253 PE=2 SV=1	68	19494	1	1	21615	45915	1	1	857.941	1713.87	2	1713.87	-0.0018	0	67.78	3.3e-06	AAPSLAVIFNNVDADR	Acetyl (Protein N-term)
450	1	F1KXV9_ASCSU	NADAR domain-containing protein OS=Ascaris suum OX=6253 PE=2 SV=1	68	33188	1	1	14578	26720	1	1	737.925	1473.84	2	1473.83	0.0051	0	67.73	9.7e-06	LYTLGGAQLAAQIR
451	1	F1L972_ASCSU	3-oxoacyl-[acyl-carrier-protein reductase OS=Ascaris suum OX=6253 PE=2 SV=1	68	31651	3	3	10698	38926	1	1	665.854	1329.69	2	1329.69	0.0011	0	59.43	4.3e-05	DIAEPIAFLADR
452	1	F1LIC7_ASCSU	40S ribosomal protein S24 (Fragment) OS=Ascaris suum OX=6253 PE=2 SV=1	67	9216	3	3	10473	17210	1	1	441.241	1320.7	3	1320.7	0.0027	0	45	0.00098	QMVVDILHPNR
453	1	F1L171_ASCSU	Ribosomal protein L15 OS=Ascaris suum OX=6253 PE=2 SV=1	67	21947	2	2	19837	20903	1	1	830.407	1658.8	2	1658.79	0.0046	0	62.98	1e-05	VLNSYWVGQDSTYK
454	1	F1LAV4_ASCSU	Catechol O-methyltransferase domain-containing protein 1 OS=Ascaris suum OX=6253 PE=2 SV=1	67	36140	3	3	24492	39839	1	1	913.999	1825.98	2	1825.98	0.0049	0	45.14	0.0002	LGPAVQTLDSLIAAGESGK
455	1	F1L704_ASCSU	Major sperm protein OS=Ascaris suum OX=6253 PE=2 SV=1	67	33290	1	1	6812	21230	1	1	585.344	1168.67	2	1168.67	0.003	0	67	2.1e-06	LGEEPVLATLK
456	1	F1L811_ASCSU	60S acidic ribosomal protein P2 OS=Ascaris suum OX=6253 PE=2 SV=1	67	12314	2	2	44518	15657	1	1	1044.86	3131.55	3	3130.54	1.0152	1	57.37	7.2e-06	AKLESVPCGGSAGGGSAAPAAAPAAAAAAAAPEPEK	Carbamidomethyl (C)
457	1	F1KYJ1_ASCSU	Rho GDP-dissociation inhibitor OS=Ascaris suum OX=6253 PE=2 SV=1	67	13180	1	1	33479	27665	1	1	748.706	2243.1	3	2243.09	0.0066	0	66.68	1.6e-06	MELQSYTTPLDEAPSGVLHR
458	1	F1L083_ASCSU	Glucose-6-phosphate 1-dehydrogenase OS=Ascaris suum OX=6253 PE=2 SV=1	66	66334	2	2	11523	28550	1	1	682.397	1362.78	2	1362.78	0.004	0	58.94	0.00012	TSVTPTYALAVLK
459	1	F1LCI3_ASCSU	Proteasome subunit alpha type OS=Ascaris suum OX=6253 PE=2 SV=1	66	28885	3	2	37241	38259	1	1	823.769	2468.28	3	2467.27	1.0107	0	48.77	0.00083	ALSQVVQSGAQNIEIAVMNPAAEK
460	1	F1LD18_ASCSU	Platelet-activating factor acetylhydrolase IB subunit beta OS=Ascaris suum OX=6253 PE=2 SV=1	66	11302	2	1	13292	21767	1	1	716.35	1430.68	2	1430.68	0.0017	0	50.02	0.00026	ADLHEWFVSEAK
461	1	F1KWG7_ASCSU	Glycine--tRNA ligase OS=Ascaris suum OX=6253 PE=2 SV=1	65	85120	3	3	29997	22722	1	1	690.339	2068	3	2066.97	1.022	0	54.97	2.5e-05	AVDQHTVANETLGYYMVR	Deamidated (NQ)
462	1	F1KRR4_ASCSU	RNA-binding protein squid OS=Ascaris suum OX=6253 PE=2 SV=1	65	32539	1	1	16283	34575	1	1	767.359	1532.7	2	1532.7	0.0072	0	65.25	8.3e-07	GFAFVEFATGEACK	Carbamidomethyl (C)
463	1	F1KY04_ASCSU	Dynactin subunit 2 OS=Ascaris suum OX=6253 PE=2 SV=1	65	39678	3	2	39046	20483	1	1	864.066	2589.18	3	2588.17	1.0063	1	56.55	4e-05	SIQKEDVYETEDLPEAEQHMR	Acetyl (Protein N-term)
464	1	F1LDI2_ASCSU	Fatty-acid and retinol-binding protein 1 OS=Ascaris suum OX=6253 PE=2 SV=1	64	23411	1	1	17088	37735	1	1	782.417	1562.82	2	1561.81	1.0089	0	64.4	1.2e-05	SSFSEITQLLANPR
465	1	F1KWG3_ASCSU	Fragile X mental retardation protein 1 OS=Ascaris suum OX=6253 PE=2 SV=1	64	54490	3	3	11704	8893	1	1	686.843	1371.67	2	1371.66	0.0085	0	46.14	0.00078	GELAAVESAEGPSR
466	1	F1L7Z3_ASCSU	L-lactate dehydrogenase OS=Ascaris suum OX=6253 PE=2 SV=1	64	37915	2	2	8004	7833	1	1	612.307	1222.6	2	1222.59	0.0044	0	52.25	0.00026	VFGSGTNLDSAR
467	1	F1KTE0_ASCSU	Calpain clp-1 OS=Ascaris suum OX=6253 PE=2 SV=1	64	91588	2	2	18517	22334	1	1	808.874	1615.73	2	1615.73	0.0075	0	63.14	2e-05	NYIDTFADNPQYR
468	1	F1L9M1_ASCSU	Galectin OS=Ascaris suum OX=6253 PE=2 SV=1	64	38468	2	2	36332	18381	1	1	803.749	2408.22	3	2408.2	0.0271	0	55.65	0.00025	ISQPFQEGQTIHAVGQISNEPK	Deamidated (NQ)
469	1	F1L670_ASCSU	Cytosolic non-specific dipeptidase OS=Ascaris suum OX=6253 PE=2 SV=1	64	53549	4	4	16502	30060	1	1	770.936	1539.86	2	1539.85	0.0073	0	51.68	0.00021	LESLGAITENVPLGK
470	1	F1L691_ASCSU	Thioredoxin-like protein 1 OS=Ascaris suum OX=6253 PE=2 SV=1	64	31338	3	3	15534	9668	1	1	755.383	1508.75	2	1508.75	0.0034	0	43.89	0.00025	AAGAESVQTVTFSNK
471	1	F1KRU6_ASCSU	Inosine-5~-monophosphate dehydrogenase OS=Ascaris suum OX=6253 PE=2 SV=1	63	56029	2	2	2399	10179	1	1	457.762	913.509	2	913.505	0.0032	0	52.41	0.00033	IAEVMVPR
472	1	F1KYH3_ASCSU	ornithine aminotransferase OS=Ascaris suum OX=6253 PE=2 SV=1	63	47776	2	2	9561	16548	1	1	644.851	1287.69	2	1287.68	0.0044	0	66.08	2.7e-05	IPYNNLNALEK
473	1	F1KYU0_ASCSU	Leucine aminopeptidase 1 OS=Ascaris suum OX=6253 PE=2 SV=1	62	54659	3	3	27940	43987	1	1	983.982	1965.95	2	1965.95	0.0031	0	41.16	0.00024	LSDADVNFLQTLCDSIR	Carbamidomethyl (C)
474	1	F1LCK8_ASCSU	40S ribosomal protein S10 OS=Ascaris suum OX=6253 PE=2 SV=1	62	17142	2	2	12548	5378	1	1	702.352	1402.69	2	1402.68	0.0058	0	55.04	6.9e-06	ATEAGPGAAPVSGYR
475	1	F1LAG3_ASCSU	Cuticle collagen 13 (Fragment) OS=Ascaris suum OX=6253 PE=2 SV=1	62	38677	1	1	44669	40639	1	1	1054.16	3159.46	3	3158.45	1.0116	0	61.83	6.4e-06	DAPPNAIPTEADFCFDCPAGPPGPPGLPGPK	2 Carbamidomethyl (C)
476	1	F1KZ94_ASCSU	ADP/ATP translocase OS=Ascaris suum OX=6253 PE=2 SV=1	62	36297	3	3	13783	37722	1	1	723.875	1445.74	2	1445.73	0.0012	0	50.88	2.1e-05	YFPTQALNFAFK
477	1	F1KST5_ASCSU	Skp1-related protein OS=Ascaris suum OX=6253 PE=2 SV=1	62	19747	2	2	15509	17580	1	1	754.87	1507.73	2	1507.72	0.0107	0	52.13	2.7e-05	LLSSDNEAFEVER
478	1	F1LEG6_ASCSU	60S ribosomal protein L13a OS=Ascaris suum OX=6253 PE=2 SV=1	62	23491	4	3	22443	15707	1	1	581.635	1741.88	3	1741.88	0.004	0	41.61	0.001	LAHEVGWQYQDVVAK
479	1	F1KZG7_ASCSU	Protein arginine N-methyltransferase 8 OS=Ascaris suum OX=6253 PE=2 SV=1	62	43796	3	3	30200	18252	1	1	694.285	2079.83	3	2079.83	0.0021	0	50.92	8.2e-05	FHGDVCDVEEENVYTMH	Carbamidomethyl (C)
480	1	F1KU28_ASCSU	Multifunctional fusion protein OS=Ascaris suum OX=6253 PE=2 SV=1	62	63747	3	3	13829	9409	1	1	724.371	1446.73	2	1446.72	0.0066	0	49.11	0.00012	STGSVVGQQPFGGAR
481	1	F1LAM1_ASCSU	6-phosphogluconolactonase OS=Ascaris suum OX=6253 PE=2 SV=1	61	25941	2	2	37434	44306	1	1	828.425	2482.25	3	2481.2	1.0559	0	44.9	0.00019	MEPLTDPESNTGAYLALLPASFK	Deamidated (NQ); Oxidation (M)
482	1	F1KYJ7_ASCSU	Proteasomal ubiquitin receptor ADRM1 OS=Ascaris suum OX=6253 PE=2 SV=1	61	44831	3	3	36727	37024	1	1	812.413	2434.22	3	2434.21	0.0051	1	42.81	0.00046	NRETGAVADDLIIFPGDTEFVR
483	1	F1LEU5_ASCSU	Ubiquitin-conjugating enzyme E2 variant 2 OS=Ascaris suum OX=6253 PE=2 SV=1	61	16024	1	1	6899	13518	1	1	587.307	1172.6	2	1172.59	0.0075	0	61.14	8.4e-05	LLEELEDGQK
484	1	F1L5D6_ASCSU	L-sulfolactate dehydrogenase OS=Ascaris suum OX=6253 PE=2 SV=1	61	44447	1	1	10634	26490	1	1	664.367	1326.72	2	1326.71	0.0048	0	61.09	7.3e-06	QLADVLVEGDIR
485	1	F1LC24_ASCSU	UDP-glucose 4-epimerase (Fragment) OS=Ascaris suum OX=6253 PE=2 SV=1	61	37958	2	2	19231	23684	1	1	820.881	1639.75	2	1639.74	0.0029	0	48.54	0.00024	MGNLGCEVYNLGTGR	Carbamidomethyl (C)
486	1	F1L0V7_ASCSU	Very long-chain specific acyl-CoA dehydrogenase OS=Ascaris suum OX=6253 PE=2 SV=1	61	68079	1	1	6369	15666	1	1	574.315	1146.62	2	1145.61	1.0041	0	60.72	2.3e-05	VIGSIAADICK	Carbamidomethyl (C)
487	1	F1LDI6_ASCSU	Ribosomal protein OS=Ascaris suum OX=6253 PE=2 SV=1	61	24333	1	1	11788	39640	1	1	688.361	1374.71	2	1374.71	0.002	0	60.59	0.0001	DTLIECVGEVLK	Carbamidomethyl (C)
488	1	F1L963_ASCSU	Metalloproteinase inhibitor tag-225 OS=Ascaris suum OX=6253 PE=2 SV=1	60	17041	4	3	10568	10618	1	1	663.324	1324.63	2	1323.62	1.0138	0	51.12	0.00029	EAYSNAQWVTR
489	1	F1LEE7_ASCSU	Nucleoredoxin 1 OS=Ascaris suum OX=6253 PE=2 SV=1	60	21092	2	2	10684	22950	1	1	665.38	1328.75	2	1328.75	0.0006	1	44.66	0.00048	KEGIEIVWISR
490	1	F1L8E3_ASCSU	Oxidoreductase OS=Ascaris suum OX=6253 PE=2 SV=1	60	27567	2	2	13480	33849	1	1	719.425	1436.84	2	1436.84	0.0009	0	58.93	1.6e-05	TPVPLSVLITGANR
491	1	F1L8U4_ASCSU	Serine/threonine-protein phosphatase OS=Ascaris suum OX=6253 PE=2 SV=1	60	41886	2	2	37792	31504	1	1	837.379	2509.11	3	2508.11	1.009	0	43.24	0.00038	LQEVPHEGPMCDLLWSDPDDR	Carbamidomethyl (C)
492	1	F1LCN8_ASCSU	60S ribosomal protein L13 OS=Ascaris suum OX=6253 PE=2 SV=1	60	24649	1	1	9069	30198	1	1	634.85	1267.68	2	1267.68	0.0032	0	59.88	7.4e-06	LGYGFTLQELK
493	1	F1KU51_ASCSU	Glucosidase 2 subunit beta OS=Ascaris suum OX=6253 PE=2 SV=1	60	63985	3	3	17024	28160	1	1	780.867	1559.72	2	1559.71	0.0054	0	45.75	0.00034	WLELDDSQYTYK
494	1	F1KX78_ASCSU	Isocitrate dehydrogenase [NAD] subunit, mitochondrial OS=Ascaris suum OX=6253 PE=2 SV=1	60	39812	2	2	38090	39500	1	1	844.744	2531.21	3	2531.2	0.0068	0	43.02	0.00029	ENTEGEYSGIEHEIVDGVVQSIK
495	1	F1LDR0_ASCSU	60S ribosomal protein L18 OS=Ascaris suum OX=6253 PE=2 SV=1	59	21622	2	2	15381	35881	1	1	752.414	1502.81	2	1502.81	0.0042	0	56.08	0.00027	AGGEIITFDQLALR
496	1	F1KZH4_ASCSU	N-acetylgalactosamine kinase OS=Ascaris suum OX=6253 PE=2 SV=1	59	41902	2	2	18112	38967	1	1	798.924	1595.83	2	1595.83	0.0033	0	53.37	0.00051	SILSTLEVTETEFK
497	1	F1L1T7_ASCSU	Granulin OS=Ascaris suum OX=6253 PE=2 SV=1	59	25724	2	1	25179	1245	1	1	619.925	1856.75	3	1856.75	0.0069	1	45.42	0.00041	TKCDDGATCCELSQGR	3 Carbamidomethyl (C)
498	1	F1KS59_ASCSU	Myeloid leukemia factor OS=Ascaris suum OX=6253 PE=2 SV=1	59	34562	1	1	34339	29255	1	1	764.019	2289.04	3	2289.02	0.0169	1	58.87	0.00013	FVNLGEDQAEDFDREFTTR	Deamidated (NQ)
499	1	F1L0W5_ASCSU	Ras-like GTP-binding protein rhoA OS=Ascaris suum OX=6253 PE=2 SV=1	59	21632	1	1	28843	33321	1	1	1004.97	2007.92	2	2007.92	-0.0001	0	58.8	1.3e-05	QVELALWDTAGQEDYDR
500	1	F1LB29_ASCSU	GDP-L-fucose synthase OS=Ascaris suum OX=6253 PE=2 SV=1	59	36263	1	1	9692	15811	1	1	647.784	1293.55	2	1293.55	0.0025	0	58.79	0.00015	DCDLSDLEATR	Carbamidomethyl (C)
501	1	F1L2I1_ASCSU	Alpha-galactosidase OS=Ascaris suum OX=6253 PE=2 SV=1	59	44559	3	3	7070	6526	1	1	590.717	1179.42	2	1179.41	0.0043	0	49.27	0.00092	FYCEMDCR	2 Carbamidomethyl (C)
502	1	F1LDS9_ASCSU	NTF2-related export protein OS=Ascaris suum OX=6253 PE=2 SV=1	59	14962	2	2	38643	39115	1	1	855.733	2564.18	3	2564.17	0.0032	0	46.16	0.00021	SSGLSDLYDPQNSYMTFEGVQVK
503	1	F1L7H4_ASCSU	Spermidine synthase OS=Ascaris suum OX=6253 PE=2 SV=1	58	35367	4	4	11618	19189	1	1	456.619	1366.83	3	1366.83	0.0042	1	46.43	0.0017	KVLIIGGGDGGILR
504	1	F1LFB0_ASCSU	Zinc finger protein 706 OS=Ascaris suum OX=6253 PE=2 SV=1	58	8674	1	1	13986	20167	1	1	727.321	1452.63	2	1452.62	0.0033	0	58.5	2.9e-05	CTVCMAQMPDLK	2 Carbamidomethyl (C)
505	1	F1LDJ3_ASCSU	40S ribosomal protein S15a OS=Ascaris suum OX=6253 PE=2 SV=1	58	14716	2	2	2816	18823	1	1	474.267	946.519	2	946.516	0.0028	0	55.89	7.5e-05	MSVLADALK
506	1	F1KW67_ASCSU	Sortilin-related receptor OS=Ascaris suum OX=6253 PE=2 SV=1	58	64463	1	1	18499	11342	1	1	808.378	1614.74	2	1613.73	1.0124	0	57.89	6.4e-05	VCQTVFSCNVASSR	2 Carbamidomethyl (C)
507	1	F1KS22_ASCSU	Trifunctional enzyme subunit alpha OS=Ascaris suum OX=6253 PE=2 SV=1	58	82716	3	3	36767	32028	1	1	813.395	2437.16	3	2436.16	1.0039	0	52.62	3e-05	YADAYSEEQFQPAQILIDHAK
508	1	F1LHI5_ASCSU	Transthyretin-like protein 5 (Fragment) OS=Ascaris suum OX=6253 PE=2 SV=1	58	15418	2	2	8862	3106	1	1	630.818	1259.62	2	1259.62	0.0039	0	50.49	0.00013	LVCDGTPVSNAK	Carbamidomethyl (C)
509	1	F1LEK1_ASCSU	40S ribosomal protein S18 OS=Ascaris suum OX=6253 PE=2 SV=1	58	17900	3	3	34363	30564	1	1	764.363	2290.07	3	2290.08	-0.0139	1	53.92	0.0004	AGELTEEDMEKLTQVMQNPK
510	1	F1LDS3_ASCSU	Chondroitin proteoglycan 3 OS=Ascaris suum OX=6253 PE=2 SV=1	58	17216	3	2	31564	17628	1	1	717.96	2150.86	3	2150.86	0.0026	1	42.24	0.00015	MCIPSMVCYSDSDCNKGK	3 Carbamidomethyl (C)
511	1	F1L4R6_ASCSU	Adenylosuccinate synthetase OS=Ascaris suum OX=6253 PE=2 SV=1	57	47735	2	2	10769	34081	1	1	667.847	1333.68	2	1333.68	0.0028	0	55.54	7.8e-05	LDVLDNFEEIK
512	1	F1L516_ASCSU	Trans-1,2-dihydrobenzene-1,2-diol dehydrogenase OS=Ascaris suum OX=6253 PE=2 SV=1	57	38963	3	3	12821	13343	1	1	707.341	1412.67	2	1412.67	0.0009	0	48.53	0.0015	SYDVEDTGSVTIK
513	1	F1L4P5_ASCSU	O-phosphoseryl-tRNA(Sec) selenium transferase OS=Ascaris suum OX=6253 PE=2 SV=1	57	29989	1	1	15354	14506	1	1	752.347	1502.68	2	1502.67	0.013	0	56.55	7.1e-05	GPDDVEAVGEICSR	Carbamidomethyl (C)
514	1	F1KUA0_ASCSU	Sucrase-isomaltase OS=Ascaris suum OX=6253 PE=2 SV=1	56	84663	1	1	31084	22363	1	1	709.001	2123.98	3	2122.97	1.0066	0	56.38	2.3e-05	YQTHAAYGFGENNYLFTK
515	1	F1L0B4_ASCSU	Ras-related protein Rab-11A OS=Ascaris suum OX=6253 PE=2 SV=1	56	26802	2	2	9217	10360	1	1	637.812	1273.61	2	1273.61	0.0044	0	51.81	0.00019	AQIWDTAGQER
516	1	F1L527_ASCSU	Dihydrolipoamide acetyltransferase component of pyruvate dehydrogenase complex OS=Ascaris suum OX=6253 PE=2 SV=1	56	49504	3	3	12087	38294	1	1	693.856	1385.7	2	1385.69	0.0032	0	55.85	0.00029	NIWEIAEELNR
517	1	F1LBW3_ASCSU	CDGSH iron-sulfur domain-containing protein 1 OS=Ascaris suum OX=6253 PE=2 SV=1	56	12027	2	1	27779	20893	1	1	981.497	1960.98	2	1960.98	-0.0042	1	50.44	8.8e-05	LSTDKVVDTVDVEDIGEK
518	1	F1KTF7_ASCSU	Kinesin-like protein OS=Ascaris suum OX=6253 PE=2 SV=1	56	109635	2	2	12201	1578	1	1	695.869	1389.72	2	1389.64	0.0786	0	54.5	0.00044	QQMNEQEELIK	Deamidated (NQ)
519	1	A1BQ57_ASCSU	Acidic ribosomal protein P1 (Fragment) OS=Ascaris suum OX=6253 GN=rpa1 PE=3 SV=1	56	11208	3	2	23796	36379	1	1	899.473	1796.93	2	1796.92	0.007	0	37.88	0.00028	AAHVEVEPFWPGLFAK
520	1	F1KVB0_ASCSU	Adenylosuccinate lyase OS=Ascaris suum OX=6253 PE=2 SV=1	56	54409	2	2	12698	24853	1	1	705.313	1408.61	2	1408.61	0.0002	0	53.57	0.00043	AMMWLTEEGADR
521	1	F1L3J5_ASCSU	Y-box factor OS=Ascaris suum OX=6253 PE=2 SV=1	55	30830	2	2	25188	20265	1	1	619.972	1856.89	3	1856.89	0.0038	0	49.96	0.00035	DDDVANDVFVHQTAIAK
522	1	F1L1N9_ASCSU	Eukaryotic peptide chain release factor GTP-binding subunit ERF3A (Fragment) OS=Ascaris suum OX=6253 PE=2 SV=1	55	71338	1	1	13188	25854	1	1	476.262	1425.77	3	1425.76	0.0035	0	54.88	0.00013	VFDAEVVILEHR
523	1	F1L196_ASCSU	alanine--tRNA ligase OS=Ascaris suum OX=6253 PE=2 SV=1	55	66868	1	1	15217	14785	1	1	749.829	1497.64	2	1497.64	0.0034	0	54.61	6.8e-05	VGAEDSDGIDMAYR
524	1	F1KY90_ASCSU	Target of Myb protein 1 OS=Ascaris suum OX=6253 PE=2 SV=1	54	44803	2	1	31738	21116	1	1	1081.51	2161.01	2	2161.01	-0.0009	0	51.71	2.9e-05	TSEQAAAGGESTANLIEIEDR
525	1	F1KPH8_ASCSU	Chondroitin proteoglycan 2 OS=Ascaris suum OX=6253 PE=2 SV=1	54	285209	2	2	17195	28059	1	1	783.876	1565.74	2	1565.73	0.0037	0	47.08	0.00058	TCPQGLVFDMGVSR	Carbamidomethyl (C)
526	1	F1LFA5_ASCSU	Sperm-specific protein ZC168.6 OS=Ascaris suum OX=6253 PE=2 SV=1	54	11677	1	1	14425	15377	1	1	735.889	1469.76	2	1469.75	0.0088	1	53.88	0.0001	AGAQAGEVIMPVKAE
527	1	F1L4N3_ASCSU	Glutathione reductase OS=Ascaris suum OX=6253 PE=2 SV=1	54	54196	3	3	10419	25783	1	1	660.35	1318.69	2	1318.69	-0.0026	0	53.41	0.00033	EFNASVALIEAR
528	1	F1LG97_ASCSU	Transthyretin-like protein 5 OS=Ascaris suum OX=6253 PE=2 SV=1	54	16079	2	2	10649	11978	1	1	664.86	1327.7	2	1326.7	1.0081	0	48.23	0.00033	LLCNGEPIANVK	Carbamidomethyl (C)
529	1	F1L6N8_ASCSU	Alcohol dehydrogenase NADP+ A OS=Ascaris suum OX=6253 PE=2 SV=1	54	38014	2	2	16711	23096	1	1	774.898	1547.78	2	1547.78	0.0046	0	46.55	9.8e-05	NITMTAYAPLGSPGR
530	1	F1KT61_ASCSU	Importin-5 OS=Ascaris suum OX=6253 PE=2 SV=1	53	123045	1	1	4646	20170	1	1	528.807	1055.6	2	1055.6	0.0022	0	53.38	0.00045	LADVIAEVAR
531	1	F1L0Y6_ASCSU	asparagine--tRNA ligase OS=Ascaris suum OX=6253 PE=2 SV=1	53	61717	2	2	21959	29974	1	1	863.939	1725.86	2	1724.86	1.0079	0	49.81	0.00065	YMTDTINQPIFLNR
532	1	F1L9H4_ASCSU	Queuosine salvage protein OS=Ascaris suum OX=6253 PE=2 SV=1	53	38575	1	1	11664	20317	1	1	685.886	1369.76	2	1369.76	0.0014	0	53.28	1e-05	AQVLSEAGAVLNAK
533	1	F1KXU8_ASCSU	Chloride intracellular channel exl-1 OS=Ascaris suum OX=6253 PE=2 SV=1	53	28461	3	3	44610	28955	1	1	788.628	3150.48	4	3149.45	1.0275	1	40.09	0.00047	SCPCDQEIILYWADRPDTPNLSSQKR	Deamidated (NQ); 2 Carbamidomethyl (C)
534	1	F1KRH0_ASCSU	5-oxoprolinase OS=Ascaris suum OX=6253 PE=2 SV=1	53	132076	2	2	19943	36098	1	1	831.915	1661.82	2	1661.81	0.007	0	42.02	0.00025	NCLDVYPGDVLELR	Carbamidomethyl (C)
535	1	F1L4I4_ASCSU	D-2-hydroxyglutarate dehydrogenase OS=Ascaris suum OX=6253 PE=2 SV=1	53	54365	1	1	41580	38504	1	1	936.433	2806.28	3	2805.27	1.0111	0	53.15	0.00016	NFQFDPHTGSVECDAGLILEEASNR	Carbamidomethyl (C)
536	1	F1L9S4_ASCSU	ATP synthase subunit gamma, mitochondrial OS=Ascaris suum OX=6253 PE=2 SV=1	53	32178	2	2	22747	16090	1	1	584.967	1751.88	3	1751.87	0.0072	0	42.36	0.00046	FYENIGSLEAGAEKPK
537	1	F1LAQ1_ASCSU	V-type proton ATPase subunit E OS=Ascaris suum OX=6253 PE=2 SV=1	53	25549	1	1	15868	37785	1	1	760.965	1519.92	2	1519.91	0.0077	0	52.91	1.9e-05	LELIANQIIPQIR
538	1	F1L8X9_ASCSU	Proteasome subunit beta OS=Ascaris suum OX=6253 PE=2 SV=1	53	25936	1	1	8616	5249	1	1	625.787	1249.56	2	1249.56	0.0017	0	52.55	0.00013	AYDENADLSPR
539	1	F1KYP6_ASCSU	Proliferating cell nuclear antigen OS=Ascaris suum OX=6253 PE=2 SV=1	52	25750	1	1	11515	30048	1	1	682.36	1362.7	2	1362.7	0.0046	0	52.39	2e-05	TINLGMSLANMAK
540	1	F1L2U3_ASCSU	Aldose reductase B OS=Ascaris suum OX=6253 PE=2 SV=1	52	33410	3	2	16135	9741	1	1	510.258	1527.75	3	1527.75	0.0062	1	41.73	0.0009	FFPSATNNKEFAR
541	1	F1L3X3_ASCSU	alpha-L-fucosidase OS=Ascaris suum OX=6253 PE=2 SV=1	52	60549	1	1	16352	41747	1	1	768.842	1535.67	2	1535.67	0.0018	0	52.3	9.8e-05	DFSAEFFDANAFR
542	1	F1L419_ASCSU	Receptor expression-enhancing protein OS=Ascaris suum OX=6253 PE=2 SV=1	52	22637	1	1	10696	14068	1	1	665.835	1329.66	2	1329.65	0.003	0	52.02	5.4e-05	VAENVADAIDSAR
543	1	F1KWW7_ASCSU	40S ribosomal protein S20 OS=Ascaris suum OX=6253 PE=2 SV=1	52	13505	1	1	12997	15005	1	1	710.386	1418.76	2	1418.76	-0.0038	0	51.58	2.9e-05	ITLTSQNVSSLEK
544	1	F1L1K0_ASCSU	Epoxide hydrolase 4 OS=Ascaris suum OX=6253 PE=2 SV=1	52	31488	3	3	8232	9485	1	1	617.324	1232.63	2	1232.63	0.0046	0	41.75	0.0012	VAAEYPEVVEK
545	1	F1KWV7_ASCSU	NSFL1 cofactor p47 OS=Ascaris suum OX=6253 PE=2 SV=1	51	36155	3	3	2529	3957	1	1	465.229	928.443	2	928.44	0.0028	0	38.55	0.004	FGSGSVGYR
546	1	F1L4R4_ASCSU	F-actin-capping protein subunit beta OS=Ascaris suum OX=6253 PE=2 SV=1	51	30497	2	2	6858	20041	1	1	586.305	1170.59	2	1170.59	0.0026	0	47.01	0.00017	STLNEIYFGK
547	1	F1LCS2_ASCSU	branched-chain-amino-acid transaminase (Fragment) OS=Ascaris suum OX=6253 PE=2 SV=1	51	36697	3	3	5703	27103	1	1	558.843	1115.67	2	1115.67	0.0022	0	40.25	0.0014	LYVILSPVGR
548	1	F1KZG3_ASCSU	Fumarylacetoacetase OS=Ascaris suum OX=6253 PE=2 SV=1	51	47154	2	2	12023	22318	1	1	692.841	1383.67	2	1383.67	-0.0007	0	39.61	0.0015	FINDYDEVTLR
549	1	F1LEW6_ASCSU	Mitochondrial import inner membrane translocase subunit OS=Ascaris suum OX=6253 PE=2 SV=1	50	12148	4	4	19941	24070	1	1	554.938	1661.79	3	1661.79	0.0027	0	40.59	0.0017	MIDASNFMVEHLQK
550	1	F1L5Y5_ASCSU	Protein farnesyltransferase subunit beta OS=Ascaris suum OX=6253 PE=2 SV=1	50	45242	3	3	45484	36674	1	1	1107.84	3320.5	3	3319.49	1.011	0	44.95	0.00017	DMYHTCYTLSGLSIAQSYTPDNVVGGSNNR	Carbamidomethyl (C)
551	1	F1KWG5_ASCSU	3-hydroxyisobutyryl-CoA hydrolase, mitochondrial OS=Ascaris suum OX=6253 PE=2 SV=1	50	41629	1	1	7551	26208	1	1	601.793	1201.57	2	1200.66	0.9062	0	49.69	0.00028	ALNALNLSMVR
552	1	F1L518_ASCSU	Fatty acid-binding protein OS=Ascaris suum OX=6253 PE=2 SV=1	50	22282	5	4	19113	22805	1	1	545.955	1634.84	3	1634.84	0.0013	1	43.74	0.00079	ITFDLKDPDTLTEK
553	1	F1LGX5_ASCSU	Charged multivesicular body protein 5 (Fragment) OS=Ascaris suum OX=6253 PE=2 SV=1	49	19478	1	1	17083	30133	1	1	782.393	1562.77	2	1562.77	0.007	0	49.49	6.1e-05	MTEGGIAVDEFGLPK
554	1	F1KX83_ASCSU	Delta-1-pyrroline-5-carboxylate synthase OS=Ascaris suum OX=6253 PE=2 SV=1	49	85701	2	2	8821	35248	1	1	629.803	1257.59	2	1257.59	0.0018	0	45	0.0012	FFDQLCGMLK	Carbamidomethyl (C)
555	1	F1L1X8_ASCSU	Geranylgeranyl transferase type-2 subunit alpha OS=Ascaris suum OX=6253 PE=2 SV=1	49	68783	1	1	19256	272	1	1	820.922	1639.83	2	1639.9	-0.0738	0	48.92	0.0008	SAVLVLSDPVGVEEVK
556	1	F1LH67_ASCSU	CaiB/baiF CoA-transferase family protein OS=Ascaris suum OX=6253 PE=2 SV=1	49	17414	1	1	24818	34827	1	1	922.463	1842.91	2	1841.9	1.0109	0	48.77	3.8e-05	GVDACVTPVIEMPEIGR	Carbamidomethyl (C)
557	1	F1KTC1_ASCSU	Alanine aminotransferase 2 OS=Ascaris suum OX=6253 PE=2 SV=1	49	25330	2	2	4809	9995	1	1	533.775	1065.53	2	1065.53	0.0007	0	47.51	0.002	EAYGSIEGIK
558	1	F1LDJ8_ASCSU	CS domain-containing protein OS=Ascaris suum OX=6253 PE=2 SV=1	49	25539	1	1	37300	25710	1	1	825.338	2472.99	3	2471.99	1.0046	1	48.62	8.2e-05	WKDEDDEEDDLDGGPGGFDFSK
559	1	F1KS98_ASCSU	Small glutamine-rich tetratricopeptide repeat-containing protein beta OS=Ascaris suum OX=6253 PE=2 SV=1	49	37475	1	1	15964	18170	1	1	762.365	1522.71	2	1522.71	0.0059	0	48.58	0.00014	LEQYDLAIQDCR	Carbamidomethyl (C)
560	1	F1L6A0_ASCSU	Vacuolar protein sorting-associated protein 26 OS=Ascaris suum OX=6253 PE=2 SV=1	48	40503	1	1	15211	37289	1	1	749.4	1496.79	2	1496.77	0.0154	0	48.3	0.00056	LFLAGYDLTPTMR
561	1	F1LDE8_ASCSU	Ubiquitin-conjugating enzyme E2 7 OS=Ascaris suum OX=6253 PE=2 SV=1	48	18977	2	1	8440	25889	1	1	621.377	1240.74	2	1240.74	0.0008	1	43.31	0.0039	GELQSALLLKK	Acetyl (Protein N-term)
562	1	F1L4G6_ASCSU	Carboxypeptidase Q OS=Ascaris suum OX=6253 PE=2 SV=1	48	51108	1	1	19485	34445	1	1	824.428	1646.84	2	1646.84	0.0007	0	48.19	0.00037	VAFWTAEEQGLIGAR
563	1	F1LBR0_ASCSU	Proteasome subunit alpha type OS=Ascaris suum OX=6253 PE=2 SV=1	48	23531	1	1	6345	17588	1	1	573.797	1145.58	2	1145.58	0.0035	0	48.14	0.00022	VYQVEYAFK
564	1	F1LCW4_ASCSU	Cytochrome c 2.1 OS=Ascaris suum OX=6253 PE=2 SV=1	48	13754	2	1	18776	1111	1	1	542.255	1623.74	3	1623.74	0.0063	0	40.21	0.0018	SGTVEGYTHSEASTAK
565	1	F1KWK2_ASCSU	Xaa-Pro aminopeptidase 1 OS=Ascaris suum OX=6253 PE=2 SV=1	48	69475	1	1	4179	13927	1	1	514.266	1026.52	2	1026.51	0.0038	0	48	0.00039	LYGYADGLR
566	1	F1LF92_ASCSU	Cytochrome b5 OS=Ascaris suum OX=6253 PE=2 SV=1	48	14664	2	2	4282	24009	1	1	516.298	1030.58	2	1030.58	0.0004	0	38.11	0.0026	STWIILGNK
567	1	F1L8R3_ASCSU	Sugar phosphate phosphatase (Fragment) OS=Ascaris suum OX=6253 PE=2 SV=1	48	49465	2	2	5191	19704	1	1	544.794	1087.57	2	1087.57	0.0037	0	38.85	0.0062	AVIGELAEMR
568	1	F1LGC9_ASCSU	Metalloproteinase inhibitor tag-225 OS=Ascaris suum OX=6253 PE=2 SV=1	48	16696	1	1	3821	8673	1	1	503.784	1005.55	2	1005.55	0.0045	0	47.9	0.00038	VLTAQEAFK
569	1	F1L113_ASCSU	Immunoglobulin-binding protein 1 OS=Ascaris suum OX=6253 PE=2 SV=1	48	42041	1	1	14584	15186	1	1	738.348	1474.68	2	1474.68	-0.0013	0	47.89	0.00017	IIDDYETGSFSTK
570	1	F1L1U3_ASCSU	Alanine--glyoxylate aminotransferase 2-like protein OS=Ascaris suum OX=6253 PE=2 SV=1	48	54251	1	1	21497	32878	1	1	855.935	1709.86	2	1709.84	0.0115	0	47.84	0.0005	CQIFYAEDPILVSR	Carbamidomethyl (C)
571	1	F1KPM6_ASCSU	Complement factor H OS=Ascaris suum OX=6253 PE=2 SV=1	48	139623	1	1	14359	19567	1	1	734.841	1467.67	2	1467.67	0.0019	0	47.83	0.00029	NTDEELGLYCVR	Carbamidomethyl (C)
572	1	F1L0W4_ASCSU	Ubiquitin-like modifier-activating enzyme 5 OS=Ascaris suum OX=6253 PE=2 SV=1	48	45122	1	1	14045	10857	1	1	728.337	1454.66	2	1453.65	1.0077	0	47.58	0.00012	MSAEVVDSNPYSR
573	1	F1L660_ASCSU	Actin-related protein 2 OS=Ascaris suum OX=6253 PE=2 SV=1	47	44860	3	3	24191	25193	1	1	907.411	1812.81	2	1811.8	1.0079	0	41.46	0.00046	QMLDCSYPMENGIVR	Carbamidomethyl (C)
574	1	F1LCB6_ASCSU	Glutathione S-transferase 1 OS=Ascaris suum OX=6253 PE=2 SV=1	47	18863	1	1	6923	24806	1	1	587.81	1173.6	2	1173.6	0.002	0	47.1	0.0011	LADVPFEDIR
575	1	F1L2L3_ASCSU	Aldehyde dehydrogenase OS=Ascaris suum OX=6253 PE=2 SV=1	47	57001	2	2	17030	37897	1	1	780.882	1559.75	2	1559.74	0.006	0	43.42	0.0052	TIPIAGDFFCYTR	Carbamidomethyl (C)
576	1	CECP1_ASCSU	Cecropin-P1 OS=Ascaris suum OX=6253 GN=ASCEC-1 PE=1 SV=2	47	7871	1	1	11966	21857	1	1	691.396	1380.78	2	1380.77	0.0057	0	46.87	0.00061	ISEGIAIAIQGGPR
577	1	F1L0D8_ASCSU	Selenium-binding protein 1 OS=Ascaris suum OX=6253 PE=2 SV=1	47	53942	2	2	11615	18858	1	1	456.588	1366.74	3	1366.74	0.002	0	42.24	0.00099	SHLVVPCLLSSR	Carbamidomethyl (C)
578	1	F1LBG7_ASCSU	Glutathione S-transferase 1 OS=Ascaris suum OX=6253 PE=2 SV=1	47	14739	1	1	20379	17119	1	1	559.281	1674.82	3	1673.82	1.0056	0	46.64	0.0025	LIFHQAGVEFEDNR
579	1	F1LH47_ASCSU	Transthyretin-like protein 46 OS=Ascaris suum OX=6253 PE=2 SV=1	47	16214	1	1	16642	20911	1	1	773.871	1545.73	2	1544.73	0.9959	0	46.62	0.0025	GDSSEITNIDPELR
580	1	F1L2Z7_ASCSU	26S proteasome non-ATPase regulatory subunit 6 OS=Ascaris suum OX=6253 PE=2 SV=1	46	47051	3	3	6766	26093	1	1	583.849	1165.68	2	1165.68	0.001	0	40.38	0.0081	IPNLEIAQLR
581	1	F1L375_ASCSU	3-hydroxyacyl-CoA dehydrogenase OS=Ascaris suum OX=6253 PE=2 SV=1	46	34429	1	1	10755	44608	1	1	667.399	1332.78	2	1332.78	0.0031	0	46.04	0.00035	LLVPYIFEALR
582	1	F1L9Q7_ASCSU	Lymphocyte antigen 75 OS=Ascaris suum OX=6253 PE=2 SV=1	46	22891	2	2	15017	1691	1	1	745.879	1489.74	2	1489.74	0.0042	0	51.96	0.00059	GGHLISLHSNADNR
583	1	F1LCQ0_ASCSU	60S ribosomal protein L24 OS=Ascaris suum OX=6253 PE=2 SV=1	46	21533	1	1	13599	24076	1	1	480.957	1439.85	3	1439.85	0.0036	1	45.85	0.00059	AVGNVSLEAILAKR
584	1	F1KUE0_ASCSU	Deoxyuridine 5~-triphosphate nucleotidohydrolase OS=Ascaris suum OX=6253 PE=2 SV=1	46	24676	1	1	29187	25038	1	1	674.981	2021.92	3	2021.92	0.0014	0	45.78	0.0013	IAHCDFVEMSSLEETVR	Carbamidomethyl (C)
585	1	F1L442_ASCSU	60S ribosomal protein L9 OS=Ascaris suum OX=6253 PE=2 SV=1	46	16827	2	2	22524	27447	1	1	582.646	1744.92	3	1744.91	0.0025	0	38.77	0.001	SVYAHFPINISLQEK
586	1	F1LDS8_ASCSU	Glyoxylate reductase/hydroxypyruvate reductase (Fragment) OS=Ascaris suum OX=6253 PE=2 SV=1	46	31931	2	2	3000	13554	1	1	479.789	957.564	2	957.561	0.0035	0	37.69	0.0069	SATLINIAR
587	1	F1LA57_ASCSU	Elongation factor 1-beta/1-delta 2 OS=Ascaris suum OX=6253 PE=2 SV=1	46	34239	1	1	28401	47005	1	1	993.517	1985.02	2	1985.01	0.005	0	45.53	0.00018	TTVESLLCEVNPLLEAR	Acetyl (Protein N-term); Carbamidomethyl (C)
588	1	F1L721_ASCSU	40S ribosomal protein S3a OS=Ascaris suum OX=6253 PE=2 SV=1	45	28549	3	3	5232	4194	1	1	545.771	1089.53	2	1088.53	0.9986	0	37.87	0.0027	LICEDVQGR	Carbamidomethyl (C)
589	1	F1L064_ASCSU	2-oxoisovalerate dehydrogenase subunit beta OS=Ascaris suum OX=6253 PE=2 SV=1	45	42719	2	2	22914	38648	1	1	880.463	1758.91	2	1758.9	0.0072	0	44.65	0.00058	TVLPWDVDTVAESVTK
590	1	F1L7W3_ASCSU	Protein canopy 2 OS=Ascaris suum OX=6253 PE=2 SV=1	45	21268	2	2	24779	22514	1	1	921.448	1840.88	2	1840.87	0.0104	0	38.77	0.00061	VDPNGNQDGLNEVPFAR
591	1	F1KV05_ASCSU	26S proteasome non-ATPase regulatory subunit 2 OS=Ascaris suum OX=6253 PE=2 SV=1	45	103985	2	2	12980	24010	1	1	710.32	1418.62	2	1418.62	0.0001	0	39.86	0.0049	WDIDAGLAQCDR	Carbamidomethyl (C)
592	1	F1KUW9_ASCSU	START domain-containing protein OS=Ascaris suum OX=6253 PE=2 SV=1	45	22167	2	1	17243	27895	1	1	523.277	1566.81	3	1566.81	0.0014	0	52.95	0.0004	LLGVDDVLCEAHVK	Carbamidomethyl (C)
593	1	F1L5X1_ASCSU	Peptidyl-prolyl cis-trans isomerase OS=Ascaris suum OX=6253 PE=2 SV=1	45	13310	1	1	4963	16756	1	1	540.253	1078.49	2	1078.49	0.0038	0	44.66	0.00065	SGGDLGWMTR
594	1	F1LA27_ASCSU	NAD(P)H-hydrate epimerase OS=Ascaris suum OX=6253 PE=2 SV=1	45	30580	2	1	25215	22067	1	1	929.972	1857.93	2	1857.92	0.0138	0	38.47	0.0012	VLVVAGPGNNGGDGFVCAR	Carbamidomethyl (C)
595	1	F1KVL1_ASCSU	NADH-ubiquinone oxidoreductase 75 kDa subunit, mitochondrial OS=Ascaris suum OX=6253 PE=2 SV=1	45	80455	3	3	24915	14523	1	1	616.633	1846.88	3	1846.87	0.0067	1	39.44	0.0015	LNEDVNEEWISDKTR
596	1	F1L5U7_ASCSU	Aspartate aminotransferase OS=Ascaris suum OX=6253 PE=2 SV=1	44	46566	1	1	11449	6301	1	1	680.864	1359.71	2	1359.71	0.0033	0	44.43	0.0009	NATVQSVSGTGALR
597	1	F1L5P6_ASCSU	Adenylate kinase OS=Ascaris suum OX=6253 PE=2 SV=1	44	30656	1	1	12950	18477	1	1	709.839	1417.66	2	1416.66	1.0072	0	44.34	0.00096	VDASLPMDDVAER
598	1	Q9U994_ASCSU	Putative cuticular collagen OS=Ascaris suum OX=6253 GN=col-C PE=2 SV=1	44	29383	1	1	41176	17054	1	1	925.406	2773.2	3	2773.16	0.0328	0	44.33	0.00043	QAVHECCSCGIGPAGPPGPPGPDGADGR	Deamidated (NQ); 3 Carbamidomethyl (C)
599	1	F1L859_ASCSU	mannose-6-phosphate isomerase OS=Ascaris suum OX=6253 PE=2 SV=1	44	43628	1	1	5194	30697	1	1	544.822	1087.63	2	1087.63	0.0024	0	44.29	0.00028	ATPELLAFVK
600	1	F1LHV9_ASCSU	Small nuclear ribonucleoprotein Sm D2 (Fragment) OS=Ascaris suum OX=6253 PE=2 SV=1	44	13644	1	1	1447	4345	1	1	413.786	825.558	2	825.507	0.0505	0	44.17	0.0015	ATIVKPR	Acetyl (Protein N-term)
601	1	F1KVS3_ASCSU	Heterogeneous nuclear ribonucleoprotein A1 OS=Ascaris suum OX=6253 PE=2 SV=1	44	36205	3	2	22620	42191	1	1	875.408	1748.8	2	1748.79	0.0082	0	45.31	0.0027	GFAFITFDDYDPVDK
602	1	F1L0Y1_ASCSU	Triokinase/FMN cyclase OS=Ascaris suum OX=6253 PE=2 SV=1	44	41078	2	2	19588	25216	1	1	551.262	1650.76	3	1649.76	1.0047	0	39.35	0.0017	FGFSASGEDWHAALR
603	1	F1LBE7_ASCSU	Proteasome subunit alpha type-3 OS=Ascaris suum OX=6253 PE=2 SV=1	43	27551	1	1	5884	12247	1	1	563.304	1124.59	2	1124.59	0.0076	0	43.47	0.00084	IFQVEYAQK
604	1	F1KZM0_ASCSU	Myosin regulatory light chain OS=Ascaris suum OX=6253 PE=2 SV=1	43	19923	1	1	37121	24848	1	1	821.693	2462.06	3	2462.06	0.0011	1	43.46	0.00079	NAFQCFDEDNSGYLNEDRLR	Carbamidomethyl (C)
605	1	F1L6M7_ASCSU	NADH oxidase OS=Ascaris suum OX=6253 PE=2 SV=1	43	47937	1	1	19561	37485	1	1	825.889	1649.76	2	1649.85	-0.089	0	43.35	0.00051	ANILGEPLHFPTSGR	Acetyl (Protein N-term)
606	1	F1LA31_ASCSU	Ribokinase OS=Ascaris suum OX=6253 PE=2 SV=1	43	32911	2	2	1948	6524	1	1	437.275	872.535	2	872.533	0.0022	0	40.06	0.0039	AVITTLGAK
607	1	F1LGD7_ASCSU	Protein translation factor SUI1 OS=Ascaris suum OX=6253 PE=2 SV=1	43	12960	1	1	12067	8718	1	1	693.375	1384.74	2	1384.72	0.0167	0	43.01	0.0056	AETSIQNLNKPK	Acetyl (Protein N-term); Deamidated (NQ)
608	1	F1KPJ7_ASCSU	Titin OS=Ascaris suum OX=6253 PE=2 SV=1	43	358728	4	4	20596	24294	1	1	841.969	1681.92	2	1680.92	1.0082	0	38.42	0.0067	LNIILATTGQGAEAGPR
609	1	F1KQD5_ASCSU	Collagen alpha-2(IV) chain OS=Ascaris suum OX=6253 PE=2 SV=1	43	168238	1	1	23845	39533	1	1	900.446	1798.88	2	1798.88	-0.0002	0	42.68	0.00036	LWDGYSLLYIEGNEK
610	1	F1L2S0_ASCSU	Gamma-butyrobetaine dioxygenase OS=Ascaris suum OX=6253 PE=2 SV=1	43	50285	1	1	7578	20390	1	1	602.315	1202.62	2	1201.61	1.0072	0	42.51	0.00033	DFNVEVVPQR
611	1	F1KTT2_ASCSU	riboflavin kinase OS=Ascaris suum OX=6253 PE=2 SV=1	42	16811	1	1	20270	16887	1	1	836.915	1671.82	2	1670.8	1.0116	0	42.18	0.00044	QLGCPTANLDDGAIAR	Carbamidomethyl (C)
612	1	F1LHF6_ASCSU	Myosin-2 essential light chain (Fragment) OS=Ascaris suum OX=6253 PE=2 SV=1	42	16599	1	1	43433	35427	1	1	994.805	2981.39	3	2980.38	1.0125	0	42.16	0.00084	LSDEEVDQLLAGHDDSHGNVNISDFVR
613	1	F1L1P1_ASCSU	Trehalose-phosphatase OS=Ascaris suum OX=6253 PE=2 SV=1	42	54352	1	1	20406	22708	1	1	838.914	1675.81	2	1674.81	1.0059	0	42.11	0.00029	VLVCGDTNSDLPMVR	Carbamidomethyl (C)
614	1	F1L9A7_ASCSU	26S protease regulatory subunit 6B (Fragment) OS=Ascaris suum OX=6253 PE=2 SV=1	42	47110	1	1	37470	44886	1	1	829.118	2484.33	3	2483.3	1.0319	1	42.04	0.00045	TDALKEIGIQDLAPVAIETAASSK	Acetyl (Protein N-term); Deamidated (NQ)
615	1	F1LBL0_ASCSU	Transthyretin-like protein 46 OS=Ascaris suum OX=6253 PE=2 SV=1	42	15824	4	4	3755	1824	1	1	501.757	1001.5	2	1001.5	0.0033	0	38.93	0.015	LICGSEPAR	Carbamidomethyl (C)
616	1	F1L0L7_ASCSU	nicotinate phosphoribosyltransferase OS=Ascaris suum OX=6253 PE=2 SV=1	42	33140	1	1	13915	37027	1	1	725.875	1449.73	2	1448.73	1.0047	0	41.66	0.0036	VAALDQSLDWFGK
617	1	F1LFQ7_ASCSU	60S acidic ribosomal protein P2 OS=Ascaris suum OX=6253 PE=2 SV=1	41	11962	1	1	47326	39973	1	1	1071.04	4280.15	4	4279.11	1.0395	1	41.48	0.00025	SVDELIAQGSQYLCSVGGTGGGIAAPVAAGAPAGGAPAAGAAEPEKK	Deamidated (NQ); Carbamidomethyl (C)
618	1	F1KVP3_ASCSU	Cytoplasmic dynein 1 intermediate chain 2 OS=Ascaris suum OX=6253 PE=2 SV=1	41	74317	1	1	11061	18023	1	1	674.33	1346.65	2	1345.64	1.0101	0	41.36	0.0026	EEAEELLEASAR
619	1	F1L6R4_ASCSU	Glutathione S-transferase 1 OS=Ascaris suum OX=6253 PE=2 SV=1	41	23445	3	3	14273	19813	1	1	488.626	1462.86	3	1462.85	0.002	0	35	0.013	LKPEDWIPLKPK
620	1	F1LAN5_ASCSU	40S ribosomal protein S9 OS=Ascaris suum OX=6253 PE=2 SV=1	41	22392	1	1	2836	24286	1	1	474.781	947.547	2	947.544	0.0025	0	41.28	0.0021	LDYVLGLR
621	1	F1LD64_ASCSU	Proteasome subunit alpha type OS=Ascaris suum OX=6253 PE=2 SV=1	41	28256	2	2	3087	17842	1	1	482.752	963.49	2	963.488	0.0019	0	35.34	0.0068	MEMAILTR
622	1	F1KSE6_ASCSU	alpha-mannosidase OS=Ascaris suum OX=6253 PE=2 SV=1	41	120453	1	1	9872	28617	1	1	650.86	1299.71	2	1299.7	0.0019	0	41.09	0.00039	IISVDLADGLER
623	1	F1L890_ASCSU	Skp1-related protein OS=Ascaris suum OX=6253 PE=2 SV=1	41	19405	1	1	28724	27892	1	1	1001.98	2001.95	2	2001.96	-0.0087	0	41.01	0.00064	AGDASTTSMEPIPLAEVDAK
624	1	F1L633_ASCSU	phosphoribosylaminoimidazolesuccinocarboxamide synthase OS=Ascaris suum OX=6253 PE=2 SV=1	41	28016	2	2	24259	40788	1	1	908.454	1814.89	2	1814.88	0.013	0	37.41	0.00067	NGELVLADVIDNDSWR
625	1	F1KVP6_ASCSU	Onchocystatin OS=Ascaris suum OX=6253 PE=2 SV=1	41	15928	1	1	18372	2636	1	1	804.354	1606.69	2	1606.69	0.0034	0	40.83	0.0014	NQLSSEDVNAENCK	Carbamidomethyl (C)
626	1	F1LBG1_ASCSU	Soluable nsf attachment protein 29 OS=Ascaris suum OX=6253 PE=2 SV=1	41	30162	1	1	29457	29170	1	1	678.999	2033.98	3	2032.97	1.0017	0	40.76	0.00049	TLGTALGEEVESQNAMLDR
627	1	F1L893_ASCSU	Galectin OS=Ascaris suum OX=6253 PE=2 SV=1	41	32463	1	1	15314	35664	1	1	751.381	1500.75	2	1500.75	0.001	0	40.74	0.0084	IAGDLELTGLEFSH
628	1	F1L2B6_ASCSU	inositol-3-phosphate synthase OS=Ascaris suum OX=6253 PE=2 SV=1	40	61055	2	2	22129	40282	1	1	866.933	1731.85	2	1731.85	0.0051	0	35.29	0.00049	EGLNMNADEILSSIAR
629	1	F1LDM3_ASCSU	Actin-related protein 2/3 complex subunit 4 OS=Ascaris suum OX=6253 PE=2 SV=1	40	19608	1	1	3042	22320	1	1	481.278	960.541	2	960.539	0.0014	0	40.18	0.01	ADNFIILR
630	1	F1L767_ASCSU	Elongin-C OS=Ascaris suum OX=6253 PE=2 SV=1	40	12174	2	2	26362	11650	1	1	954.92	1907.82	2	1906.82	1.006	0	34.56	0.0026	SGTTVHGGCEGPDAMYVK	Acetyl (Protein N-term); Carbamidomethyl (C)
631	1	F1L1D5_ASCSU	Protein disulfide-isomerase OS=Ascaris suum OX=6253 PE=2 SV=1	40	69612	2	2	27080	32714	1	1	645.67	1933.99	3	1933.98	0.0064	0	39.2	0.008	TAEGIVDYMLEQAKPAAK
632	1	F1LGA3_ASCSU	60S ribosomal protein L6 (Fragment) OS=Ascaris suum OX=6253 PE=2 SV=1	40	16660	1	1	5384	28171	1	1	549.351	1096.69	2	1096.69	0.0025	0	40.09	0.0051	SGLLLVTGPLK
633	1	F1KUN7_ASCSU	Trans-2-enoyl-CoA reductase 2 OS=Ascaris suum OX=6253 PE=2 SV=1	40	37546	1	1	12806	17811	1	1	706.893	1411.77	2	1411.77	0.0052	0	40	0.00054	VVSDSPGVGEVLVR
634	1	F1L1C8_ASCSU	Dolichyl-diphosphooligosaccharide--protein glycosyltransferase 48 kDa subunit OS=Ascaris suum OX=6253 PE=2 SV=1	40	48382	1	1	9943	25737	1	1	651.869	1301.72	2	1301.72	0.0047	0	40	0.0026	SGNLQLITELSK
635	1	F1KQT8_ASCSU	Neprilysin-1 OS=Ascaris suum OX=6253 PE=2 SV=1	40	174564	2	2	11099	26862	1	1	674.876	1347.74	2	1347.73	0.0077	0	34.54	0.0033	VLGTVQNFPAFR
636	1	F1KXW1_ASCSU	Dihydrolipoyllysine-residue acetyltransferase component of pyruvate dehydrogenase complex OS=Ascaris suum OX=6253 PE=2 SV=1	39	38001	2	2	10154	18184	1	1	655.864	1309.71	2	1309.71	0.0039	0	35.47	0.00057	GINLAAVAGTGPGGR
637	1	F1L8Z0_ASCSU	aminoacyl-tRNA hydrolase OS=Ascaris suum OX=6253 PE=2 SV=1	39	13816	1	1	31606	30901	1	1	718.702	2153.09	3	2152.08	1.0048	0	39.05	0.00044	LWVEDDMPVCIAVKPQPR	Carbamidomethyl (C)
638	1	F1L403_ASCSU	Histone-binding protein RBBP4 OS=Ascaris suum OX=6253 PE=2 SV=1	39	22473	1	1	15826	32257	1	1	760.37	1518.72	2	1518.72	0.0004	0	38.99	0.0024	SPSSEVFIFDYTK
639	1	F1L0F1_ASCSU	Prefoldin subunit 3 OS=Ascaris suum OX=6253 PE=2 SV=1	39	20960	1	1	11100	26757	1	1	450.255	1347.74	3	1347.74	0.0021	1	38.77	0.0045	LLEDVEAYLKR
640	1	F1LFZ3_ASCSU	Ras-related protein Rab-2 (Fragment) OS=Ascaris suum OX=6253 PE=2 SV=1	39	23605	1	1	20707	21554	1	1	562.955	1685.84	3	1684.84	1.0049	0	38.76	0.0016	QHSNSNMVIMLIGNK
641	1	F1KYM6_ASCSU	Vesicle-fusing ATPase (Fragment) OS=Ascaris suum OX=6253 PE=2 SV=1	39	84846	2	2	9637	25328	1	1	646.338	1290.66	2	1290.66	0.0055	0	42.06	0.0016	NFSGAEIEGLVR
642	1	F1LGI2_ASCSU	60S ribosomal protein L23a OS=Ascaris suum OX=6253 PE=2 SV=1	39	7908	1	1	3553	9676	1	1	496.777	991.539	2	991.534	0.0048	0	38.69	0.0086	LYNIDVQK
643	1	F1L4T3_ASCSU	Small heat shock protein OV25-1 OS=Ascaris suum OX=6253 PE=2 SV=1	39	19532	1	1	11684	38543	1	1	686.337	1370.66	2	1370.66	-0.0023	0	38.64	0.0022	ALFQYNPSAYR	Acetyl (Protein N-term)
644	1	F1L9V4_ASCSU	60S ribosomal protein L3 (Fragment) OS=Ascaris suum OX=6253 PE=2 SV=1	39	45959	1	1	15332	8592	1	1	751.84	1501.67	2	1501.66	0.0034	0	38.54	0.00094	TVWAEHLSEDCR	Carbamidomethyl (C)
645	1	F1L640_ASCSU	Deoxyribose-phosphate aldolase OS=Ascaris suum OX=6253 PE=2 SV=1	38	21259	1	1	6755	6756	1	1	583.779	1165.54	2	1165.54	0.0069	0	38.49	0.0061	CAAVCVYPAR	2 Carbamidomethyl (C)
646	1	F1KZC0_ASCSU	Eukaryotic translation initiation factor 4C OS=Ascaris suum OX=6253 PE=2 SV=1	38	19556	1	1	4664	19132	1	1	529.753	1057.49	2	1057.49	0.0013	0	38.46	0.0028	LTAFCFDGK	Carbamidomethyl (C)
647	1	F1L1P5_ASCSU	Glycerate kinase OS=Ascaris suum OX=6253 PE=2 SV=1	38	55327	1	1	6926	6043	1	1	587.815	1173.62	2	1173.61	0.0009	0	38.46	0.0041	AAVAAVQPYER
648	1	F1KQ53_ASCSU	Fibrillin-2 OS=Ascaris suum OX=6253 PE=2 SV=1	38	217948	1	1	29720	41328	1	1	1026.55	2051.08	2	2050.92	0.1576	1	38.36	0.0064	TCIKNPCSINNGGCGQLSK	Deamidated (NQ); 2 Carbamidomethyl (C)
649	1	F1KYH0_ASCSU	Kynurenine--oxoglutarate transaminase 3 OS=Ascaris suum OX=6253 PE=2 SV=1	38	52999	2	2	10042	16513	1	1	653.813	1305.61	2	1304.61	1.0047	0	33.74	0.005	EVSVMWSNPEK
650	1	F1L0W7_ASCSU	Ras-related protein Rab-7a OS=Ascaris suum OX=6253 PE=2 SV=1	38	23869	1	1	27271	24381	1	1	648.305	1941.89	3	1941.89	0.0074	0	38.1	0.0016	EAHDVQDFPEFPDQIR
651	1	F1LD67_ASCSU	Protein ETHE1 OS=Ascaris suum OX=6253 PE=2 SV=1	38	28001	1	1	20873	29246	1	1	846.403	1690.79	2	1689.79	1.0059	0	38.1	0.00083	SCTYTFLLACPTTR	2 Carbamidomethyl (C)
652	1	F1KX14_ASCSU	Heat shock protein 75 kDa OS=Ascaris suum OX=6253 PE=2 SV=1	38	77029	1	1	11343	23091	1	1	679.369	1356.72	2	1355.67	1.0512	0	38.01	0.0011	SLYSDQEVFIR
653	1	F1KQ82_ASCSU	227 kDa spindle-and centromere-associated protein OS=Ascaris suum OX=6253 PE=2 SV=1	38	220284	1	1	4001	906	1	1	509.267	1016.52	2	1016.51	0.0047	1	37.98	0.02	EQNEKIEK
654	1	F1LB38_ASCSU	3-oxoacyl-[acyl-carrier-protein reductase OS=Ascaris suum OX=6253 PE=2 SV=1	38	26797	1	1	11200	29555	1	1	676.867	1351.72	2	1351.71	0.0056	0	37.95	0.00095	SFPNVLAYNISK
655	1	F1KSW9_ASCSU	Maltase-glucoamylase OS=Ascaris suum OX=6253 PE=2 SV=1	38	106839	1	1	12252	40291	1	1	696.898	1391.78	2	1391.78	0.0003	0	37.94	0.0044	AFTTELIPVFVR
656	1	F1KZG8_ASCSU	Phenylalanine--tRNA ligase beta subunit OS=Ascaris suum OX=6253 PE=2 SV=1	38	66356	1	1	8612	34756	1	1	625.344	1248.67	2	1248.67	0.0027	0	37.89	0.0034	YDLLAIEGLSR
657	1	F1L8G2_ASCSU	Phosphatidylinositol transfer protein alpha isoform OS=Ascaris suum OX=6253 PE=2 SV=1	38	31154	2	1	39955	35919	1	1	885.454	2653.34	3	2653.33	0.005	1	34.74	0.002	AETGGGEGVEVLKNEPFDNVPLLGGR
658	1	F1LAN1_ASCSU	Retinol dehydrogenase 13 OS=Ascaris suum OX=6253 PE=2 SV=1	38	32614	1	1	9983	18642	1	1	652.37	1302.73	2	1302.71	0.0122	0	37.63	0.0067	TILITGSTDGIGR
659	1	F1KSE2_ASCSU	leucine--tRNA ligase OS=Ascaris suum OX=6253 PE=2 SV=1	38	134473	1	1	27133	36770	1	1	969.468	1936.92	2	1936.92	0.0015	0	37.53	0.00079	TFITTDVNPYYDSFVR
660	1	F1KQ36_ASCSU	glutamate synthase (NADH) (Fragment) OS=Ascaris suum OX=6253 PE=2 SV=1	37	243873	1	1	22703	30533	1	1	876.421	1750.83	2	1750.82	0.0105	0	37.33	0.0011	INDWQEITDYEAVR
661	1	F1L6Y7_ASCSU	DNA-binding protein HEXBP OS=Ascaris suum OX=6253 PE=2 SV=1	37	15701	3	3	16579	1204	1	1	515.569	1543.68	3	1543.68	0.0074	0	35.95	0.0015	CYNCHQIGHISR	2 Carbamidomethyl (C)
662	1	F1KT24_ASCSU	Pyruvate dehydrogenase protein X component OS=Ascaris suum OX=6253 PE=2 SV=1	37	39893	1	1	7322	19153	1	1	596.323	1190.63	2	1190.63	0.0029	0	37.07	0.0023	YTDIPLSNIR
663	1	F1L9R3_ASCSU	Tau-tubulin kinase 1 OS=Ascaris suum OX=6253 PE=2 SV=1	37	37309	1	1	4472	672	1	1	523.787	1045.56	2	1045.53	0.0255	1	37.04	0.0078	RSMTSLHAK	Oxidation (M)
664	1	F1KTR8_ASCSU	Peroxidasin OS=Ascaris suum OX=6253 PE=2 SV=1	37	85751	3	3	21610	39027	1	1	857.918	1713.82	2	1713.82	0.0009	0	36.31	0.0082	TWDDLAIDIPDADVR
665	1	F1L8M3_ASCSU	Acyl-CoA dehydrogenase family member 10 OS=Ascaris suum OX=6253 PE=2 SV=1	37	23671	1	1	27197	27245	1	1	970.909	1939.8	2	1939.8	0.0004	0	36.94	0.00088	ECVFLDDLQENCDGAR	2 Carbamidomethyl (C)
666	1	F1LFL3_ASCSU	60S ribosomal protein L30 OS=Ascaris suum OX=6253 PE=2 SV=1	37	10306	1	1	23320	24656	1	1	890.417	1778.82	2	1778.82	0.0019	0	36.93	0.0069	VCTMSITDPGDSDIIR	Carbamidomethyl (C)
667	1	F1L2H8_ASCSU	Major facilitator superfamily domain-containing protein 8 OS=Ascaris suum OX=6253 PE=2 SV=1	37	54766	3	1	27812	23266	1	1	654.971	1961.89	3	1961.88	0.0125	1	30.16	0.0086	KQGMMQGLFEFGGCIAR	Deamidated (NQ); 2 Oxidation (M); Carbamidomethyl (C)
668	1	F1L1I5_ASCSU	5~-nucleotidase OS=Ascaris suum OX=6253 PE=2 SV=1	37	34460	1	1	12057	21028	1	1	693.336	1384.66	2	1384.66	0.0018	0	36.79	0.00057	MEFVQNHPSVR	Acetyl (Protein N-term)
669	1	F1L805_ASCSU	mitogen-activated protein kinase OS=Ascaris suum OX=6253 PE=2 SV=1	37	42323	1	1	20462	28721	1	1	839.921	1677.83	2	1677.83	-0.0004	0	36.78	0.0031	IMDVVGTPNEEFLSK
670	1	F1LGZ6_ASCSU	Regulator of microtubule dynamics protein 1 (Fragment) OS=Ascaris suum OX=6253 PE=2 SV=1	37	16607	1	1	30496	27151	1	1	699	2093.98	3	2093.97	0.0049	0	36.78	0.0034	YLDEAIELAPDASTYHMR
671	1	F1LE76_ASCSU	60S ribosomal protein L12 OS=Ascaris suum OX=6253 PE=2 SV=1	37	17764	2	2	41208	21006	1	1	694.846	2775.35	4	2774.33	1.0246	0	32.7	0.0071	EILGTAQSVGCTVNGQHPHDVVDAIR	2 Deamidated (NQ); Carbamidomethyl (C)
672	1	F1L248_ASCSU	Dolichyl-diphosphooligosaccharide--protein glycosyltransferase subunit 1 OS=Ascaris suum OX=6253 PE=2 SV=1	37	67459	2	2	27235	25291	1	1	647.994	1940.96	3	1940.96	0.0021	0	40.55	0.0011	VHSENNSPFVVVTDLER
673	1	F1L5D8_ASCSU	Chitinase domain-containing protein 1 OS=Ascaris suum OX=6253 PE=2 SV=1	36	46558	2	2	24245	18462	1	1	605.955	1814.84	3	1814.84	0.0057	0	35.74	0.0057	TCSIGGTHDIDQGWLR	Carbamidomethyl (C)
674	1	F1KZ60_ASCSU	N-acyl-aliphatic-L-amino acid amidohydrolase OS=Ascaris suum OX=6253 PE=2 SV=1	36	48713	1	1	18828	21026	1	1	542.622	1624.84	3	1623.83	1.0172	0	36.2	0.0032	NVHLVFAPDEEIGGK
675	1	F1LCD4_ASCSU	60S ribosomal protein L17 (Fragment) OS=Ascaris suum OX=6253 PE=2 SV=1	36	18631	1	1	7278	42269	1	1	595.353	1188.69	2	1188.69	0.005	0	35.99	0.006	SAEFLLQLLR
676	1	F1LFY1_ASCSU	Succinate dehydrogenase [ubiquinone] iron-sulfur subunit, mitochondrial (Fragment) OS=Ascaris suum OX=6253 PE=2 SV=1	36	23845	2	1	44929	36911	1	1	1068.13	3201.37	3	3200.37	1.0079	0	34.6	0.0068	EGICGSCAMNIAGENTLACICNIDQNTSK	4 Carbamidomethyl (C)
677	1	F1L3A2_ASCSU	Myosin-4 OS=Ascaris suum OX=6253 PE=2 SV=1	36	52171	1	1	3204	14381	1	1	486.792	971.569	2	971.565	0.004	1	35.51	0.0073	DLIDKLQK
678	1	F1L0D9_ASCSU	Stromal cell-derived factor 2 OS=Ascaris suum OX=6253 PE=2 SV=1	35	22327	1	1	45454	25257	1	1	1105.55	3313.63	3	3313.6	0.0316	0	35.36	0.02	FLASSGQQYGRPISGQGEVVGVSSPGNSAYWK	Deamidated (NQ)
679	1	F1L7Q7_ASCSU	26S protease regulatory subunit 4 (Fragment) OS=Ascaris suum OX=6253 PE=2 SV=1	35	51557	1	1	30886	31962	1	1	705.362	2113.06	3	2112.06	1.0043	0	35.33	0.0043	THAVIGVLAEDTDPMVSVMK
680	1	F1LD99_ASCSU	60S ribosomal protein L32 OS=Ascaris suum OX=6253 PE=2 SV=1	35	9360	1	1	10487	2392	1	1	661.814	1321.61	2	1321.61	0.0053	0	35.28	0.0061	YMGEVAHSVSSR
681	1	F1L0J3_ASCSU	Carboxylic ester hydrolase OS=Ascaris suum OX=6253 PE=2 SV=1	35	66053	1	1	5258	29908	1	1	546.327	1090.64	2	1090.64	0.0015	0	35.12	0.0022	VLSDLIYIR
682	1	F1KVY0_ASCSU	Charged multivesicular body protein 1b OS=Ascaris suum OX=6253 PE=2 SV=1	35	22001	1	1	15850	2967	1	1	760.868	1519.72	2	1519.71	0.0101	0	35.09	0.0046	VATSSAENDELTQR
683	1	F1KPF1_ASCSU	Titin OS=Ascaris suum OX=6253 PE=2 SV=1	35	704757	2	2	2769	1829	1	1	473.261	944.507	2	944.504	0.0032	1	41.14	0.0091	RGQVSELR	Deamidated (NQ)
684	1	Q0EEG4_ASCSU	Elongation factor Tu OS=Ascaris suum OX=6253 GN=tuf-1 PE=2 SV=1	35	55422	2	2	32922	28279	1	1	741.03	2220.07	3	2220.06	0.0042	0	36.78	0.0018	NTNTEPMFAVEHIYTIQGR
685	1	F1L484_ASCSU	26S proteasome non-ATPase regulatory subunit 12 OS=Ascaris suum OX=6253 PE=2 SV=1	35	56542	2	2	15921	25240	1	1	761.872	1521.73	2	1521.72	0.0046	0	29.69	0.0022	LGLNDNAYLDVCR	Carbamidomethyl (C)
686	1	F1L4V1_ASCSU	Trimethyllysine dioxygenase, mitochondrial OS=Ascaris suum OX=6253 PE=2 SV=1	35	54198	1	1	4122	24365	1	1	512.279	1022.54	2	1022.54	0.003	0	34.79	0.0057	SALTSIFER
687	1	F1L2S1_ASCSU	Ribosomal RNA methyltransferase (Fragment) OS=Ascaris suum OX=6253 PE=2 SV=1	35	65528	1	1	11401	3903	1	1	680.344	1358.67	2	1357.76	0.9102	1	34.64	0.01	EMKTAPSLQIIK
688	1	F1LCN7_ASCSU	Pyridoxal phosphate homeostasis protein OS=Ascaris suum OX=6253 PE=2 SV=1	35	31184	1	1	2983	20225	1	1	479.295	956.575	2	956.573	0.0026	0	34.57	0.0042	IPMLVAVSK
689	1	F1L4A9_ASCSU	mannose-1-phosphate guanylyltransferase OS=Ascaris suum OX=6253 PE=2 SV=1	35	39748	1	1	4088	14371	1	1	511.313	1020.61	2	1020.61	0.0034	0	34.56	0.0019	IGPNVVIGPR
690	1	F1LE42_ASCSU	CaiB/baiF CoA-transferase family protein (Fragment) OS=Ascaris suum OX=6253 PE=2 SV=1	34	14045	1	1	33917	33912	1	1	755.702	2264.08	3	2264.08	0.0096	0	34.48	0.004	ELNYVSMTGLMPTMVGHSAAR
691	1	F1KPT4_ASCSU	Neurobeachin OS=Ascaris suum OX=6253 PE=2 SV=1	34	285324	1	1	36417	29839	1	1	604.553	2414.18	4	2413.12	1.0582	1	34.33	0.0038	TNKGIGYSCYFMGNCLVVSSVR	Oxidation (M)
692	1	F1KUB4_ASCSU	cGMP-dependent protein kinase OS=Ascaris suum OX=6253 PE=2 SV=1	34	86001	1	1	6487	18052	1	1	577.335	1152.65	2	1152.65	0.0041	0	34.1	0.0062	AVLPAVEEGIR
693	1	F1KWJ0_ASCSU	E3 ubiquitin-protein ligase PDZRN3 OS=Ascaris suum OX=6253 PE=2 SV=1	34	69127	1	1	32663	42574	1	1	736.686	2207.04	3	2206.01	1.0253	0	34.03	0.0071	ISNAQNTSSSSHVHAGSQTHR	Deamidated (NQ)
694	1	F1L1S5_ASCSU	Serpin-like protein OS=Ascaris suum OX=6253 PE=2 SV=1	34	45056	1	1	1806	1496	1	1	431.252	860.49	2	860.487	0.003	0	33.85	0.013	IPLHEPR
695	1	F1LDY2_ASCSU	Alanine aminotransferase 2 (Fragment) OS=Ascaris suum OX=6253 PE=2 SV=1	34	24281	2	2	31683	35731	1	1	1080.04	2158.07	2	2157.05	1.0194	0	32.15	0.0031	DGGIASDPENIILSGGASESIR
696	1	F1LF21_ASCSU	Cytidine deaminase OS=Ascaris suum OX=6253 PE=2 SV=1	34	16752	1	1	26867	25555	1	1	964.49	1926.97	2	1926.97	0.001	0	33.66	0.0093	AIAIAGATAEPISPCGICR	2 Carbamidomethyl (C)
697	1	F1LE63_ASCSU	GH family 25 lysozyme 2 OS=Ascaris suum OX=6253 PE=2 SV=1	34	24628	2	2	19079	24783	1	1	817.894	1633.77	2	1633.76	0.0103	0	29.39	0.0053	SYGDYDYVGIQNIK
698	1	F1KZV8_ASCSU	Carboxylic ester hydrolase OS=Ascaris suum OX=6253 PE=2 SV=1	34	62639	2	2	20638	37393	1	1	842.895	1683.78	2	1683.77	0.001	0	39.82	0.012	TSDEFFDAVDAIGAAR
699	1	F1LA75_ASCSU	Palmitoyl-protein thioesterase 1 OS=Ascaris suum OX=6253 PE=2 SV=1	34	19607	1	1	33288	28925	1	1	746.361	2236.06	3	2236.04	0.0178	0	33.51	0.0058	SLIQAQYWHDPIDETTYR	Deamidated (NQ)
700	1	F1L195_ASCSU	Origin recognition complex subunit 5 OS=Ascaris suum OX=6253 PE=2 SV=1	33	46672	1	1	5936	1356	1	1	564.792	1127.57	2	1127.58	-0.0132	0	33.37	0.019	VSADGNLDLPK
701	1	F1LC81_ASCSU	MACRO domain-containing protein 2 OS=Ascaris suum OX=6253 PE=2 SV=1	33	23281	1	1	15269	21610	1	1	750.408	1498.8	2	1498.79	0.0139	0	33.32	0.0087	LDEIPTVAENTGLK
702	1	F1KR40_ASCSU	Structural maintenance of chromosomes protein OS=Ascaris suum OX=6253 PE=2 SV=1	33	174135	1	1	22021	23105	1	1	864.942	1727.87	2	1727.86	0.0127	1	33.23	0.0099	NEQNLKTDIGPLEEK	Deamidated (NQ)
703	1	F1KR00_ASCSU	Ubiquitin carboxyl-terminal hydrolase 7 OS=Ascaris suum OX=6253 PE=2 SV=1	33	137931	1	1	12146	16049	1	1	694.861	1387.71	2	1387.71	0.0027	0	33.17	0.0099	SGNVQSILSEAQR
704	1	F1KPV4_ASCSU	CAD protein OS=Ascaris suum OX=6253 PE=2 SV=1	33	246990	1	1	19501	22770	1	1	824.893	1647.77	2	1647.77	-0.0027	0	33.02	0.0034	IFGTSPDDIDVAENR
705	1	F1L7T6_ASCSU	arginine kinase (Fragment) OS=Ascaris suum OX=6253 PE=2 SV=1	33	44401	2	2	5775	26573	1	1	560.823	1119.63	2	1119.63	0.0024	0	28.56	0.0091	LGATLYDVIR
706	1	F1L246_ASCSU	Cytosolic non-specific dipeptidase OS=Ascaris suum OX=6253 PE=2 SV=1	33	47843	1	1	16453	29256	1	1	770.367	1538.72	2	1537.71	1.0069	0	32.94	0.0013	GLCYYFVEVSSSK	Carbamidomethyl (C)
707	1	F1LBL5_ASCSU	Glucosamine 6-phosphate N-acetyltransferase OS=Ascaris suum OX=6253 PE=2 SV=1	33	25110	1	1	10313	38165	1	1	658.408	1314.8	2	1314.8	-0.0009	0	32.71	0.002	LLNIYLVQLAR
708	1	F1L475_ASCSU	Inosine-uridine preferring nucleoside hydrolase OS=Ascaris suum OX=6253 PE=2 SV=1	33	36172	1	1	33287	33772	1	1	746.359	2236.06	3	2235.06	0.9967	0	32.63	0.014	HTAEFNFGADPEAAYVVLER
709	1	F1L876_ASCSU	26S proteasome non-ATPase regulatory subunit 13 OS=Ascaris suum OX=6253 PE=2 SV=1	32	44970	1	1	14125	31111	1	1	729.393	1456.77	2	1456.77	0	0	32.46	0.0031	VLSPQQILAMSDR
710	1	F1KRV7_ASCSU	Pyruvate carboxylase OS=Ascaris suum OX=6253 PE=2 SV=1	32	131116	1	1	19139	18463	1	1	818.95	1635.89	2	1635.88	0.0031	0	32.39	0.0017	VVPGTPGPVTTVEEVR
711	1	F1L371_ASCSU	ATP synthase subunit delta OS=Ascaris suum OX=6253 PE=2 SV=1	32	18234	1	1	38082	27060	1	1	633.61	2530.41	4	2529.38	1.0293	0	32.29	0.0021	HVPTLGVLKPGVVQITDLDGNQTK	Deamidated (NQ)
712	1	F1KVI7_ASCSU	Protein RFT1 homolog OS=Ascaris suum OX=6253 PE=2 SV=1	32	42378	1	1	23587	34574	1	1	896.411	1790.81	2	1789.91	0.8983	0	32.26	0.015	DAQYALAQGLLVVTQR	Acetyl (Protein N-term); 3 Deamidated (NQ)
713	1	F1LGY7_ASCSU	Small heat shock protein OV25-1 (Fragment) OS=Ascaris suum OX=6253 PE=2 SV=1	32	19491	2	2	24466	17148	1	1	913.462	1824.91	2	1824.9	0.0081	1	31.05	0.0032	KYSLPQDVQASAFESR
714	1	F1LCS7_ASCSU	Proteasome subunit beta type-7 OS=Ascaris suum OX=6253 PE=2 SV=1	32	29503	2	1	21513	22973	1	1	856.375	1710.74	2	1710.73	0.0017	0	31.42	0.011	FGMNEEEACELVQR	Carbamidomethyl (C)
715	1	A1BQ56_ASCSU	60S ribosomal protein L27a (Fragment) OS=Ascaris suum OX=6253 GN=rpl27a PE=3 SV=1	32	14730	1	1	5078	7528	1	1	361.886	1082.64	3	1082.63	0.002	1	32.01	0.0071	DKAPVIDVVK
716	1	F1L8D6_ASCSU	F-actin-capping protein subunit alpha OS=Ascaris suum OX=6253 PE=2 SV=1	32	33186	2	2	44500	35046	1	1	1044.14	3129.41	3	3128.38	1.025	1	29.26	0.0045	VICEEESKYEDAVLENYQQMSSTTFK	Deamidated (NQ); Carbamidomethyl (C)
717	1	F1L001_ASCSU	LAMP family protein lmp-1 OS=Ascaris suum OX=6253 PE=2 SV=1	32	16740	1	1	20776	25411	1	1	563.623	1687.85	3	1687.85	-0.0009	0	31.85	0.014	LTVWFAPGHEQTFR
718	1	F1LC26_ASCSU	S-formylglutathione hydrolase OS=Ascaris suum OX=6253 PE=2 SV=1	32	31901	1	1	18765	15375	1	1	541.941	1622.8	3	1622.79	0.006	1	31.8	0.0099	ALTGYLGNDEEKWK
719	1	F1LES2_ASCSU	Bis(5~-nucleosyl)-tetraphosphatase [asymmetrical] OS=Ascaris suum OX=6253 PE=2 SV=1	32	17577	1	1	29533	38852	1	1	680.346	2038.02	3	2038.02	0.0017	0	31.73	0.0037	WAPVDEAIHIAQFEDIGK
720	1	F1KWT0_ASCSU	Type I inositol-3,4-bisphosphate 4-phosphatase OS=Ascaris suum OX=6253 PE=2 SV=1	31	88273	1	1	12037	9241	1	1	692.882	1383.75	2	1383.74	0.0051	1	31.49	0.011	WVIKLSVCSHR	Carbamidomethyl (C)
721	1	F1KTP1_ASCSU	Ig-like and fibronectin type-III domain-containing protein (Fragment) OS=Ascaris suum OX=6253 PE=2 SV=1	31	125691	1	1	27612	9638	1	1	652.654	1954.94	3	1953.93	1.0069	1	31.49	0.016	TRSEVFTCIGSNNVGSAR	Carbamidomethyl (C)
722	1	F1LCV3_ASCSU	START domain-containing protein OS=Ascaris suum OX=6253 PE=2 SV=1	31	27034	1	1	9311	27526	1	1	639.832	1277.65	2	1277.64	0.0086	0	31.34	0.017	FILQDAEWTR
723	1	F1L7H0_ASCSU	26S protease regulatory subunit 8 (Fragment) OS=Ascaris suum OX=6253 PE=2 SV=1	31	51908	1	1	30683	36710	1	1	702.34	2104	3	2102.99	1.0047	0	31.33	0.0081	EHAPSIIFMDEIDSIGSSR
724	1	F1KTS7_ASCSU	RNA helicase OS=Ascaris suum OX=6253 PE=2 SV=1	31	49093	1	1	37305	12390	1	1	825.399	2473.18	3	2473.17	0.0043	0	31.32	0.002	LYVAEHQLVDENTGNENAVGSSK
725	1	F1LG43_ASCSU	protein-ribulosamine 3-kinase OS=Ascaris suum OX=6253 PE=2 SV=1	31	18932	1	1	33877	26508	1	1	755.065	2262.17	3	2261.17	1.001	0	31.31	0.0044	SCLVTEYISLNGPSKPAQLGK	Carbamidomethyl (C)
726	1	F1L9B5_ASCSU	60S ribosomal protein L28 OS=Ascaris suum OX=6253 PE=2 SV=1	31	16026	1	1	17244	39735	1	1	784.415	1566.82	2	1566.82	0.0008	0	31.27	0.016	ANVSPDLQWQVIR	Acetyl (Protein N-term)
727	1	F1LER3_ASCSU	Peptidyl-prolyl cis-trans isomerase OS=Ascaris suum OX=6253 PE=2 SV=1	31	16887	1	1	23943	26726	1	1	902.413	1802.81	2	1801.81	1.0065	0	31.27	0.0025	TNNQYYYFNVYTGR
728	1	F1KY94_ASCSU	Coronin OS=Ascaris suum OX=6253 PE=2 SV=1	31	68133	1	1	11802	3142	1	1	688.818	1375.62	2	1375.62	0.0056	0	31.23	0.0095	LGINSNENECAR	Carbamidomethyl (C)
729	1	F1KZ29_ASCSU	Tropomodulin OS=Ascaris suum OX=6253 PE=2 SV=1	31	43731	2	2	12840	37219	1	1	707.403	1412.79	2	1412.79	0.0033	0	30.1	0.0081	GLVELLETSPSLR
730	1	F1KZA6_ASCSU	aldehyde dehydrogenase (NAD(+)) OS=Ascaris suum OX=6253 PE=2 SV=1	31	67520	1	1	4652	21445	1	1	529.261	1056.51	2	1056.51	0.0018	0	31.18	0.0075	FCYAILDR	Carbamidomethyl (C)
731	1	F1L7L8_ASCSU	Apple domain-containing protein OS=Ascaris suum OX=6253 PE=2 SV=1	31	30646	1	1	34226	15929	1	1	761.698	2282.07	3	2281.07	1.0041	0	31.15	0.0018	TEEKPSQIPVNFYENQCAK	Carbamidomethyl (C)
732	1	F1KZK4_ASCSU	Protein F37C4.5 OS=Ascaris suum OX=6253 PE=2 SV=1	31	64081	1	1	23277	33862	1	1	888.967	1775.92	2	1775.89	0.0254	0	31.07	0.0054	SVPFTLNDESLQNLAK	Deamidated (NQ)
733	1	F1L3N1_ASCSU	Ubiquitin-conjugating enzyme E2 L3 OS=Ascaris suum OX=6253 PE=2 SV=1	31	17939	1	1	28567	26922	1	1	665.357	1993.05	3	1993.05	0.0025	0	31	0.0026	GQVCLPIVAPDNWKPATK	Carbamidomethyl (C)
734	1	F1L4W4_ASCSU	NEDD8-activating enzyme E1 catalytic subunit OS=Ascaris suum OX=6253 PE=2 SV=1	31	48521	1	1	3044	17421	1	1	481.278	960.542	2	960.539	0.0028	0	30.71	0.015	AVIAADFVR
735	1	F1L256_ASCSU	Conserved regulator of innate immunity protein 3 OS=Ascaris suum OX=6253 PE=2 SV=1	31	14876	1	1	28937	18920	1	1	503.98	2011.89	4	2011.88	0.0054	0	30.69	0.013	FCQDLVSYATHYEHSR	Carbamidomethyl (C)
736	1	F1LFE0_ASCSU	40S ribosomal protein S29 OS=Ascaris suum OX=6253 PE=2 SV=1	31	6553	1	1	11169	3990	1	1	451.228	1350.66	3	1350.66	0.0035	0	30.62	0.012	GHQSIWFSHPR
737	1	F1LHA4_ASCSU	Nose resistant to fluoxetine protein 6 (Fragment) OS=Ascaris suum OX=6253 PE=2 SV=1	31	12214	1	1	12270	5922	1	1	697.372	1392.73	2	1392.56	0.1651	0	30.59	0.017	TNISNEEDDDNK
738	1	F1KZR6_ASCSU	tryptophan--tRNA ligase OS=Ascaris suum OX=6253 PE=2 SV=1	31	47924	1	1	12106	45344	1	1	694.361	1386.71	2	1385.7	1.0033	0	30.58	0.015	TDLADIAVEELR	Acetyl (Protein N-term)
739	1	F1KU03_ASCSU	Trehalase OS=Ascaris suum OX=6253 PE=2 SV=1	30	78109	1	1	14188	1498	1	1	730.886	1459.76	2	1459.69	0.0667	1	30.41	0.02	GQISGNNGDSPKGTK	Deamidated (NQ)
740	1	F1LGP8_ASCSU	MSP domain-containing protein OS=Ascaris suum OX=6253 PE=2 SV=1	30	12156	1	1	43526	41682	1	1	998.168	2991.48	3	2990.47	1.0153	0	30.33	0.0057	SSNNSNYTVTPNMGIVEVGAEVPLEITR
741	1	F1KSM8_ASCSU	isoleucine--tRNA ligase (Fragment) OS=Ascaris suum OX=6253 PE=2 SV=1	30	144154	1	1	8189	14951	1	1	616.324	1230.63	2	1229.63	1.0077	0	30.29	0.0089	ESVDNLTIPSR
742	1	F1LDU3_ASCSU	60S ribosomal protein L18a OS=Ascaris suum OX=6253 PE=2 SV=1	30	22613	1	1	14361	16469	1	1	734.852	1467.69	2	1467.68	0.0111	0	30.16	0.01	DNTVAGAITQCYR	Carbamidomethyl (C)
743	1	F1KWY9_ASCSU	Heterogeneous nuclear ribonucleoprotein K OS=Ascaris suum OX=6253 PE=2 SV=1	30	45349	1	1	39634	31908	1	1	877.138	2628.39	3	2627.39	1.0076	0	30.11	0.02	IITISGSHAQIQTAQYLLQQCVR	Carbamidomethyl (C)
744	1	F1KXM1_ASCSU	Heterogeneous nuclear ribonucleoprotein A1 OS=Ascaris suum OX=6253 PE=2 SV=1	30	36523	1	1	21452	38843	1	1	855.393	1708.77	2	1708.76	0.0083	0	30.04	0.0035	GFAFVTFDDYDAVDK
745	1	F1L8S2_ASCSU	40S ribosomal protein S27 OS=Ascaris suum OX=6253 PE=2 SV=1	30	9465	1	1	6984	1986	1	1	393.187	1176.54	3	1176.53	0.0041	0	29.84	0.019	AHLTEGCSFR	Carbamidomethyl (C)
746	1	F1L3K6_ASCSU	Annexin OS=Ascaris suum OX=6253 PE=2 SV=1	30	36316	1	1	8470	9803	1	1	622.342	1242.67	2	1242.67	0.0008	0	29.6	0.014	GILTSINNQQR
747	1	F1LCE5_ASCSU	NADH dehydrogenase [ubiquinone] 1 alpha subcomplex subunit 10, mitochondrial (Fragment) OS=Ascaris suum OX=6253 PE=2 SV=1	30	40204	1	1	6780	22152	1	1	584.322	1166.63	2	1165.62	1.0074	0	29.6	0.0017	VSVLDETYLK
748	1	F1KZP1_ASCSU	Selenide, water dikinase OS=Ascaris suum OX=6253 PE=2 SV=1	30	37549	2	2	12765	11853	1	1	706.328	1410.64	2	1410.64	0.0032	0	28.5	0.0041	AYQQVVEQMCR	Carbamidomethyl (C)
749	1	F1LFV5_ASCSU	Cuticle collagen 34 (Fragment) OS=Ascaris suum OX=6253 PE=2 SV=1	29	23389	1	1	23803	20197	1	1	899.877	1797.74	2	1797.76	-0.0204	0	29.43	0.0036	QAGNGCEGCCLPGPPGPK	2 Carbamidomethyl (C)
750	1	F1KPJ1_ASCSU	Laminin-like protein epi-1 OS=Ascaris suum OX=6253 PE=2 SV=1	29	404712	1	1	12704	29997	1	1	705.349	1408.68	2	1407.68	1.0016	0	29.32	0.0056	GLDTVDGFIGCVR	Carbamidomethyl (C)
751	1	F1L995_ASCSU	Arp2/3 complex 34 kDa subunit OS=Ascaris suum OX=6253 PE=2 SV=1	29	23776	1	1	6015	12285	1	1	566.314	1130.61	2	1129.59	1.0228	0	29.09	0.019	MILLEQNNR
752	1	F1L7Z7_ASCSU	Proteasome subunit alpha type OS=Ascaris suum OX=6253 PE=2 SV=1	29	27364	1	1	4298	9333	1	1	516.775	1031.54	2	1031.53	0.0042	0	28.99	0.0074	LMVNDAIEK
753	1	F1KUN6_ASCSU	Trifunctional purine biosynthetic protein adenosine-3 OS=Ascaris suum OX=6253 PE=2 SV=1	29	105014	1	1	7422	15842	1	1	599.278	1196.54	2	1196.71	-0.1723	0	28.98	0.011	IAVVISNVPSAK
754	1	F1LCZ9_ASCSU	GILT-like protein OS=Ascaris suum OX=6253 PE=2 SV=1	29	18590	1	1	187	2801	1	1	323.183	644.351	2	643.39	0.9605	0	28.95	0.0018	AGLLSIA
755	1	F1L8L9_ASCSU	NADH-dependent flavin oxidoreductase (Fragment) OS=Ascaris suum OX=6253 PE=2 SV=1	29	46883	1	1	23203	33125	1	1	886.96	1771.91	2	1770.9	1.0016	0	28.94	0.021	VGLDYVTLTGGEYGSIK
756	1	F1LIF3_ASCSU	Zinc finger protein 706 (Fragment) OS=Ascaris suum OX=6253 PE=2 SV=1	29	8474	1	1	25208	20153	1	1	929.947	1857.88	2	1856.88	1.0036	1	28.82	0.008	NPLPAELVDTERGEGSSS
757	1	F1L312_ASCSU	Protein ERGIC-53 OS=Ascaris suum OX=6253 PE=2 SV=1	29	57103	2	1	33594	45243	1	1	1125.55	2249.08	2	2249.08	0.0028	0	26.57	0.0055	DGSIPFWMVTGDAIASGEQLR
758	1	F1L131_ASCSU	2-oxoisovalerate dehydrogenase subunit alpha OS=Ascaris suum OX=6253 PE=2 SV=1	29	50154	1	1	17025	30613	1	1	780.872	1559.73	2	1559.73	0.0036	0	28.76	0.0096	VDGNDFFAVYNATK
759	1	F1LEH7_ASCSU	Annexin (Fragment) OS=Ascaris suum OX=6253 PE=2 SV=1	29	29973	1	1	38829	29238	1	1	859.428	2575.26	3	2575.23	0.0277	0	28.76	0.0071	QYEGTIKPAPNFDPELAADELEK	Deamidated (NQ)
760	1	F1L8M1_ASCSU	Spondin-1 OS=Ascaris suum OX=6253 PE=2 SV=1	29	25098	1	1	13054	12850	1	1	711.838	1421.66	2	1421.66	0	0	28.65	0.0042	APETSEGGCVIFR	Carbamidomethyl (C)
761	1	F1L591_ASCSU	Hemiasterlin resistant protein 1 OS=Ascaris suum OX=6253 PE=2 SV=1	29	15113	1	1	44889	34208	1	1	1066.18	3195.52	3	3195.52	0.0052	0	28.57	0.011	SEEVAPAASTAPATAPQGQPLVQPCEFEWK	Carbamidomethyl (C)
762	1	F1KZ39_ASCSU	ATP-dependent RNA helicase DDX17 OS=Ascaris suum OX=6253 PE=2 SV=1	28	54905	1	1	31689	46288	1	1	1080.08	2158.14	2	2156.96	1.1779	1	28.46	0.016	QGRMMTLLTDIMNQPECK	Deamidated (NQ); 3 Oxidation (M)
763	1	F1KY06_ASCSU	Protein phosphatase 2C OS=Ascaris suum OX=6253 PE=2 SV=1	28	46964	1	1	42916	13457	1	1	973.474	2917.4	3	2916.37	1.0263	0	28.35	0.011	KPAENTAAGDVQNADSETYVTPEASPVR
764	1	F1KW74_ASCSU	Aminopeptidase OS=Ascaris suum OX=6253 PE=2 SV=1	28	88368	2	2	18970	25382	1	1	815.881	1629.75	2	1629.74	0.0057	0	25.65	0.011	YQYSNTVDADLWR
765	1	F1L087_ASCSU	Phosphatidylinositol-5-phosphate 4-kinase type-2 alpha OS=Ascaris suum OX=6253 PE=2 SV=1	28	46297	1	1	29280	10174	1	1	676.666	2026.98	3	2026.96	0.0175	0	28.12	0.014	YGSEAENISTVKPDQYAR
766	1	F1L7F3_ASCSU	NAD-dependent ADP-ribosyltransferase sirtuin-4 OS=Ascaris suum OX=6253 PE=2 SV=1	28	32461	1	1	15640	38786	1	1	757.389	1512.76	2	1512.76	0.0025	0	28.06	0.016	WILEANPDWLEK
767	1	F1L315_ASCSU	Glycylpeptide N-tetradecanoyltransferase OS=Ascaris suum OX=6253 PE=2 SV=1	28	51998	1	1	12268	31847	1	1	697.363	1392.71	2	1392.71	0.0031	0	27.88	0.01	YLFWDTQPVPK
768	1	F1KRB5_ASCSU	Disks large 5 OS=Ascaris suum OX=6253 PE=2 SV=1	28	133297	1	1	14576	28153	1	1	737.912	1473.81	2	1473.73	0.0779	1	27.86	0.022	SREPIATEDLQSK	Deamidated (NQ)
769	1	F1LBH5_ASCSU	Major allergen Ani s 1 OS=Ascaris suum OX=6253 PE=2 SV=1	28	15952	1	1	14449	7353	1	1	736.284	1470.55	2	1470.55	0.0039	0	27.71	0.003	SCDDDFCPVNSR	2 Carbamidomethyl (C)
770	1	F1LEF8_ASCSU	Golgi phosphoprotein 3 OS=Ascaris suum OX=6253 PE=2 SV=1	28	22018	1	1	6898	16436	1	1	587.306	1172.6	2	1172.68	-0.086	0	27.7	0.019	MEQILLLGLK	Oxidation (M)
771	1	F1KWL3_ASCSU	ATP-binding cassette sub-family B member 9 OS=Ascaris suum OX=6253 PE=2 SV=1	28	76907	1	1	586	15402	1	1	361.727	721.439	2	720.365	1.0736	0	27.64	0.019	SNGTITK	Deamidated (NQ)
772	1	F1KPS2_ASCSU	Trithorax group protein osa OS=Ascaris suum OX=6253 PE=2 SV=1	28	194003	1	1	30298	16858	1	1	1042.96	2083.91	2	2082.89	1.015	1	27.56	0.0096	AMMPTAKMPQATQMEMPR	2 Deamidated (NQ); 2 Oxidation (M)
773	1	F1KR86_ASCSU	DIS3-like exonuclease 2 OS=Ascaris suum OX=6253 PE=2 SV=1	28	131513	1	1	43610	35563	1	1	1002.47	3004.39	3	3003.37	1.0193	0	27.52	0.017	NYEESYVDNPLGDDQQDILIVGVHDR	Deamidated (NQ)
774	1	F1L7I7_ASCSU	Translocon-associated protein subunit beta OS=Ascaris suum OX=6253 PE=2 SV=1	27	24107	2	2	16644	20490	1	1	773.88	1545.74	2	1545.75	-0.0014	0	29.69	0.0097	IGYTSAPGEGYIYR
775	1	F1LB03_ASCSU	Proliferation-associated protein 2G4 (Fragment) OS=Ascaris suum OX=6253 PE=2 SV=1	27	41261	2	2	4120	16209	1	1	512.273	1022.53	2	1022.53	0.0022	0	30.35	0.015	ADDLVYSLK
776	1	F1LGA8_ASCSU	Chymotrypsin/elastase isoinhibitors 2 to 5 OS=Ascaris suum OX=6253 PE=2 SV=1	27	16117	1	1	27016	21711	1	1	966.956	1931.9	2	1931.9	-0.0009	0	26.98	0.009	CVPVSQCPINFPGTGGSR	2 Carbamidomethyl (C)
777	1	F1L5I4_ASCSU	Arrestin domain-containing protein 2 OS=Ascaris suum OX=6253 PE=2 SV=1	27	44648	1	1	2707	11493	1	1	471.27	940.525	2	940.523	0.0022	0	26.96	0.016	LAAEAQLPK	Deamidated (NQ)
778	1	F1LDY4_ASCSU	Cytochrome b5 OS=Ascaris suum OX=6253 PE=2 SV=1	27	10942	1	1	20387	23172	1	1	838.43	1674.84	2	1674.84	0.0082	0	26.9	0.0045	HNTATSLWIIYNDK
779	1	F1KY48_ASCSU	NADH dehydrogenase ubiquinone 1 alpha subcomplex subunit 9 OS=Ascaris suum OX=6253 PE=2 SV=1	27	50226	1	1	31350	27460	1	1	713.36	2137.06	3	2137.05	0.0111	1	26.69	0.0092	YYEEQYGDLEPPRLPLR
780	1	F1KVN9_ASCSU	Protein transport protein SEC23 OS=Ascaris suum OX=6253 PE=2 SV=1	26	90132	1	1	18153	20070	1	1	533.284	1596.83	3	1596.83	0.0004	0	26.33	0.02	MVELHELSVQGISR
781	1	F1L0M8_ASCSU	Zinc finger protein ZPR1 OS=Ascaris suum OX=6253 PE=2 SV=1	26	52920	1	1	5672	30322	1	1	558.296	1114.58	2	1114.46	0.1199	0	26.21	0.011	NGTTCIMCTR	Oxidation (M)
782	1	F1KQA0_ASCSU	5~-3~ exoribonuclease 1 OS=Ascaris suum OX=6253 PE=2 SV=1	26	192602	1	1	23880	45326	1	1	900.966	1799.92	2	1798.9	1.0142	1	26.2	0.015	APPPLKSFVMNSAGNPR	Deamidated (NQ); Oxidation (M)
783	1	F1L838_ASCSU	Dehydrogenase/reductase SDR family member 1 OS=Ascaris suum OX=6253 PE=2 SV=1	26	35339	1	1	22950	18478	1	1	587.955	1760.84	3	1760.84	0.0039	0	26.15	0.015	GIAVFVDHSDMSQVEK
784	1	F1LCL1_ASCSU	Superoxide dismutase [Cu-Zn] OS=Ascaris suum OX=6253 PE=2 SV=1	26	25481	1	1	5684	1362	1	1	558.759	1115.5	2	1115.5	0.0035	0	26.13	0.0048	SHGAPTDFER
785	1	F1KQR1_ASCSU	Golgi apparatus protein 1 OS=Ascaris suum OX=6253 PE=2 SV=1	26	139204	1	1	22071	17967	1	1	865.878	1729.74	2	1728.73	1.0071	0	25.91	0.0093	FAAQQFCADEMAANR	Carbamidomethyl (C)
786	1	F1L0Z1_ASCSU	Ribonucleoside-diphosphate reductase small chain OS=Ascaris suum OX=6253 PE=2 SV=1	26	39185	2	1	28878	39945	1	1	1005.52	2009.03	2	2009.02	0.0115	0	23.15	0.012	VLSFFAASDGIVNENLTGR
787	1	F1KZ55_ASCSU	NRAMP-like transporter smf-1 OS=Ascaris suum OX=6253 PE=2 SV=1	26	65583	1	1	364	1762	1	1	344.185	686.355	2	686.408	-0.0525	0	25.58	0.02	LGVVSGR
788	1	F1KQI2_ASCSU	Kinesin-like protein KIF21B OS=Ascaris suum OX=6253 PE=2 SV=1	25	189935	1	1	21227	23574	1	1	851.443	1700.87	2	1699.9	0.9722	1	25.4	0.0057	LRDDLADLQAEISIK	Deamidated (NQ)
789	1	F1LAS6_ASCSU	Adenine phosphoribosyltransferase OS=Ascaris suum OX=6253 PE=2 SV=1	25	16374	1	1	18066	37843	1	1	797.945	1593.88	2	1593.87	0.0026	0	25.28	0.012	AEIPVAVDAIAGLEAR
790	1	F1LAK4_ASCSU	Protein phosphatase inhibitor 2 OS=Ascaris suum OX=6253 PE=2 SV=1	25	14270	2	2	8408	11194	1	1	414.254	1239.74	3	1238.73	1.0062	1	28.66	0.021	RVSLVGAVDPVK
791	1	F1L797_ASCSU	Rab11 family-interacting protein 4 OS=Ascaris suum OX=6253 PE=2 SV=1	25	42016	1	1	20553	11107	1	1	561.284	1680.83	3	1680.83	0.0063	0	25.05	0.0095	VHILEEQMQAAEQR
792	1	F1KPW0_ASCSU	Protein diaphanous OS=Ascaris suum OX=6253 PE=2 SV=1	25	181567	1	1	13718	20038	1	1	723.365	1444.71	2	1444.74	-0.0259	1	25.05	0.019	IEAATQAKNEAVAK	2 Deamidated (NQ)
793	1	F1L2H7_ASCSU	Hydroxymethylglutaryl-CoA synthase OS=Ascaris suum OX=6253 PE=2 SV=1	25	53009	1	1	24023	45179	1	1	903.948	1805.88	2	1805.88	0.0022	0	24.95	0.0094	ALMNSMLYGPENVGIR	Acetyl (Protein N-term)
794	1	F1KXS1_ASCSU	ATP-dependent RNA helicase DDX1 OS=Ascaris suum OX=6253 PE=2 SV=1	25	80536	1	1	16406	23852	1	1	769.441	1536.87	2	1536.86	0.0044	0	24.95	0.012	NALVIGSVPVGEQVR
795	1	F1KSM1_ASCSU	Solute carrier organic anion transporter family member OS=Ascaris suum OX=6253 PE=2 SV=1	25	97049	1	1	38360	42703	1	1	1275.6	2549.18	2	2548.21	0.9658	0	24.72	0.014	QQMQAIENEINVMVNETLVGVR	2 Deamidated (NQ); 2 Oxidation (M)
796	1	F1L1W5_ASCSU	Cytochrome b-c1 complex subunit 1 OS=Ascaris suum OX=6253 PE=2 SV=1	25	52646	1	1	26108	3590	1	1	632.956	1895.85	3	1894.94	0.9049	1	24.68	0.01	MAMRFVMNPIGVMGGLR	Oxidation (M)
797	1	F1KR27_ASCSU	Tight junction protein ZO-2 OS=Ascaris suum OX=6253 PE=2 SV=1	25	142495	1	1	26518	8710	1	1	638.965	1913.87	3	1913.94	-0.0675	1	24.63	0.018	EPNKGVIPNAETAEGLMK	Deamidated (NQ); Oxidation (M)
798	1	F1KQP0_ASCSU	CSR-1 OS=Ascaris suum OX=6253 GN=CSR-1 PE=2 SV=1	25	118470	1	1	16666	35402	1	1	773.942	1545.87	2	1545.77	0.0977	0	24.6	0.012	LNISVEQMTPELR	Deamidated (NQ); Oxidation (M)
799	1	F1KUH3_ASCSU	G2/mitotic-specific cyclin-B3 OS=Ascaris suum OX=6253 PE=2 SV=1	24	49123	1	1	29760	17464	1	1	514.534	2054.11	4	2053.91	0.1977	1	24.39	0.011	EKEMLPPNAEQHEMPNK	Deamidated (NQ); 2 Oxidation (M)
800	1	F1KZX3_ASCSU	Glycerol-3-phosphate dehydrogenase [NAD(+)] OS=Ascaris suum OX=6253 PE=2 SV=1	24	40756	1	1	5729	16406	1	1	373.534	1117.58	3	1117.57	0.0056	0	24.32	0.021	FPLFCAVHK	Carbamidomethyl (C)
801	1	F1KQ34_ASCSU	GTPase-activating protein pac-1 OS=Ascaris suum OX=6253 PE=2 SV=1	24	213575	1	1	40739	43730	1	1	910.795	2729.36	3	2729.43	-0.072	1	24	0.019	NPVEQEAVEVIQLSSSPRAIGVHIR	2 Deamidated (NQ)
802	1	F1LGX4_ASCSU	Cytochrome c type-2 OS=Ascaris suum OX=6253 PE=2 SV=1	24	12328	1	1	5518	23109	1	1	552.794	1103.57	2	1103.57	0.0016	0	23.94	0.017	SGPSLNGIFGR
803	1	F1LG07_ASCSU	Hydroxyacid-oxoacid transhydrogenase OS=Ascaris suum OX=6253 PE=2 SV=1	24	21290	1	1	23023	40579	1	1	882.902	1763.79	2	1763.79	0.0035	0	23.85	0.016	GTTDYAFEMICSTLR	Carbamidomethyl (C)
804	1	F1LEX7_ASCSU	Splicing factor, arginine/serine-rich 6 OS=Ascaris suum OX=6253 PE=2 SV=1	23	17514	1	1	34834	31065	1	1	773.707	2318.1	3	2318.08	0.0172	0	22.59	0.02	VYVGGLPNDATSQELEDAFHR	Deamidated (NQ)
805	1	F1KQJ6_ASCSU	Intersectin-1 OS=Ascaris suum OX=6253 PE=2 SV=1	22	181737	1	1	475	14709	1	1	351.701	701.387	2	700.387	1.0007	0	22.26	0.012	AGGLDLR
806	1	F1L7Y7_ASCSU	palmitoyl-protein hydrolase OS=Ascaris suum OX=6253 PE=2 SV=1	22	27589	1	1	10913	9286	1	1	671.348	1340.68	2	1340.68	0.0052	0	22.21	0.022	IIHSMIDEEVR
807	1	F1LAH9_ASCSU	Cysteine proteinase OS=Ascaris suum OX=6253 PE=2 SV=1	22	39028	1	1	14397	19857	1	1	490.579	1468.71	3	1468.71	0.0046	0	22.1	0.014	TLYNQFLHDYR
808	1	F1LDX2_ASCSU	Metalloproteinase inhibitor tag-225 OS=Ascaris suum OX=6253 PE=2 SV=1	21	20671	1	1	39489	26330	1	1	874.1	2619.28	3	2619.28	0.0021	1	21.3	0.018	LQQWLEKDNSAHCPEILGAQVPS	Carbamidomethyl (C)
809	1	F1KPQ4_ASCSU	Protocadherin-like wing polarity protein stan OS=Ascaris suum OX=6253 PE=2 SV=1	21	294120	1	1	41656	23347	1	1	703.806	2811.2	4	2810.28	0.9177	1	20.65	0.02	MADAASNIELAQMLANATNDRWTMR	Deamidated (NQ); Oxidation (M)
810	1	F1KU22_ASCSU	Insulin-degrading enzyme OS=Ascaris suum OX=6253 PE=2 SV=1	20	114041	1	1	30550	14921	1	1	700.027	2097.06	3	2096	1.06	0	19.91	0.014	GVMRPSWNEHPLGTEQLK	2 Deamidated (NQ); Oxidation (M)
811	1	F1KQ00_ASCSU	WD repeat and FYVE domain-containing protein 3 OS=Ascaris suum OX=6253 PE=2 SV=1	20	249614	1	1	174	2885	1	1	322.212	642.409	2	642.406	0.0027	0	19.54	0.011	ALAAAVK
812	1	F1L3T3_ASCSU	26S proteasome non-ATPase regulatory subunit 3 OS=Ascaris suum OX=6253 PE=2 SV=1	19	59241	1	1	13484	31678	1	1	719.447	1436.88	2	1436.87	0.0087	0	19.42	0.02	LVTTQLVALPLNR
813	1	F1KXH0_ASCSU	Oligopeptidase A OS=Ascaris suum OX=6253 PE=2 SV=1	19	90755	1	1	3142	34374	1	1	485.17	968.326	2	968.486	-0.1602	1	19.35	0.015	GLMTYGRR	Oxidation (M)
814	1	F1KTZ8_ASCSU	Calnexin OS=Ascaris suum OX=6253 PE=2 SV=1	19	52830	1	1	22625	11454	1	1	583.948	1748.82	3	1748.82	0.0057	0	19.21	0.016	QIENPNYFEAHPYK

## Sheet: Adult ES
Protein Hit Number	Protein Family Number	Protein Accession	Protein Description	Protein Score	Protein Mass	Protein Matches	Protein Sequence	Peptide Query	Peptide Index	Peptide Rank	Peptide unique	Peptide exp_mz	Peptide exp_mr	Peptide exp_z	Peptide calc_mr	Δm	Peptide misscleavage	Peptide Score	Peptide expect	Peptide Sequence	Modification
1	1	F1KTI9_ASCSU	Polyprotein ABA-1 OS=Ascaris suum OX=6253 PE=2 SV=1	11199	122318	450	79	26177	16578	1	1	984.443	1966.87	2	1966.87	0.0064	1	136.41	3.4e-13	SYFSAMSGEDELKQMTK	Oxidation (M)
2	1	F1KPM2_ASCSU	Apolipophorin OS=Ascaris suum OX=6253 PE=2 SV=1	5049	353421	239	133	41933	37836	1	1	983.803	2948.39	3	2948.36	0.0309	0	125.71	2.1e-11	SEGLEQVDNSLFGPDGYISNPNGHVFR	Deamidated (NQ)
3	2	MSP1_ASCSU	Major sperm protein isoform alpha OS=Ascaris suum OX=6253 PE=1 SV=3	2294	14381	115	14	33939	27316	1	1	1186.53	2371.05	2	2371.04	0.0059	0	158.47	1.4e-14	VLMAVSCDTFNAATEDLNNDR	Oxidation (M); Carbamidomethyl (C)
4	1	F1KQF7_ASCSU	Aminopeptidase N OS=Ascaris suum OX=6253 PE=2 SV=1	2840	201937	113	50	30874	22727	1	1	734.685	2201.03	3	2200.03	1.0077	0	99.04	3e-09	HAADMIALGNMNDQGSVIDTK
5	1	F1KPW3_ASCSU	Maltase-glucoamylase OS=Ascaris suum OX=6253 PE=2 SV=1	2643	269514	124	65	14451	18828	1	1	758.936	1515.86	2	1515.85	0.0058	1	123.09	4.8e-11	SLAELKETISAVQK
6	1	F1KQL5_ASCSU	Aminopeptidase N OS=Ascaris suum OX=6253 PE=2 SV=1	2452	178229	107	47	16390	5092	1	0	793.37	1584.73	2	1584.72	0.0048	0	126.3	2.7e-11	TGVEDCSTIHPDVR	Carbamidomethyl (C)
7	1	F1L4K4_ASCSU	C-type lectin domain-containing protein 160 OS=Ascaris suum OX=6253 PE=2 SV=1	1890	47582	54	15	14335	26268	1	1	757.927	1513.84	2	1513.84	0.004	0	132.28	5.7e-12	LTEENNVLATVALK
8	1	F1LFU4_ASCSU	Chymotrypsin/elastase isoinhibitors 2 to 5 OS=Ascaris suum OX=6253 PE=2 SV=1	1787	15766	70	10	24136	12330	1	1	939.446	1876.88	2	1876.87	0.0033	0	95.93	2.8e-08	VCKPPGCECIAGAGFVR	3 Carbamidomethyl (C)
9	1	F1LHC8_ASCSU	Transthyretin-like protein 15 (Fragment) OS=Ascaris suum OX=6253 PE=2 SV=1	1630	16894	51	13	31875	25833	1	1	1124.53	2247.05	2	2247.04	0.0068	0	118.94	2.3e-11	GHFEVSGQEDEVGSIEPYLR
10	1	F1KQK4_ASCSU	Vitellogenin-6 OS=Ascaris suum OX=6253 PE=2 SV=1	1465	207338	77	57	22332	27752	1	1	900.393	1798.77	2	1798.77	0.0042	0	142.53	4.2e-13	MADNELTDDLEQYSR
11	1	F1KUA0_ASCSU	Sucrase-isomaltase OS=Ascaris suum OX=6253 PE=2 SV=1	1396	84663	58	25	29483	24698	1	1	708.996	2123.97	3	2123.96	0.0087	0	112.66	5.4e-10	YQTHAAYGFGENNYLFTK	Deamidated (NQ)
12	1	ICE1_ASCSU	Chymotrypsin/elastase isoinhibitor 1 OS=Ascaris suum OX=6253 PE=1 SV=1	1348	6857	46	2	33708	17865	1	1	1179.96	2357.91	2	2357.9	0.0086	0	166.1	8.5e-16	GQESCGPNEVWTECTGCEMK	3 Carbamidomethyl (C)
13	1	F1KPY0_ASCSU	Carboxypeptidase OS=Ascaris suum OX=6253 PE=2 SV=1	1158	224957	41	26	45407	45375	1	1	1158.86	3473.56	3	3472.53	1.0258	0	113.62	3.9e-11	MNMASTDAQQAFPCWMDAATQNYLNLPEVR	Carbamidomethyl (C)
14	1	F1KPL9_ASCSU	Neprilysin-1 OS=Ascaris suum OX=6253 PE=2 SV=1	1075	338868	45	35	18179	34514	1	1	827.429	1652.84	2	1652.84	0.0036	0	106.42	4e-10	ANFEQYISDGAVVLK
15	1	F1KQS3_ASCSU	Vitellogenin-6 OS=Ascaris suum OX=6253 PE=2 SV=1	1013	200973	48	40	20758	34752	1	1	868.461	1734.91	2	1734.9	0.0034	0	105.86	2.7e-09	TLANAGIDLSVYELEK
16	1	F1KUR2_ASCSU	Zonadhesin OS=Ascaris suum OX=6253 PE=2 SV=1	995	96751	37	18	39372	44777	1	1	925.454	2773.34	3	2772.32	1.0191	0	112.27	7.1e-11	NVYAVVIPIECSGTENIYFDGWAR	Carbamidomethyl (C)
17	1	F1KW74_ASCSU	Aminopeptidase OS=Ascaris suum OX=6253 PE=2 SV=1	969	88368	37	19	18880	21161	1	1	837.9	1673.79	2	1673.79	-0.0009	0	100.54	1.1e-09	SMSGTGLCNALPPDVR	Carbamidomethyl (C)
18	1	F1LE63_ASCSU	GH family 25 lysozyme 2 OS=Ascaris suum OX=6253 PE=2 SV=1	899	24628	33	10	19867	41213	1	1	853.424	1704.83	2	1704.83	0.0012	0	121.14	3.8e-11	ALGANIGMIWMDIER	Oxidation (M)
19	1	F1LF33_ASCSU	Transthyretin-like protein 5 OS=Ascaris suum OX=6253 PE=2 SV=1	865	15953	29	9	20921	23675	1	1	871.42	1740.83	2	1740.82	0.0053	0	105.13	2.2e-09	FEVSGSNAEFTTIDPK
20	1	F1LAR2_ASCSU	OV-17 antigen OS=Ascaris suum OX=6253 PE=2 SV=1	844	21390	31	11	17571	37249	1	1	817.404	1632.79	2	1632.79	0.0041	0	113.19	5.3e-10	TDPEIEADIDAFVAK
21	1	F1LDY7_ASCSU	Major sperm protein OS=Ascaris suum OX=6253 PE=2 SV=1	825	16078	23	5	31249	29736	1	1	740.401	2218.18	3	2218.17	0.0058	0	113.79	7.4e-11	LRPVYGFVEATGNSPLEITR
22	1	F1LB73_ASCSU	Chondroitin proteoglycan 3 OS=Ascaris suum OX=6253 PE=2 SV=1	694	16303	14	5	29624	24932	1	1	1066.96	2131.9	2	2131.9	0.0039	0	171.54	6.1e-16	TCFSNDDCSGGTCLGIALGK	3 Carbamidomethyl (C)
23	1	F1L8V1_ASCSU	Venom allergen 3 OS=Ascaris suum OX=6253 PE=2 SV=1	675	25235	24	8	23465	36779	1	1	924.451	1846.89	2	1846.88	0.0055	0	112.79	2.7e-10	WADLCLFEHSPVAFR	Carbamidomethyl (C)
24	1	F1LEI7_ASCSU	Fatty-acid and retinol-binding protein 1 OS=Ascaris suum OX=6253 PE=2 SV=1	663	20626	26	8	33760	25260	1	1	787.398	2359.17	3	2359.17	0.0059	1	102.81	3.1e-09	SIGENHAQYSSIDAALDALKEK
25	1	F1KVG8_ASCSU	Zonadhesin OS=Ascaris suum OX=6253 PE=2 SV=1	656	63511	35	21	21638	5170	1	1	885.353	1768.69	2	1768.69	0.0053	0	79.36	3.5e-07	CDCPPEYVGQQCEK	3 Carbamidomethyl (C)
26	1	F1L2I5_ASCSU	Serpin B6 OS=Ascaris suum OX=6253 PE=2 SV=1	643	42300	29	15	31960	41919	1	1	1127.06	2252.11	2	2252.08	0.0271	0	104.45	3.5e-09	LGITDAFGDSANFNGISDVPLK	2 Deamidated (NQ)
27	1	F1L6K0_ASCSU	Pepsin inhibitor Dit33 OS=Ascaris suum OX=6253 PE=2 SV=1	642	24803	21	7	24196	34250	1	1	940.484	1878.95	2	1878.95	0.0072	1	128.62	7.2e-12	DLTTDEIIELKEFDAK
28	1	F1L313_ASCSU	Neprilysin-1 OS=Ascaris suum OX=6253 PE=2 SV=1	543	62851	21	9	24339	31883	1	1	943.462	1884.91	2	1884.9	0.0083	0	99.77	1.1e-08	NFEQQYNPYTLAELR
29	1	F1KXW6_ASCSU	14-3-3-like protein OS=Ascaris suum OX=6253 PE=2 SV=1	483	28849	13	9	21381	13720	1	1	879.424	1756.83	2	1756.83	0.0066	1	108.82	3.2e-10	SQQSYQEAFDIAKDK
30	1	F1L0R7_ASCSU	C-type lectin protein 160 OS=Ascaris suum OX=6253 PE=2 SV=1	473	60135	17	12	21651	28088	1	1	885.417	1768.82	2	1768.82	0.0027	0	96.57	1.3e-08	NNWVQYTDNLYSPR
31	1	F1LHW8_ASCSU	Transthyretin-like protein 16 (Fragment) OS=Ascaris suum OX=6253 PE=2 SV=1	462	13235	12	5	24984	29016	1	1	959.493	1916.97	2	1916.97	0.0042	0	110.65	4.5e-10	EHIGGTYDMGIVSLNIAK
32	1	F1L5H2_ASCSU	Fructose-bisphosphate aldolase OS=Ascaris suum OX=6253 PE=2 SV=1	445	40449	19	14	32278	31799	1	1	758.382	2272.12	3	2271.12	1.0082	0	107.05	1.4e-10	GVVPMAGTIGEGTTQGLDDLNAR
33	1	F1LEX9_ASCSU	Transthyretin-like protein 46 OS=Ascaris suum OX=6253 PE=2 SV=1	423	19701	17	9	43713	42847	1	1	1062.47	3184.39	3	3184.38	0.004	0	101.96	6.4e-10	LWEEDSGPDPDDLLDQGYTDAQGMFNLK	Oxidation (M)
34	1	Q7YXK2_ASCSU	MFP2 OS=Ascaris suum OX=6253 PE=1 SV=1	397	38148	17	13	23744	45676	1	1	930.491	1858.97	2	1858.96	0.0072	0	95.46	1.1e-08	SEQVAGGPIQDMLVLFR
35	1	F1LC71_ASCSU	Aminopeptidase N (Fragment) OS=Ascaris suum OX=6253 PE=2 SV=1	380	39506	18	11	23729	19963	1	0	930.419	1858.82	2	1858.82	0.0046	0	86.58	6.1e-08	TYQFSNADHEMLFEK
36	1	Q7YXJ9_ASCSU	MFP2b OS=Ascaris suum OX=6253 PE=1 SV=1	373	40834	24	16	35419	35341	1	1	820.096	2457.27	3	2457.27	-0.0024	1	77.7	1.5e-06	FSHDGKVDEVSGSALANMLIIVR
37	1	Q5MAJ6_ASCSU	MFP2c OS=Ascaris suum OX=6253 PE=2 SV=1	366	41340	22	11	11166	30253	1	1	694.866	1387.72	2	1387.72	0.0014	0	81.59	1.8e-07	GIISPAVMTWEGK
38	1	GLB_ASCSU	Extracellular globin OS=Ascaris suum OX=6253 PE=1 SV=2	353	40622	19	14	15044	2632	1	0	768.395	1534.78	2	1534.77	0.0014	0	77.35	1.1e-06	SLQHIDIGHSETAK
39	1	F1L3T9_ASCSU	Glutamate dehydrogenase OS=Ascaris suum OX=6253 PE=2 SV=1	349	55156	21	17	9439	15941	1	0	655.301	1308.59	2	1308.58	0.0033	0	76.84	2.4e-06	CDIFVPAACEK	2 Carbamidomethyl (C)
40	1	F1KXX9_ASCSU	Chondroitin proteoglycan-2 OS=Ascaris suum OX=6253 PE=2 SV=1	345	79015	12	7	41375	23485	1	1	965.756	2894.25	3	2894.24	0.0116	0	83.77	1.8e-08	HYISCYEGTATEMPCPPNLYFNSK	Oxidation (M); 2 Carbamidomethyl (C)
41	1	B2REF7_ASCSU	Immunosuppressive ovarian message protein OS=Ascaris suum OX=6253 PE=2 SV=1	333	48703	10	7	39782	33705	1	1	933.438	2797.29	3	2797.28	0.0097	0	82.8	7.2e-08	TDGAYSTGCSPSYFICISGKPIFNR	2 Carbamidomethyl (C)
42	1	F1KPQ8_ASCSU	Mesocentin OS=Ascaris suum OX=6253 PE=2 SV=1	320	298642	21	17	5164	4562	1	1	557.3	1112.59	2	1112.58	0.0031	0	67.68	5e-06	TGSGETPPVIR
43	1	F1LC86_ASCSU	Transthyretin-like protein 5 OS=Ascaris suum OX=6253 PE=2 SV=1	320	15628	11	6	25330	36464	1	1	966.956	1931.9	2	1931.89	0.0076	0	119.35	9.8e-11	GLDLDDLMAEGQTDVQGR
44	1	F1LI65_ASCSU	Transthyretin-like protein 46 (Fragment) OS=Ascaris suum OX=6253 PE=2 SV=1	317	10290	9	5	45323	40060	1	1	1152.16	3453.44	3	3452.43	1.0155	0	112.72	2.3e-10	LWDEDDGPDPDDVLDEGTTDSNGGFELEGSTR
45	1	F1LEB4_ASCSU	Transthyretin-like protein 16 OS=Ascaris suum OX=6253 PE=2 SV=1	308	15668	17	2	33930	33883	1	1	1186.09	2370.17	2	2370.16	0.0104	0	78.54	1.4e-06	NIEPYLLITHNCDNGILNTR	Deamidated (NQ); Carbamidomethyl (C)
46	1	F1LHQ3_ASCSU	Onchocystatin (Fragment) OS=Ascaris suum OX=6253 PE=2 SV=1	304	13952	10	5	18453	24935	1	1	831.448	1660.88	2	1660.88	0.0036	0	116.02	5.1e-11	INAASNDLFQQTIVK
47	1	F1L7R9_ASCSU	C-type lectin domain-containing protein 160 OS=Ascaris suum OX=6253 PE=2 SV=1	300	41859	12	9	35329	24913	1	1	1225.54	2449.06	2	2449.03	0.0251	0	104.54	3.2e-09	AFSCELNACDTTNYCPTAVVR	Deamidated (NQ); 3 Carbamidomethyl (C)
48	1	F1KY70_ASCSU	Alcohol dehydrogenase NADP+ A OS=Ascaris suum OX=6253 PE=2 SV=1	299	36570	11	7	14331	23953	1	1	757.915	1513.81	2	1513.81	0.0046	0	75.56	3.7e-07	AIGLSNVSIEQVER
49	1	F1LI20_ASCSU	Sperm-specific class P protein 19 (Fragment) OS=Ascaris suum OX=6253 PE=2 SV=1	292	11707	10	3	31174	34888	1	1	739.412	2215.21	3	2215.21	0.0057	0	61.26	3.9e-06	LKPVYGFVEPMAVAPVEITR
50	1	F1LFY5_ASCSU	Transthyretin-like protein 5 OS=Ascaris suum OX=6253 PE=2 SV=1	290	15661	13	8	23062	17590	1	1	914.961	1827.91	2	1827.9	0.0066	0	90.95	5.5e-08	FQLSGHETEITNIDPK
51	1	F1L1A4_ASCSU	Maltase-glucoamylase-like protein OS=Ascaris suum OX=6253 PE=2 SV=1	279	38487	11	6	23099	32131	1	1	916.41	1830.81	2	1830.8	0.0059	0	80.35	4.4e-08	YMDFTTGQNWQDLGR
52	1	F1KTW1_ASCSU	Serine protease OS=Ascaris suum OX=6253 PE=2 SV=1	276	121305	12	8	28724	36776	1	1	696.021	2085.04	3	2084.03	1.0079	0	74.91	8.4e-07	GTNVLFTNGNIDPWHALSK	Deamidated (NQ)
53	1	F1LDP8_ASCSU	Actin-1 (Fragment) OS=Ascaris suum OX=6253 PE=2 SV=1	274	33452	10	8	22090	30680	1	0	895.952	1789.89	2	1789.88	0.0044	0	94.96	1e-08	SYELPDGQVITIGNER
54	1	F1LFI4_ASCSU	Transthyretin-like protein 5 OS=Ascaris suum OX=6253 PE=2 SV=1	273	16171	9	6	8926	20546	1	1	645.808	1289.6	2	1289.6	0.0037	0	95.66	1.2e-08	GIDTDDLLDEGK
55	1	F1KUZ6_ASCSU	Propionyl-CoA carboxylase alpha chain, mitochondrial OS=Ascaris suum OX=6253 PE=2 SV=1	272	82304	9	8	43022	36709	1	1	1027.5	3079.47	3	3079.45	0.0182	0	123.14	1e-11	DTGAQAVHPGYGFLSENTTFAAQLEEAGAK
56	2	Q8MMG6_ASCSU	ASABF-delta OS=Ascaris suum OX=6253 PE=2 SV=1	86	8499	5	3	10674	1821	1	1	682.276	1362.54	2	1362.53	0.0034	0	73.67	2.1e-06	FQNCGTGYCEK	2 Carbamidomethyl (C)
57	1	B2REF9_ASCSU	Protein disulfide-isomerase OS=Ascaris suum OX=6253 GN=pdi PE=2 SV=1	264	55590	9	7	31639	26959	1	1	746.379	2236.12	3	2236.09	0.0227	1	86.13	8.7e-08	MDATANEVEDVKIQSFPTIK	Deamidated (NQ)
58	1	C0SNP0_ASCSU	Carboxypeptidase inhibitor OS=Ascaris suum OX=6253 PE=2 SV=1	264	10039	16	6	7189	15450	1	1	610.323	1218.63	2	1218.63	0.0041	0	58.95	8.2e-05	ICSTIVEIQR	Deamidated (NQ); Carbamidomethyl (C)
59	2	F1KSI5_ASCSU	phosphoenolpyruvate carboxykinase (GTP) OS=Ascaris suum OX=6253 PE=2 SV=1	157	71205	8	7	35348	37824	1	1	817.436	2449.29	3	2449.28	0.0096	1	65.89	1.2e-06	ATCVSLKPISDVDFLTATVDKK	Acetyl (Protein N-term); Carbamidomethyl (C)
60	1	F1L6F8_ASCSU	Phosphotransferase (Fragment) OS=Ascaris suum OX=6253 PE=2 SV=1	257	54305	12	9	25825	28356	1	1	977.445	1952.88	2	1952.86	0.0118	0	88.73	5.8e-08	IQEICSCMVLSDDDLR	2 Carbamidomethyl (C)
61	1	F1KTM8_ASCSU	Intermediate filament protein ifa-1 OS=Ascaris suum OX=6253 PE=2 SV=1	250	66868	10	8	9296	9582	1	1	652.331	1302.65	2	1302.64	0.0057	0	90.17	9.4e-09	GNLSIQDASVDGK
62	1	F1KQD3_ASCSU	Aminopeptidase N OS=Ascaris suum OX=6253 PE=2 SV=1	250	74909	7	6	10963	10579	1	1	690.344	1378.67	2	1378.67	0.0042	0	81.89	5.6e-08	VAMQSAMATVQSR
63	1	E5D7U6_ASCSU	phosphopyruvate hydratase OS=Ascaris suum OX=6253 GN=enol-1 PE=2 SV=1	242	47402	10	9	15317	18307	1	1	773.412	1544.81	2	1544.8	0.005	0	104.36	4.1e-09	VNQIGSVTESIEAAK
64	1	F1KQ47_ASCSU	Aminopeptidase OS=Ascaris suum OX=6253 PE=2 SV=1	241	109049	11	9	11111	36739	1	1	693.404	1384.79	2	1384.79	0.0012	0	89.62	1.1e-07	ITILGDEIAAITR
65	1	F1LD21_ASCSU	Acyl-CoA-binding protein OS=Ascaris suum OX=6253 PE=2 SV=1	231	13538	8	3	22747	25521	1	1	908.448	1814.88	2	1814.88	0.0047	0	112.93	5.6e-10	KPSDDEMLQVYSLYK
66	1	F1LGZ5_ASCSU	OV-17 antigen (Fragment) OS=Ascaris suum OX=6253 PE=2 SV=1	230	18859	7	4	17377	20414	1	1	813.43	1624.84	2	1624.84	0.0027	0	95.76	2.7e-08	AADAQLTAIADNPNLK
67	1	F1L5C6_ASCSU	Phosphatidylethanolamine-binding protein OS=Ascaris suum OX=6253 PE=2 SV=1	229	22632	8	5	38261	23770	1	1	891.121	2670.34	3	2670.33	0.0102	1	75.76	2.9e-07	AVFDSGVEVDCGNVLTPTQVKNPPK	Carbamidomethyl (C)
68	1	F1KQJ9_ASCSU	fructose-bisphosphate aldolase OS=Ascaris suum OX=6253 PE=2 SV=1	216	39730	9	8	8831	18418	1	1	643.848	1285.68	2	1285.68	0.0031	0	91.49	1.3e-08	ALQNSALAAWGGK
69	1	F1L2P6_ASCSU	Carboxypeptidase OS=Ascaris suum OX=6253 PE=2 SV=1	216	61671	7	6	11046	17146	1	1	692.325	1382.64	2	1382.63	0.0032	0	72.7	5.7e-06	GMAIGNGYMNVQK	Deamidated (NQ)
70	1	F1KV03_ASCSU	Macrophage migration inhibitory factor OS=Ascaris suum OX=6253 PE=2 SV=1	215	48792	9	4	43674	38215	1	1	1061.15	3180.44	3	3180.43	0.0078	0	95.46	1.8e-08	VNPDQQMTFGGSADPCAVCTLESIGAVGGSR	2 Carbamidomethyl (C)
71	1	F1LFS7_ASCSU	Transthyretin-like protein 5 OS=Ascaris suum OX=6253 PE=2 SV=1	213	15101	7	5	23432	7515	1	1	616.304	1845.89	3	1845.89	0.0046	0	99.53	1.1e-09	LFNHNTVGSDDQLASTK
72	1	F1L7L2_ASCSU	Annexin OS=Ascaris suum OX=6253 PE=2 SV=1	212	33331	11	9	17600	26036	1	1	817.867	1633.72	2	1633.72	0.0009	0	63.99	2.8e-06	EVFCQAFSTENFR	Carbamidomethyl (C)
73	1	F1KUB1_ASCSU	Fibulin-1 OS=Ascaris suum OX=6253 PE=2 SV=1	206	89309	8	8	24359	10433	1	1	943.939	1885.86	2	1885.85	0.013	0	88.22	6.2e-09	TATCSSIATESAAVTCTR	2 Carbamidomethyl (C)
74	1	F1KQN0_ASCSU	CD109 antigen OS=Ascaris suum OX=6253 PE=2 SV=1	197	171834	10	9	30564	35586	1	1	729.038	2184.09	3	2184.07	0.0215	0	80.44	9e-07	SPSNSFLQLLADHEGVVDAGK	Deamidated (NQ)
75	1	F1KPH3_ASCSU	Mesocentin OS=Ascaris suum OX=6253 PE=2 SV=1	193	466723	10	8	36403	32168	1	1	846.104	2535.29	3	2535.29	0.0034	1	91.86	1.9e-08	YGDKVEVPLALGDYDNQAQLISK
76	1	F1L108_ASCSU	Serine protease pcp-1 OS=Ascaris suum OX=6253 PE=2 SV=1	190	65608	5	5	32334	34683	1	1	1139.07	2276.12	2	2276.11	0.0061	0	134.41	8.7e-13	EVFINAGCNENTIANGLEAIK	Carbamidomethyl (C)
77	1	F1KUW6_ASCSU	Glucose-6-phosphate isomerase OS=Ascaris suum OX=6253 PE=2 SV=1	186	64111	10	8	37010	36518	1	1	859.1	2574.28	3	2574.25	0.0299	1	77.17	1.9e-06	TFTTQETITNAESAKEWFLSAAK	Deamidated (NQ)
78	1	F1LFE6_ASCSU	Transthyretin-like protein 46 OS=Ascaris suum OX=6253 PE=2 SV=1	184	12733	8	4	20208	38027	1	0	858.908	1715.8	2	1715.8	0.0036	0	96.94	2.2e-08	MQFQIPSEYVFNGR	Deamidated (NQ)
79	1	F1L7C0_ASCSU	Malate dehydrogenase OS=Ascaris suum OX=6253 PE=2 SV=1	181	36114	4	3	22025	26571	1	1	894.48	1786.95	2	1786.94	0.0059	0	108.24	7.1e-11	VLVVGNPANTNAFICAK	Carbamidomethyl (C)
80	1	F1KYF3_ASCSU	Propionyl-CoA carboxylase beta chain OS=Ascaris suum OX=6253 PE=2 SV=1	180	34587	5	4	18889	9045	1	1	837.915	1673.82	2	1673.81	0.0049	0	78.34	8e-07	AVTNEEVTQEELGGAK
81	1	F1L246_ASCSU	Cytosolic non-specific dipeptidase OS=Ascaris suum OX=6253 PE=2 SV=1	180	47843	7	6	9083	28491	1	1	648.813	1295.61	2	1295.61	0.0058	0	75.2	3.3e-06	IDMENFIEGTK
82	1	F1L4M4_ASCSU	Cathepsin L OS=Ascaris suum OX=6253 PE=2 SV=1	178	44386	7	6	24102	29977	1	1	938.984	1875.95	2	1875.94	0.0179	0	88.63	9.9e-08	IGSLVSLSEQNLVDCSR	Carbamidomethyl (C)
83	1	F1KXK9_ASCSU	Protein disulfide-isomerase OS=Ascaris suum OX=6253 PE=2 SV=1	173	55363	10	8	27129	39345	1	1	1003.97	2005.92	2	2005.92	0.0049	0	67.42	7.1e-06	FIDTDETGVVGFFESESK
84	1	GST1_ASCSU	Glutathione S-transferase 1 OS=Ascaris suum OX=6253 GN=GST1 PE=1 SV=3	172	23570	7	4	18862	9730	1	1	419.225	1672.87	4	1672.87	0.0035	1	66.7	2.1e-06	LIFHQAGVKFEDNR
85	1	F1LBE9_ASCSU	Heh-1 OS=Ascaris suum OX=6253 PE=2 SV=1	172	15768	6	4	19431	28170	1	1	846.92	1691.83	2	1691.82	0.0072	0	94.75	2e-08	SNFELLTVEAAGCPGK	Carbamidomethyl (C)
86	1	F1L2M0_ASCSU	Serine protease OS=Ascaris suum OX=6253 PE=2 SV=1	167	58935	8	6	5935	24141	1	1	578.36	1154.71	2	1154.7	0.0037	0	65.48	2.6e-06	IGNAITVILNK
87	1	F1KTV2_ASCSU	Calsyntenin-2 OS=Ascaris suum OX=6253 PE=2 SV=1	166	105608	9	8	11785	30281	1	1	708.893	1415.77	2	1414.77	1.0051	0	74.92	2.3e-06	ANTAEDLSLLLQK
88	1	F1L4W1_ASCSU	Triosephosphate isomerase OS=Ascaris suum OX=6253 PE=2 SV=1	165	21115	5	5	16832	35998	1	1	801.95	1601.89	2	1601.88	0.0037	0	83.5	4.2e-08	VVIAYEPVWAIGTGK
89	1	F1L0S4_ASCSU	Serine protease pcp-1 OS=Ascaris suum OX=6253 PE=2 SV=1	162	53042	4	3	37128	36540	1	1	861.408	2581.2	3	2580.19	1.0115	1	65.2	1.2e-06	GANVDPGAFDKVVTEDFIEAGCNR	Carbamidomethyl (C)
90	1	F1KU32_ASCSU	C-type lectin domain-containing protein 160 OS=Ascaris suum OX=6253 PE=2 SV=1	157	39452	6	6	30691	32344	1	1	731.707	2192.1	3	2192.09	0.0051	0	71.51	1.5e-06	LGHLSSPNFAFGSMDTSIIAK
91	1	F1KUT4_ASCSU	Basement membrane proteoglycan OS=Ascaris suum OX=6253 PE=2 SV=1	155	90698	4	3	11120	22488	1	1	693.857	1385.7	2	1385.69	0.005	0	86.74	7.7e-08	VAGDPDAVITWSR
92	1	F1L629_ASCSU	C-type lectin protein 160 OS=Ascaris suum OX=6253 PE=2 SV=1	153	21524	5	2	25082	25710	1	1	960.968	1919.92	2	1919.92	0.0054	0	77.25	1.1e-07	SFAGGEVAGVLQNENCIR	Carbamidomethyl (C)
93	1	F1LFL1_ASCSU	Fatty acid-binding protein 3 OS=Ascaris suum OX=6253 PE=2 SV=1	153	20201	7	4	38769	35054	1	1	908.089	2721.24	3	2721.24	0.0079	1	69.87	2.9e-06	MDDPNDKGETYYYTIEGDELLLK
94	1	F1L111_ASCSU	Carboxypeptidase OS=Ascaris suum OX=6253 PE=2 SV=1	151	53453	4	4	21011	21514	1	1	873.39	1744.77	2	1744.76	0.0045	0	115.72	1.1e-10	WDICSDEVTTTYQK	Carbamidomethyl (C)
95	1	F1L893_ASCSU	Galectin OS=Ascaris suum OX=6253 PE=2 SV=1	149	32463	5	4	12522	11051	1	1	723.836	1445.66	2	1445.65	0.0035	0	77.11	2.2e-06	NAEIAGNWGTEER
96	1	F1L719_ASCSU	inorganic diphosphatase OS=Ascaris suum OX=6253 PE=2 SV=1	145	43152	4	4	43159	38478	1	1	774.404	3093.59	4	3092.57	1.0188	1	83.34	4.2e-08	LVGIDVSDPAAAEINSTEDVEKHFPGLLR	Deamidated (NQ)
97	1	F1LGA8_ASCSU	Chymotrypsin/elastase isoinhibitors 2 to 5 OS=Ascaris suum OX=6253 PE=2 SV=1	145	16117	8	6	25331	21749	1	1	644.974	1931.9	3	1931.9	0.0026	0	61.59	8.4e-06	CVPVSQCPINFPGTGGSR	2 Carbamidomethyl (C)
98	1	F1KZQ9_ASCSU	Cathepsin B cysteine proteinase 6 OS=Ascaris suum OX=6253 PE=2 SV=1	145	39637	5	5	19973	30635	1	1	854.918	1707.82	2	1707.82	0.0052	0	101.38	8.4e-10	IQVSLSADDLLSCCK	2 Carbamidomethyl (C)
99	1	F1L837_ASCSU	Carbonic anhydrase OS=Ascaris suum OX=6253 PE=2 SV=1	144	37164	4	3	17460	14870	1	1	814.91	1627.81	2	1627.8	0.0068	0	77.85	1.8e-06	TVNCQPSELLPTNR	Carbamidomethyl (C)
100	1	F1KRC2_ASCSU	Myosin-Ig OS=Ascaris suum OX=6253 PE=2 SV=1	142	118469	6	6	19609	14859	1	1	848.89	1695.77	2	1695.76	0.0072	0	90.14	8.2e-08	FTEGENVEESVVSDR
101	1	F1L5L2_ASCSU	Tissue factor pathway inhibitor OS=Ascaris suum OX=6253 PE=2 SV=1	142	41770	5	5	22210	32578	1	1	897.953	1793.89	2	1793.88	0.0085	0	77.96	1.3e-07	SPFYSEETDVIAPLAR
102	1	F1L704_ASCSU	Major sperm protein OS=Ascaris suum OX=6253 PE=2 SV=1	141	33290	6	6	9130	13835	1	1	649.392	1296.77	2	1296.77	0.0047	1	65.78	2.4e-05	KLGEEPVLATLK
103	1	F1L3H3_ASCSU	Chondroitin proteoglycan 3 OS=Ascaris suum OX=6253 PE=2 SV=1	141	11724	6	4	10585	2303	1	1	680.257	1358.5	2	1358.5	0.0019	0	61.91	5e-06	NCFGDSDCATGR	2 Carbamidomethyl (C)
104	1	F1L723_ASCSU	Aspartic protease 6 OS=Ascaris suum OX=6253 PE=2 SV=1	141	44181	7	6	4594	5945	1	0	540.789	1079.56	2	1079.56	0.0028	0	62.28	3e-05	AVGAGNYLSTK
105	1	F1LH47_ASCSU	Transthyretin-like protein 46 OS=Ascaris suum OX=6253 PE=2 SV=1	136	16214	5	4	15305	21038	1	1	773.374	1544.73	2	1544.73	0.0006	0	81.94	1.3e-07	GDSSEITNIDPELR
106	1	F1L0T9_ASCSU	Annexin OS=Ascaris suum OX=6253 PE=2 SV=1	134	36574	7	6	5120	11370	1	1	555.772	1109.53	2	1109.52	0.0045	0	53.55	0.00017	YGESLEDAVK
107	1	F1LAI9_ASCSU	Oxidoreductase yhdF OS=Ascaris suum OX=6253 PE=2 SV=1	133	29242	4	4	7161	10228	1	1	609.348	1216.68	2	1216.68	0.0041	0	67.33	3.4e-06	VAIVTGSTSGIGR
108	1	F1KYQ0_ASCSU	fumarate hydratase OS=Ascaris suum OX=6253 PE=2 SV=1	133	52710	3	3	11492	15138	1	1	702.846	1403.68	2	1402.68	1.001	0	75.35	3.5e-07	AICQAADEVIEGK	Carbamidomethyl (C)
109	1	F1L7I9_ASCSU	Serpin-like protein OS=Ascaris suum OX=6253 PE=2 SV=1	129	45563	5	5	8504	33961	1	1	637.368	1272.72	2	1272.72	0.0022	0	73.15	5.1e-06	LQADFAVQLLR
110	1	F1L5Z5_ASCSU	60S ribosomal protein L4 (Fragment) OS=Ascaris suum OX=6253 PE=2 SV=1	124	56802	5	2	23678	21588	1	1	929.437	1856.86	2	1856.85	0.006	0	96.77	4.2e-09	IVDIDTGPDPDDTLDEK
111	1	F1L023_ASCSU	C-type lectin protein 160 OS=Ascaris suum OX=6253 PE=2 SV=1	123	65743	5	5	18897	25997	1	1	837.959	1673.9	2	1672.9	1.0035	0	76.44	9.1e-07	LLIIITSNSDQSDVR
112	1	FABH_ASCSU	Fatty acid-binding protein homolog OS=Ascaris suum OX=6253 PE=1 SV=1	122	19065	5	5	16782	16919	1	1	801.353	1600.69	2	1600.69	0.0022	0	72.67	5.5e-07	VDDPTDVETYEYR
113	1	F1L9M1_ASCSU	Galectin OS=Ascaris suum OX=6253 PE=2 SV=1	120	38468	6	5	34694	18349	1	1	803.415	2407.22	3	2407.21	0.0105	0	56.35	1.3e-05	ISQPFQEGQTIHAVGQISNEPK
114	1	F1LGX1_ASCSU	Transthyretin-like protein 5 OS=Ascaris suum OX=6253 PE=2 SV=1	119	16059	6	3	27100	15440	1	1	1003.44	2004.86	2	2004.86	-0.0002	0	58.27	0.00015	LNIYHDCNDGLMPCQR	2 Carbamidomethyl (C)
115	1	F1L4K9_ASCSU	alanine transaminase (Fragment) OS=Ascaris suum OX=6253 PE=2 SV=1	119	61065	5	3	35369	44197	1	1	1227.1	2452.18	2	2452.18	0.0062	0	64.7	4.6e-06	NNLVILADEVYQDNIFDENSK
116	1	F1LHI5_ASCSU	Transthyretin-like protein 5 (Fragment) OS=Ascaris suum OX=6253 PE=2 SV=1	115	15418	5	4	12194	15275	1	1	717.347	1432.68	2	1432.67	0.0061	1	74.32	1.2e-06	KFSMMVPDSYTK
117	1	F1L2P8_ASCSU	Lysosomal acid phosphatase OS=Ascaris suum OX=6253 PE=2 SV=1	114	54232	5	4	19940	37034	1	1	854.426	1706.84	2	1706.83	0.0035	0	69.78	1.1e-05	FLSTSLSFNEMYIR
118	1	F1KPH8_ASCSU	Chondroitin proteoglycan 2 OS=Ascaris suum OX=6253 PE=2 SV=1	113	285209	4	3	15858	28082	1	1	783.875	1565.74	2	1565.73	0.0031	0	86.38	2e-07	TCPQGLVFDMGVSR	Carbamidomethyl (C)
119	1	F1LH11_ASCSU	Calmodulin (Fragment) OS=Ascaris suum OX=6253 PE=2 SV=1	111	19092	3	3	20842	22349	1	1	869.946	1737.88	2	1737.87	0.0085	1	95.04	1.7e-08	VFDKDGNGFISAAELR
120	1	F1KSX9_ASCSU	Citrate synthase OS=Ascaris suum OX=6253 PE=2 SV=1	110	25463	5	5	21048	25496	1	1	873.934	1745.85	2	1745.85	0.0021	0	57.33	1.4e-05	AMVTETSVLDPEEGIR
121	1	F1L3C3_ASCSU	Cytosolic non-specific dipeptidase OS=Ascaris suum OX=6253 PE=2 SV=1	109	53140	4	4	9797	11707	1	1	662.345	1322.67	2	1322.67	0.003	1	75.82	2.9e-06	SIDKQYDTIAK	Acetyl (Protein N-term)
122	1	F1LGC3_ASCSU	Lactoylglutathione lyase (Fragment) OS=Ascaris suum OX=6253 PE=2 SV=1	109	21984	3	3	22813	23795	1	1	606.649	1816.92	3	1816.92	0.0026	0	64.93	9.8e-06	GFGHIGVAVQDVYAASAR
123	1	F1L3M2_ASCSU	Proteasome subunit alpha type OS=Ascaris suum OX=6253 PE=2 SV=1	107	28289	5	5	15767	24880	1	1	782.852	1563.69	2	1563.69	0.0015	0	59.65	1.4e-05	VMDDDDVQPFLDR
124	1	Q8IAC9_ASCSU	ASABF-epsilon OS=Ascaris suum OX=6253 GN=asabf-epsilon PE=2 SV=1	107	7032	3	2	11692	6431	1	1	707.319	1412.62	2	1412.62	0.005	0	75.45	4.5e-07	VQGCETGACYLR	2 Carbamidomethyl (C)
125	1	F1L144_ASCSU	Calreticulin OS=Ascaris suum OX=6253 PE=2 SV=1	105	41187	5	4	26131	42242	1	1	983.51	1965.01	2	1964.99	0.0123	0	52.5	7.3e-05	SGTIFDNILITDSIEEAK
126	1	F1L5M3_ASCSU	Lysosomal acid phosphatase OS=Ascaris suum OX=6253 PE=2 SV=1	105	42059	1	1	32336	39627	1	1	759.716	2276.13	3	2275.12	1.0073	0	104.62	2.4e-10	YYAYSVHDTTISALMATLGAK
127	1	F1LGD2_ASCSU	Peroxiredoxin (Fragment) OS=Ascaris suum OX=6253 PE=2 SV=1	104	21556	4	3	36684	39093	1	1	852.788	2555.34	3	2554.32	1.0234	0	64.05	1.8e-06	LGVAVLAASTDSQFSHLAWINTPR	Deamidated (NQ)
128	1	F1KWB3_ASCSU	methylmalonyl-CoA mutase OS=Ascaris suum OX=6253 PE=2 SV=1	104	82767	4	4	18791	24021	1	1	557.961	1670.86	3	1669.85	1.0066	0	65.03	1.4e-05	AGQQGLSVAFDLATHR
129	1	F1LCL2_ASCSU	Uncharacterized protein OS=Ascaris suum OX=6253 PE=2 SV=1	104	20493	5	5	28395	23819	1	1	690.344	2068.01	3	2068	0.007	1	67.57	1.1e-06	SPTYLSDDKLVVECIDSK	Carbamidomethyl (C)
130	1	F1LEP2_ASCSU	Peroxiredoxin prdx-3 (Fragment) OS=Ascaris suum OX=6253 PE=2 SV=1	103	28981	2	2	39225	36852	1	1	921.119	2760.33	3	2760.3	0.0347	0	72.8	1.1e-06	LGAELIACSCDSQFSHLAWIQTPR	Deamidated (NQ); 2 Carbamidomethyl (C)
131	1	F1LFA5_ASCSU	Sperm-specific protein ZC168.6 OS=Ascaris suum OX=6253 PE=2 SV=1	103	11677	4	3	42340	45663	1	1	1001.5	3001.49	3	3001.48	0.0096	0	63.73	1.1e-06	ALNIDPPSGTFPASGGNATFTILNQTEAR	Acetyl (Protein N-term)
132	1	F1L558_ASCSU	Leukocyte cell-derived chemotaxin-2 OS=Ascaris suum OX=6253 PE=2 SV=1	103	36602	2	2	22654	30732	1	1	906.402	1810.79	2	1810.79	0.002	0	100	7.7e-09	LDCENSPDSIFMEVR	Carbamidomethyl (C)
133	1	F1L0G8_ASCSU	Proton myo-inositol cotransporter OS=Ascaris suum OX=6253 PE=2 SV=1	102	64791	8	5	8545	20420	1	1	637.878	1273.74	2	1273.74	0.0015	1	53.18	0.00027	EVVGDKFVLLR
134	1	F1L697_ASCSU	C-type lectin protein 160 (Fragment) OS=Ascaris suum OX=6253 PE=2 SV=1	101	55520	3	3	17259	33822	1	1	811.932	1621.85	2	1621.85	0.0026	0	65.36	5.2e-06	NFAASFINSIPVSQK
135	1	F1LDK8_ASCSU	Transthyretin-like protein 46 OS=Ascaris suum OX=6253 PE=2 SV=1	101	18316	3	2	42855	30562	1	1	1021.12	3060.33	3	3060.32	0.0067	1	77.3	1.9e-07	IYDVDRNPGDSDDLLDEGYTDANGEFR
136	1	F1LAD2_ASCSU	Galectin OS=Ascaris suum OX=6253 PE=2 SV=1	101	31771	4	3	21759	28046	1	1	592.631	1774.87	3	1774.86	0.0062	0	68.99	4.1e-06	TADFSGNDVPLHLSFR
137	1	F1LCA3_ASCSU	Chondroitin proteoglycan 3 OS=Ascaris suum OX=6253 PE=2 SV=1	100	20912	5	2	29625	25194	2	1	1066.96	2131.9	2	2130.87	1.0358	0	56.19	0.00021	VCFSNDDCNGGSCLGIAVGK	2 Deamidated (NQ); 3 Carbamidomethyl (C)
138	1	F1KQ40_ASCSU	Chondroitin proteoglycan 2 OS=Ascaris suum OX=6253 PE=2 SV=1	100	212413	6	5	41275	32472	1	1	963.771	2888.29	3	2887.27	1.0236	1	57.28	1.3e-05	CENDLKFDEDTLQCVTAANIAACTK	Deamidated (NQ); 3 Carbamidomethyl (C)
139	1	F1L479_ASCSU	Protein-L-isoaspartate(D-aspartate) O-methyltransferase OS=Ascaris suum OX=6253 PE=2 SV=1	100	31811	4	3	12154	29557	1	1	716.422	1430.83	2	1430.82	0.0055	0	61.34	1.8e-05	IPPALIEQLAPGGR
140	1	F1KSC2_ASCSU	Multidrug resistance protein 3 OS=Ascaris suum OX=6253 PE=2 SV=1	100	98157	4	3	33221	43700	1	1	777.743	2330.21	3	2329.2	1.0068	0	63.76	5e-06	VLLLDEATSALDTESEQLVQR
141	1	F1L0W5_ASCSU	Ras-like GTP-binding protein rhoA OS=Ascaris suum OX=6253 PE=2 SV=1	98	21632	3	3	23318	35673	1	1	921.463	1840.91	2	1840.9	0.0077	0	93.26	1.2e-08	AIAEQIGAFAYLECSAK	Carbamidomethyl (C)
142	1	F1LB91_ASCSU	Serine protease 55 OS=Ascaris suum OX=6253 PE=2 SV=1	98	40541	2	2	10432	43387	1	1	677.346	1352.68	2	1352.67	0.0049	0	79.5	1.3e-06	MNVLQMFAFPR
143	1	F1L2P3_ASCSU	Phosphoglycerate kinase OS=Ascaris suum OX=6253 PE=2 SV=1	97	44736	6	5	23735	35606	1	1	930.442	1858.87	2	1858.88	-0.007	0	50.04	3.3e-05	SGIPDGWMGLDVGPETTK
144	1	F1LGP8_ASCSU	MSP domain-containing protein OS=Ascaris suum OX=6253 PE=2 SV=1	96	12156	6	4	42270	41225	1	1	998.165	2991.47	3	2991.45	0.0249	0	45.09	0.00028	SSNNSNYTVTPNMGIVEVGAEVPLEITR	Deamidated (NQ)
145	1	F1L356_ASCSU	Thioredoxin domain-containing protein 12 OS=Ascaris suum OX=6253 PE=2 SV=1	95	18447	6	4	38052	23906	1	1	885.087	2652.24	3	2651.22	1.0209	1	58.98	0.00012	QFVMVNVVGKEEPNEEEYSPDGR
146	1	F1KQW8_ASCSU	Papilin OS=Ascaris suum OX=6253 PE=2 SV=1	94	149611	2	2	14751	8688	1	1	763.836	1525.66	2	1525.65	0.0035	0	78.58	6.4e-07	AACGEYADACTLPK	2 Carbamidomethyl (C)
147	1	F1KWA1_ASCSU	Serine hydroxymethyltransferase OS=Ascaris suum OX=6253 PE=2 SV=1	94	59000	4	4	17686	18402	1	1	819.348	1636.68	2	1636.68	-0.0009	0	71.67	1.4e-06	YYGGNEYIDQMER
148	1	F1LET9_ASCSU	Gelsolin (Fragment) OS=Ascaris suum OX=6253 PE=2 SV=1	94	28883	4	4	5208	5797	1	1	558.823	1115.63	2	1115.63	0.0007	0	58.44	0.00016	TTQQAVTLVR
149	1	F1L488_ASCSU	Acid sphingomyelinase phosphodiesterase 3b OS=Ascaris suum OX=6253 PE=2 SV=1	92	52280	2	2	12795	13697	1	1	729.324	1456.63	2	1456.63	0.0036	0	75.07	9.5e-07	LGQFGDYACDSPK	Carbamidomethyl (C)
150	1	F1L1Q0_ASCSU	Phospholipase D3 OS=Ascaris suum OX=6253 PE=2 SV=1	92	55073	4	4	4328	21237	1	1	529.779	1057.54	2	1057.54	0.0033	0	57.85	0.00017	ENDIDAILR
151	1	F1KTY6_ASCSU	Maltase-glucoamylase (Fragment) OS=Ascaris suum OX=6253 PE=2 SV=1	92	112576	4	4	19202	23301	1	1	561.957	1682.85	3	1682.84	0.0074	0	71.39	1.2e-06	IGYDGGYEPPIHIPR
152	1	F1LEZ4_ASCSU	Peptidyl-prolyl cis-trans isomerase (Fragment) OS=Ascaris suum OX=6253 PE=2 SV=1	91	27373	4	4	37754	42823	1	1	1314.66	2627.31	2	2627.3	0.0044	1	59.88	1.9e-05	DVVIVECGELPLDAPFETTKEPVA	Carbamidomethyl (C)
153	1	F1KTQ3_ASCSU	Maltase-glucoamylase-like protein (Fragment) OS=Ascaris suum OX=6253 PE=2 SV=1	87	99614	4	4	8869	11421	1	1	644.843	1287.67	2	1287.67	0.004	0	51.72	4.8e-05	LNDQATAIDLSK
154	1	F1KUM7_ASCSU	Aminopeptidase OS=Ascaris suum OX=6253 PE=2 SV=1	87	102767	6	6	33256	20353	1	1	778.694	2333.06	3	2333.06	0.0033	0	50.34	2.5e-05	YGNAVTADLWDAHSEASGQDVK
155	1	F1L7E0_ASCSU	Annexin OS=Ascaris suum OX=6253 PE=2 SV=1	86	36307	5	5	6311	11293	1	1	587.809	1173.6	2	1173.6	0.0054	0	52.09	0.00044	GLGTNDSELIR
156	1	F1LCB4_ASCSU	Mesencephalic astrocyte-derived neurotrophic factor homolog OS=Ascaris suum OX=6253 PE=2 SV=1	85	19103	1	1	13590	14573	1	1	744.364	1486.71	2	1486.71	0.0053	0	85.3	9.5e-08	VLSDAMANVPAEDR
157	1	F1L0P6_ASCSU	Dihydrolipoyl dehydrogenase OS=Ascaris suum OX=6253 PE=2 SV=1	84	36233	1	1	36453	23289	1	1	847.075	2538.2	3	2538.19	0.0111	1	84.46	5.2e-08	TVCVEKDPTFGGTCLNVGCIPSK	3 Carbamidomethyl (C)
158	1	F1KYW3_ASCSU	Sulfhydryl oxidase OS=Ascaris suum OX=6253 PE=2 SV=1	84	77495	5	5	33889	41171	1	1	790.056	2367.14	3	2366.14	1.0058	0	55.28	3.3e-05	SLFSNEDQILQLDVDNFNQK
159	1	F1LBJ9_ASCSU	Glyceraldehyde-3-phosphate dehydrogenase (Fragment) OS=Ascaris suum OX=6253 PE=2 SV=1	83	38491	5	5	41260	45997	1	1	963.461	2887.36	3	2886.34	1.0164	0	48.27	0.00026	DPSEIAWSADGAEYVVESTGVFTTVEK
160	1	F1LCM5_ASCSU	Major allergen Ani s 1 OS=Ascaris suum OX=6253 PE=2 SV=1	82	21655	1	1	41532	31725	1	1	970.021	2907.04	3	2906.03	1.0061	0	82.24	1.9e-08	SCEDDFCPAGSNCVQEEIFAHCCD	5 Carbamidomethyl (C)
161	1	F1L800_ASCSU	Sorbitol dehydrogenase OS=Ascaris suum OX=6253 PE=2 SV=1	79	23855	1	1	18746	34832	1	1	835.9	1669.79	2	1669.78	0.0055	0	79.48	4.1e-07	AMGASAVFMTDIVDSR
162	1	C1KG49_ASCSU	Heat shock protein 90 OS=Ascaris suum OX=6253 GN=hsp90 PE=2 SV=1	79	82908	3	2	14317	26998	1	1	757.399	1512.78	2	1512.78	0.0049	0	53.3	5.1e-05	GVVDSEDLPLNISR
163	1	F1LG83_ASCSU	Nucleoside diphosphate kinase (Fragment) OS=Ascaris suum OX=6253 PE=2 SV=1	78	22634	4	3	20492	27758	1	1	863.471	1724.93	2	1724.92	0.0025	0	69.87	1.5e-06	LMLGATNPLASNPGTIR
164	1	F1LEN4_ASCSU	Transthyretin-like protein 5 OS=Ascaris suum OX=6253 PE=2 SV=1	78	16646	4	4	10618	30479	1	1	680.861	1359.71	2	1359.7	0.0032	0	48.51	0.00063	TLDIGTWNLEAK
165	1	F1KT06_ASCSU	10-formyltetrahydrofolate dehydrogenase OS=Ascaris suum OX=6253 PE=2 SV=1	78	100270	2	2	13912	24511	1	1	749.883	1497.75	2	1497.75	0.0044	0	63.38	5e-06	ANATEYGLAAGVFSK
166	1	F1KYX4_ASCSU	Cathepsin D OS=Ascaris suum OX=6253 PE=2 SV=1	77	48992	4	4	12302	18965	1	1	719.886	1437.76	2	1437.75	0.0074	0	52.6	0.00015	YVEPITYTPVTR
167	1	F1L963_ASCSU	Metalloproteinase inhibitor tag-225 OS=Ascaris suum OX=6253 PE=2 SV=1	77	17041	3	2	9818	10770	1	1	662.823	1323.63	2	1323.62	0.0098	0	68.32	1e-05	EAYSNAQWVTR
168	1	F1KZW7_ASCSU	Dihydrolipoamide acetyltransferase component of pyruvate dehydrogenase complex OS=Ascaris suum OX=6253 PE=2 SV=1	74	36515	2	2	37751	41313	1	1	876.769	2627.29	3	2626.28	1.0049	0	57.92	2.1e-05	EILEVEGPEFAESISEGDIHWLK
169	2	F1LGZ3_ASCSU	Peptidyl-prolyl cis-trans isomerase (Fragment) OS=Ascaris suum OX=6253 PE=2 SV=1	64	18483	2	2	17827	28149	1	1	821.383	1640.75	2	1640.74	0.0069	0	59.4	1.1e-05	VIPNFMCQGGDFTR	Carbamidomethyl (C)
170	1	F1L014_ASCSU	EH domain-containing protein 1 OS=Ascaris suum OX=6253 PE=2 SV=1	74	62868	3	3	10389	33328	1	1	676.351	1350.69	2	1350.68	0.0057	0	48.09	0.00031	YLLEEDFPGIR
171	1	F1KPU1_ASCSU	Nuclear anchorage protein 1 (Fragment) OS=Ascaris suum OX=6253 PE=2 SV=1	73	241897	2	2	9760	13442	1	1	661.327	1320.64	2	1320.63	0.0059	0	62.29	2.3e-05	MVADLASASSDVR
172	1	F1KVK8_ASCSU	Chaperonin Hsp-60 OS=Ascaris suum OX=6253 PE=2 SV=1	72	60334	2	2	28158	46170	1	1	686.7	2057.08	3	2056.07	1.0089	0	74.69	3.6e-07	AAMLQGVDVLADAVAVTMGPK
173	1	F1KZX1_ASCSU	ADP-ribosylation factor OS=Ascaris suum OX=6253 PE=2 SV=1	71	20593	1	1	15821	33383	1	1	783.386	1564.76	2	1564.75	0.0044	0	71.11	6.7e-06	NISFTVWDVGGQDK
174	1	F1KYD8_ASCSU	protein disulfide-isomerase OS=Ascaris suum OX=6253 PE=2 SV=1	70	48011	2	2	23132	17335	1	1	917.391	1832.77	2	1831.76	1.0033	0	61.63	1.7e-06	YFAPGSGADDAVDYDGGR
175	1	F1KZY3_ASCSU	Peptidyl-prolyl cis-trans isomerase OS=Ascaris suum OX=6253 PE=2 SV=1	69	14830	3	3	18296	27987	1	1	828.882	1655.75	2	1655.74	0.0061	0	54.22	3.8e-05	VIPEFMCQGGDFTR	Carbamidomethyl (C)
176	1	F1L5G9_ASCSU	17-beta-hydroxysteroid dehydrogenase type 6 OS=Ascaris suum OX=6253 PE=2 SV=1	69	38047	1	1	11114	20744	1	1	693.829	1385.64	2	1385.64	0.0035	0	68.97	3.7e-07	AVFITGCDSGFGR	Carbamidomethyl (C)
177	1	F1L1C2_ASCSU	Endoribonuclease OS=Ascaris suum OX=6253 PE=2 SV=1	68	64572	1	1	7156	23882	1	1	608.84	1215.66	2	1215.66	0.0034	0	68.3	3.8e-06	INDGPTFIALR
178	1	F1L8V4_ASCSU	Glutathione S-transferase OS=Ascaris suum OX=6253 PE=2 SV=1	68	19406	2	2	42636	29270	1	1	759.877	3035.48	4	3035.47	0.0102	0	51.9	0.0003	HQFQFGQVPCLHDDNEQIVQSGAILR	Carbamidomethyl (C)
179	1	F1KPU3_ASCSU	227 kDa spindle-and centromere-associated protein OS=Ascaris suum OX=6253 PE=2 SV=1	68	219676	2	2	3589	4174	1	1	501.747	1001.48	2	1001.48	0.0009	0	66.48	2.6e-05	LGDELDNAR
180	1	B0R1Q0_ASCSU	Immunosuppressive ovarian message protein (Fragment) OS=Ascaris suum OX=6253 GN=iph PE=2 SV=1	68	40085	3	3	30580	22765	1	1	729.345	2185.01	3	2185	0.0097	0	50.25	6e-05	RPDGPYSVGCVSQFVTCTR	2 Carbamidomethyl (C)
181	1	F1L7I3_ASCSU	Glycine cleavage system H protein OS=Ascaris suum OX=6253 PE=2 SV=1	67	17908	3	2	30062	38733	1	1	720.653	2158.94	3	2158.94	0.0015	0	46.66	0.00014	NADELQELMDENAYETFK
182	1	F1KVU5_ASCSU	Aspartic protease 6 OS=Ascaris suum OX=6253 PE=2 SV=1	66	24097	1	1	26286	24840	1	1	986.924	1971.83	2	1971.83	0.0058	0	65.74	2.3e-06	TWSAEYGDGSNAYGFYGK
183	1	F1LH34_ASCSU	Aspartate aminotransferase (Fragment) OS=Ascaris suum OX=6253 PE=2 SV=1	66	18603	2	2	12223	12215	1	1	717.875	1433.74	2	1433.73	0.0054	0	63.34	1.1e-05	VTGVQCLSGTGSLR	Carbamidomethyl (C)
184	1	F1KQV9_ASCSU	Contactin-associated protein OS=Ascaris suum OX=6253 PE=2 SV=1	64	174203	5	4	31335	33227	1	1	1112.08	2222.15	2	2222.14	0.0082	0	39.58	0.0074	EGVLIHGSILSASDDSPLGDLK
185	1	F1LBR0_ASCSU	Proteasome subunit alpha type OS=Ascaris suum OX=6253 PE=2 SV=1	64	23531	2	2	4959	12972	1	1	550.82	1099.63	2	1099.62	0.0024	0	49.24	6.2e-05	GIDSAVIAVQK
186	1	F1LBR1_ASCSU	Enolase-phosphatase E1 OS=Ascaris suum OX=6253 PE=2 SV=1	63	27865	3	3	7500	25009	1	1	617.333	1232.65	2	1232.65	0.0012	0	53.24	0.00013	LDLQQINSFR
187	1	F1L8L6_ASCSU	peptidylprolyl isomerase (Fragment) OS=Ascaris suum OX=6253 PE=2 SV=1	62	48440	2	2	23052	22940	1	1	914.475	1826.94	2	1826.93	0.009	1	54.58	0.00011	SGEQIDLTPEKDGGVLK	Acetyl (Protein N-term)
188	1	F1L5H3_ASCSU	Calumenin-A OS=Ascaris suum OX=6253 PE=2 SV=1	62	36058	1	1	9794	9707	1	1	662.316	1322.62	2	1322.61	0.0073	0	62.08	1.6e-05	VADYDSNGVLDR
189	1	IFEB_ASCSU	Intermediate filament protein B OS=Ascaris suum OX=6253 PE=1 SV=1	62	67653	2	2	13868	22420	1	1	748.911	1495.81	2	1495.8	0.0078	0	53.51	3.9e-05	ELQALLAQAPADTR
190	1	F1KQR1_ASCSU	Golgi apparatus protein 1 OS=Ascaris suum OX=6253 PE=2 SV=1	61	139204	5	5	8406	32371	1	1	635.34	1268.66	2	1268.66	0.0059	0	48.86	0.0013	LLEVQYFMAR
191	1	F1LAU8_ASCSU	Multidrug resistance protein 3 OS=Ascaris suum OX=6253 PE=2 SV=1	61	36640	2	2	22880	36180	1	1	910.462	1818.91	2	1818.91	0.0001	0	52.07	3e-05	VLLLDEATSALDSESEK
192	1	F1L2I1_ASCSU	Alpha-galactosidase OS=Ascaris suum OX=6253 PE=2 SV=1	61	44559	3	3	6210	22284	1	1	585.32	1168.62	2	1168.62	0.0008	0	50.73	0.00019	YSYAVAILNR
193	1	F1L3E8_ASCSU	Tau-tubulin kinase 2 OS=Ascaris suum OX=6253 PE=2 SV=1	61	33439	2	2	15743	36010	1	1	782.403	1562.79	2	1562.78	0.011	0	56.49	1.2e-05	YGSFNYVVMTVVGK
194	1	F1KV11_ASCSU	Rab GDP dissociation inhibitor OS=Ascaris suum OX=6253 PE=2 SV=1	61	49912	3	3	19579	45477	1	1	848.412	1694.81	2	1694.81	0.0018	0	52.69	8.2e-05	MDEEYDAIVLGTGLK	Acetyl (Protein N-term)
195	1	F1L0D9_ASCSU	Stromal cell-derived factor 2 OS=Ascaris suum OX=6253 PE=2 SV=1	60	22327	1	1	35802	39684	1	1	830.37	2488.09	3	2487.08	1.0115	0	60.2	3.7e-05	DGEGDSGDHWIVLCNTEEWLR	Carbamidomethyl (C)
196	1	F1LA75_ASCSU	Palmitoyl-protein thioesterase 1 OS=Ascaris suum OX=6253 PE=2 SV=1	60	19607	3	2	20162	39615	1	1	857.934	1713.85	2	1713.85	0.0059	0	43.67	0.00031	DGYNAIGFSQGGLFLR
197	1	F1L4K1_ASCSU	Histone H4 OS=Ascaris suum OX=6253 PE=2 SV=1	60	11420	3	2	13043	27143	1	1	733.909	1465.8	2	1465.8	0.0067	1	52.23	6.3e-05	TVTAMDVVYALKR
198	1	F1KX42_ASCSU	Moesin/ezrin/radixin homolog 1 OS=Ascaris suum OX=6253 PE=2 SV=1	59	67029	4	3	7537	7793	1	1	618.321	1234.63	2	1234.62	0.0043	0	53	0.0006	MTATEQNISLK
199	1	Q17091_ASCSU	Cytochrome b5 OS=Ascaris suum OX=6253 PE=1 SV=1	59	12512	2	2	3349	3562	1	1	495.268	988.521	2	988.519	0.0024	0	60.49	0.00011	AGQDATSVLK
200	1	F1LF53_ASCSU	Nucleoredoxin-like protein 2 OS=Ascaris suum OX=6253 PE=2 SV=1	58	15915	2	2	11685	26864	1	1	706.91	1411.81	2	1411.8	0.0023	1	53.61	0.00039	AELLSNVQLQKK	Acetyl (Protein N-term)
201	1	F1L4G6_ASCSU	Carboxypeptidase Q OS=Ascaris suum OX=6253 PE=2 SV=1	57	51108	1	1	18055	34196	1	1	824.932	1647.85	2	1646.84	1.0084	0	57.32	5e-05	VAFWTAEEQGLIGAR
202	1	F1LBA4_ASCSU	Purine nucleoside phosphorylase OS=Ascaris suum OX=6253 PE=2 SV=1	57	32160	1	1	25743	19710	1	1	650.642	1948.9	3	1947.89	1.0099	0	57.16	7.3e-05	GFGADALGMSTCHEVAVAR	Carbamidomethyl (C)
203	1	F1KYQ7_ASCSU	Heat shock 70 kDa protein A (Fragment) OS=Ascaris suum OX=6253 PE=2 SV=1	57	45494	4	4	9152	31306	1	1	650.309	1298.6	2	1298.6	0.0061	0	53.73	0.00039	FEELCADLFR	Carbamidomethyl (C)
204	1	F1LHT7_ASCSU	Choloylglycine hydrolase OS=Ascaris suum OX=6253 PE=2 SV=1	57	10381	1	1	13191	18868	1	1	736.851	1471.69	2	1471.68	0.0032	0	56.93	1.6e-05	FVDNNNNLYFGR
205	1	F1L3X3_ASCSU	alpha-L-fucosidase OS=Ascaris suum OX=6253 PE=2 SV=1	56	60549	1	1	15061	41299	1	1	768.842	1535.67	2	1535.67	0.0019	0	55.89	6.5e-05	DFSAEFFDANAFR
206	1	F1LCK6_ASCSU	Transthyretin-like protein 46 OS=Ascaris suum OX=6253 PE=2 SV=1	55	16231	1	1	16996	35465	1	1	806.963	1611.91	2	1611.91	0.0036	0	54.8	0.0003	ISGAISSEIPIDAVLK
207	1	F1LG18_ASCSU	Xaa-Pro dipeptidase OS=Ascaris suum OX=6253 PE=2 SV=1	54	22799	2	2	36179	30157	1	1	840.734	2519.18	3	2518.16	1.0194	0	43.08	0.0011	DVYQVDEVHFNDPNTINETLR	Deamidated (NQ)
208	1	F1L064_ASCSU	2-oxoisovalerate dehydrogenase subunit beta OS=Ascaris suum OX=6253 PE=2 SV=1	54	42719	1	1	21438	38257	1	1	880.461	1758.91	2	1758.9	0.0036	0	53.74	2.3e-05	TVLPWDVDTVAESVTK
209	1	F1L0C5_ASCSU	Acetyl-CoA acetyltransferase A OS=Ascaris suum OX=6253 PE=2 SV=1	53	43622	1	1	29593	37588	1	1	1066.06	2130.1	2	2130.09	0.0054	0	53.13	2.8e-05	DGTITAGNASSLSDGAAAVLLAR
210	1	F1KW67_ASCSU	Sortilin-related receptor OS=Ascaris suum OX=6253 PE=2 SV=1	53	64463	2	2	17031	11408	1	1	807.876	1613.74	2	1613.73	0.0081	0	44.82	0.00094	VCQTVFSCNVASSR	2 Carbamidomethyl (C)
211	1	F1LGZ4_ASCSU	Small heat shock protein OV25-1 (Fragment) OS=Ascaris suum OX=6253 PE=2 SV=1	53	19464	1	1	10289	35743	1	1	674.382	1346.75	2	1346.74	0.0057	0	52.63	6.3e-05	LSDSGLLTVFAPK
212	1	F1LHP8_ASCSU	Thioredoxin domain-containing protein 17 (Fragment) OS=Ascaris suum OX=6253 PE=2 SV=1	52	14292	2	2	4438	7285	1	1	532.766	1063.52	2	1063.51	0.0052	0	47.56	0.0021	FIECSVGPR	Carbamidomethyl (C)
213	1	F1L9S6_ASCSU	N(4)-(Beta-N-acetylglucosaminyl)-L-asparaginase OS=Ascaris suum OX=6253 PE=2 SV=1	51	22923	1	1	29191	37250	1	1	703.654	2107.94	3	2107.93	0.0077	1	51.14	5.6e-05	DSDDRIESLLDGLSECER	Carbamidomethyl (C)
214	1	F1L2X0_ASCSU	Maltase-glucoamylase (Fragment) OS=Ascaris suum OX=6253 PE=2 SV=1	51	65807	2	2	39132	42232	1	1	917.783	2750.33	3	2750.32	0.0096	1	49.36	0.0011	FLEWESEDEVQREVQDLYPLAR
215	1	F1KY27_ASCSU	Plastin-2 OS=Ascaris suum OX=6253 PE=2 SV=1	51	77903	1	1	15550	13913	1	1	778.375	1554.74	2	1554.73	0.0049	0	50.58	0.00029	EFVTANDVAQGNYK
216	1	F1LHF4_ASCSU	Polyubiquitin-C (Fragment) OS=Ascaris suum OX=6253 PE=2 SV=1	50	16682	3	3	14677	1179	1	1	762.394	1522.77	2	1522.77	0.0001	1	46.73	0.0026	IQDKEGIPPDQQR
217	1	F1L7S3_ASCSU	Ectonucleotide pyrophosphatase/phosphodiesterase OS=Ascaris suum OX=6253 PE=2 SV=1	50	45706	1	1	12042	38296	1	1	714.4	1426.78	2	1426.78	0.0029	0	49.62	0.0011	SIWTPEEAILLR
218	1	F1L7U1_ASCSU	Enteropeptidase OS=Ascaris suum OX=6253 PE=2 SV=1	50	28503	1	1	17250	25157	1	1	811.871	1621.73	2	1620.71	1.0178	0	49.6	3.1e-05	VSSYCSFIEDATSR	Carbamidomethyl (C)
219	1	F1KPN0_ASCSU	Filamin-A OS=Ascaris suum OX=6253 PE=2 SV=1	49	239051	2	2	25644	36109	1	1	972.529	1943.04	2	1943.04	0.0063	0	46.13	0.00036	AIFQIDTTDAGVGALPQVK
220	1	F1L5L5_ASCSU	Nose resistant to fluoxetine protein 6 (Fragment) OS=Ascaris suum OX=6253 PE=2 SV=1	49	48876	1	1	23527	12744	1	1	617.301	1848.88	3	1848.88	0.0043	1	48.92	0.00074	GPTDLTASDLEVESCKK	Carbamidomethyl (C)
221	1	F1L8X9_ASCSU	Proteasome subunit beta OS=Ascaris suum OX=6253 PE=2 SV=1	48	25936	1	1	7879	5234	1	1	625.788	1249.56	2	1249.56	0.0049	0	48.46	9.2e-05	AYDENADLSPR
222	1	F1KVP6_ASCSU	Onchocystatin OS=Ascaris suum OX=6253 PE=2 SV=1	48	15928	2	2	23681	23034	1	1	929.464	1856.91	2	1856.91	0.0044	0	48.32	0.00039	GINEQSNDIYHLMPVK
223	1	F1KX52_ASCSU	Beta-hexosaminidase OS=Ascaris suum OX=6253 PE=2 SV=1	48	57372	2	2	10826	14004	1	1	458.237	1371.69	3	1371.69	0.0047	0	41.71	0.0024	VIVEFDTPGHMK
224	1	F1L4H4_ASCSU	ATP synthase subunit beta (Fragment) OS=Ascaris suum OX=6253 PE=2 SV=1	47	58797	1	1	12261	26285	1	1	718.884	1435.75	2	1434.75	1.0066	0	47.07	5.1e-05	FTQAGSEVSALLGR
225	1	F1L8K5_ASCSU	S-methyl-5~-thioadenosine phosphorylase OS=Ascaris suum OX=6253 PE=2 SV=1	47	35157	2	2	44426	45738	1	1	1094.21	3279.6	3	3278.57	1.0302	0	38.18	0.0012	EITVDTPYGEPSDCLLEGQVGGITCVLLSR	Deamidated (NQ); 2 Carbamidomethyl (C)
226	1	F1LEM2_ASCSU	Metalloproteinase inhibitor tag-225 OS=Ascaris suum OX=6253 PE=2 SV=1	47	16360	1	1	1866	4092	1	1	438.223	874.431	2	874.43	0.0017	0	46.79	0.0025	NAEWVTR
227	1	F1L8A6_ASCSU	Ras-related protein Rap-1b OS=Ascaris suum OX=6253 PE=2 SV=1	46	20968	2	2	9226	18408	1	1	651.323	1300.63	2	1300.63	0.0019	0	44.32	0.00022	SFNSAFLETSAK
228	1	F1KR69_ASCSU	Carboxylic ester hydrolase OS=Ascaris suum OX=6253 PE=2 SV=1	46	62858	1	1	14099	31727	1	1	752.907	1503.8	2	1503.79	0.0055	0	45.63	0.00025	GLVTTFTPDAVDLR
229	1	ODPB_ASCSU	Pyruvate dehydrogenase E1 component subunit beta, mitochondrial OS=Ascaris suum OX=6253 PE=1 SV=1	45	39111	1	1	22401	35191	1	1	901.455	1800.9	2	1800.89	0.0017	0	45.35	0.00037	VFLIGEEVAQYDGAYK
230	1	F1LCS7_ASCSU	Proteasome subunit beta type-7 OS=Ascaris suum OX=6253 PE=2 SV=1	45	29503	2	2	34555	27488	1	1	801.079	2400.22	3	2399.2	1.0135	0	45.68	0.00079	ALQAGMHGDNASGNTLNFVIITR
231	1	F1L297_ASCSU	Transporter OS=Ascaris suum OX=6253 PE=2 SV=1	45	54710	1	1	14004	26104	1	1	501.27	1500.79	3	1500.78	0.0046	0	45.15	0.00046	AFIEEALHETLTK
232	1	F1KPR0_ASCSU	Spectrin alpha chain OS=Ascaris suum OX=6253 PE=2 SV=1	45	281044	1	1	4026	16967	1	1	517.295	1032.57	2	1032.5	0.0727	1	44.71	0.0023	GDLKANEMR
233	1	F1LB17_ASCSU	Xaa-Pro dipeptidase OS=Ascaris suum OX=6253 PE=2 SV=1	44	32011	2	2	19307	25294	1	1	563.304	1686.89	3	1685.88	1.0136	1	36.25	0.0012	AAGILKGDVEEMLNAR
234	1	F1L993_ASCSU	Actin-depolymerizing factor 2, isoform c OS=Ascaris suum OX=6253 PE=2 SV=1	44	17008	1	1	19014	23353	1	1	839.918	1677.82	2	1677.82	0.004	0	43.79	0.00013	VVFVQYCPDEAPVR	Carbamidomethyl (C)
235	1	F1KTR8_ASCSU	Peroxidasin OS=Ascaris suum OX=6253 PE=2 SV=1	43	85751	1	1	34657	29715	1	1	802.714	2405.12	3	2405.09	0.0279	1	43.33	0.0046	TCDKIPQINLNVWQACCER	Deamidated (NQ); 3 Carbamidomethyl (C)
236	1	F1LCL1_ASCSU	Superoxide dismutase [Cu-Zn] OS=Ascaris suum OX=6253 PE=2 SV=1	43	25481	3	3	5199	1471	1	1	558.759	1115.5	2	1115.5	0.0036	0	34.72	0.0014	SHGAPTDFER
237	1	F1L7T2_ASCSU	Zinc transporter ZIP3 OS=Ascaris suum OX=6253 PE=2 SV=1	43	37269	1	1	7012	16151	1	1	604.807	1207.6	2	1206.63	0.9725	1	43.13	0.0053	KMSSIAESLNK
238	1	F1LHB4_ASCSU	Sperm-specific protein ZC168.6 OS=Ascaris suum OX=6253 PE=2 SV=1	43	10429	1	1	41737	47467	1	1	977.166	2928.48	3	2928.46	0.0148	0	42.91	0.00026	ALNIDPPGGTFPASGGNATFSIINLTDAR	Acetyl (Protein N-term)
239	1	F1LBA8_ASCSU	WD repeat domain phosphoinositide-interacting protein 4 (Fragment) OS=Ascaris suum OX=6253 PE=2 SV=1	43	40316	1	1	10007	44107	1	1	667.327	1332.64	2	1332.65	-0.0095	0	42.78	0.0067	VFNCDPLAELR	Carbamidomethyl (C)
240	1	F1L7A0_ASCSU	Superoxide dismutase [Cu-Zn] OS=Ascaris suum OX=6253 PE=2 SV=1	43	16918	1	1	11984	14283	1	1	713.337	1424.66	2	1424.65	0.0048	0	42.71	0.00015	AACGVIAVAAPCEH	2 Carbamidomethyl (C)
241	1	F1L7P6_ASCSU	ATP synthase subunit alpha (Fragment) OS=Ascaris suum OX=6253 PE=2 SV=1	42	49868	1	1	3902	18391	1	1	513.803	1025.59	2	1025.59	0.0038	0	42.08	0.0057	AVDSLVPIGR
242	1	F1KSI9_ASCSU	Receptor-type tyrosine-protein phosphatase F OS=Ascaris suum OX=6253 PE=2 SV=1	42	136518	2	1	37934	16866	1	1	881.742	2642.21	3	2642.18	0.0285	1	38.65	0.013	TQGQAPEVSTDMETDYRTDTQLR	Deamidated (NQ)
243	1	F1L4R4_ASCSU	F-actin-capping protein subunit beta OS=Ascaris suum OX=6253 PE=2 SV=1	40	30497	1	1	6259	20240	1	1	586.836	1171.66	2	1171.58	0.0819	0	40.15	0.0096	STLNEIYFGK	Deamidated (NQ)
244	1	F1KTJ5_ASCSU	Chondroitin proteoglycan 2 OS=Ascaris suum OX=6253 PE=2 SV=1	40	62337	2	2	14310	28534	1	1	757.368	1512.72	2	1512.72	0.0001	0	32.73	0.00085	FVGCVGEQAMFLR	Carbamidomethyl (C)
245	1	F1L4Z3_ASCSU	Proteasome subunit alpha type-7 OS=Ascaris suum OX=6253 PE=2 SV=1	40	21012	1	1	35546	37897	1	1	823.766	2468.28	3	2467.27	1.0027	0	39.81	0.0035	ALSQVVQSGAQNIEIAVMNPAAEK
246	1	F1KT43_ASCSU	Chloride intracellular channel exc-4 OS=Ascaris suum OX=6253 PE=2 SV=1	40	33887	1	1	15542	37648	1	1	777.947	1553.88	2	1553.88	0.0025	0	39.71	0.0018	LVEQLTNIDQLLR
247	1	F1L4J8_ASCSU	Serpin B6 OS=Ascaris suum OX=6253 PE=2 SV=1	39	41380	1	1	27460	17303	1	1	674.019	2019.03	3	2019.03	0.0071	0	39.46	0.0003	LVDELSKPADGYALSTANR
248	1	F1LGC9_ASCSU	Metalloproteinase inhibitor tag-225 OS=Ascaris suum OX=6253 PE=2 SV=1	39	16696	1	1	3636	8802	1	1	503.784	1005.55	2	1005.55	0.0042	0	39.26	0.0019	VLTAQEAFK
249	1	F1KZY8_ASCSU	branched-chain-amino-acid transaminase OS=Ascaris suum OX=6253 PE=2 SV=1	39	20526	1	1	5209	27147	1	1	558.845	1115.67	2	1115.67	0.0046	0	38.86	0.0038	LYVILSPVGR
250	1	F1KTE0_ASCSU	Calpain clp-1 OS=Ascaris suum OX=6253 PE=2 SV=1	39	91588	1	1	38993	44122	1	1	915.437	2743.29	3	2742.27	1.0169	0	38.83	0.0019	IHLTDSDPDDDDELCTVIIAVMQK	Carbamidomethyl (C)
251	1	F1LFE5_ASCSU	Metalloproteinase inhibitor tag-225 OS=Ascaris suum OX=6253 PE=2 SV=1	38	16514	1	1	9513	30249	1	1	656.369	1310.72	2	1310.72	-0.0004	0	38.17	0.00067	QLLSPEIWTPK
252	1	F1KYT9_ASCSU	Carboxypeptidase D OS=Ascaris suum OX=6253 PE=2 SV=1	38	54394	1	1	6837	24648	1	1	600.835	1199.66	2	1199.65	0.0043	0	37.83	0.0031	AIEGDISGIIGR
253	1	F1KUF1_ASCSU	Endoplasmin OS=Ascaris suum OX=6253 PE=2 SV=1	37	91634	1	1	13939	26865	1	1	750.391	1498.77	2	1498.76	0.004	0	36.91	0.00096	GIVDSDDLPLNVSR
254	1	F1KVM4_ASCSU	Acid phosphatase 11 OS=Ascaris suum OX=6253 PE=2 SV=1	37	97382	1	1	17511	15912	1	1	815.928	1629.84	2	1629.83	0.0082	0	36.58	0.0079	QTALIDATVNSNEVR
255	1	F1KUC4_ASCSU	Heat shock 70 kDa protein 14 OS=Ascaris suum OX=6253 PE=2 SV=1	36	89993	1	1	12254	26779	1	1	718.832	1435.65	2	1435.64	0.0047	0	36.5	0.0013	NAVEEYVYYMR
256	1	F1KW16_ASCSU	phosphoglycerate mutase (2,3-diphosphoglycerate-independent) OS=Ascaris suum OX=6253 PE=2 SV=1	36	63109	1	1	21992	40820	1	1	893.977	1785.94	2	1785.93	0.0062	0	36.07	0.001	VCLIVIDGWGISPETK	Carbamidomethyl (C)
257	1	F1KPM6_ASCSU	Complement factor H OS=Ascaris suum OX=6253 PE=2 SV=1	36	139623	1	1	13071	19694	1	1	734.842	1467.67	2	1467.67	0.0025	0	35.95	0.00099	NTDEELGLYCVR	Carbamidomethyl (C)
258	1	F1LD64_ASCSU	Proteasome subunit alpha type OS=Ascaris suum OX=6253 PE=2 SV=1	36	28256	1	1	2916	17905	1	1	483.252	964.49	2	963.488	1.0017	0	35.64	0.0056	MEMAILTR
259	1	F1LCM1_ASCSU	Phosphatidylinositol transfer protein beta isoform OS=Ascaris suum OX=6253 PE=2 SV=1	36	33478	1	1	12095	33669	1	1	715.407	1428.8	2	1428.8	0.0025	0	35.63	0.0024	ILLPLAVDEYQR
260	1	F1LB68_ASCSU	Alcohol dehydrogenase NADP+ OS=Ascaris suum OX=6253 PE=2 SV=1	35	38336	2	2	41291	40971	1	1	964.118	2889.33	3	2888.33	1.004	1	35.45	0.0043	VRENFNIFDFELNDDEMNSLSNVK
261	1	F1KYX7_ASCSU	UTP--glucose-1-phosphate uridylyltransferase OS=Ascaris suum OX=6253 PE=2 SV=1	35	58799	2	2	30861	43253	1	1	734.379	2200.12	3	2199.11	1.005	0	34.72	0.013	NDLTFLDLTMQQIQHLNR
262	1	F1LDX2_ASCSU	Metalloproteinase inhibitor tag-225 OS=Ascaris suum OX=6253 PE=2 SV=1	34	20671	1	1	37648	26321	1	1	874.104	2619.29	3	2619.28	0.0147	1	34.24	0.0052	LQQWLEKDNSAHCPEILGAQVPS	Carbamidomethyl (C)
263	1	F1LFI6_ASCSU	Major pepsin inhibitor 3 (Fragment) OS=Ascaris suum OX=6253 PE=2 SV=1	34	18418	1	1	13197	31900	1	1	736.858	1471.7	2	1471.7	0.0059	0	34.03	0.0018	MFNFVGCSVLGNK	Carbamidomethyl (C)
264	1	F1L3G6_ASCSU	Programmed cell death protein 6 OS=Ascaris suum OX=6253 PE=2 SV=1	34	19494	1	1	20188	46458	1	1	858.444	1714.87	2	1713.87	1.0055	0	33.55	0.011	AAPSLAVIFNNVDADR	Acetyl (Protein N-term)
265	1	F1KYB3_ASCSU	Heat shock 70 kDa protein F OS=Ascaris suum OX=6253 PE=2 SV=1	33	72683	1	1	22601	16536	1	1	904.959	1807.9	2	1807.9	0.0089	0	33.45	0.001	SQVFSTAADGQTQVEIK
266	1	F1KWR3_ASCSU	Acetyl-CoA hydrolase OS=Ascaris suum OX=6253 PE=2 SV=1	33	50735	1	1	14971	32421	1	1	766.927	1531.84	2	1531.83	0.0104	0	33.25	0.0015	AAVTQADLIIAMTSK
267	1	A0A1P8P0V9_ASCSU	NADH dehydrogenase subunit 4L OS=Ascaris suum OX=6253 GN=ND4L PE=4 SV=1	33	9087	1	1	18574	38495	1	1	832.942	1663.87	2	1662.94	0.9262	0	33.2	0.011	IFIFISFLSLFFK	Acetyl (Protein N-term)
268	1	F1KW61_ASCSU	Nuclear hormone receptor family member nhr-71 OS=Ascaris suum OX=6253 PE=2 SV=1	33	77785	1	1	27338	48024	1	1	1007.98	2013.94	2	2013.94	0.0023	0	33.13	0.0028	IINMDYSYHDLSLGTEK	Oxidation (M)
269	1	F1KX89_ASCSU	T-complex protein 1 subunit gamma OS=Ascaris suum OX=6253 PE=2 SV=1	33	59806	1	1	376	2338	1	1	351.251	700.487	2	700.423	0.0638	0	33.07	0.0042	AGITAIR
270	1	CYC1_ASCSU	Cytochrome c type-1 OS=Ascaris suum OX=6253 PE=1 SV=3	33	12557	1	1	5273	9868	1	1	374.553	1120.64	3	1120.64	0.0022	0	32.92	0.0042	TGPTLHGIIGR
271	1	F1L8I2_ASCSU	Annexin OS=Ascaris suum OX=6253 PE=2 SV=1	33	39701	1	1	4777	23251	1	1	544.822	1087.63	2	1087.62	0.0055	0	32.84	0.0029	SVVVEILSSR
272	1	F1LBT5_ASCSU	Bifunctional nitrilase/nitrile hydratase NIT4A OS=Ascaris suum OX=6253 PE=2 SV=1	33	35768	1	1	28783	39138	1	1	696.686	2087.04	3	2087.2	-0.162	1	32.84	0.012	IAIVQAGTILYNNIDTLKK
273	1	F1L068_ASCSU	28S ribosomal protein S5 OS=Ascaris suum OX=6253 PE=2 SV=1	33	53552	1	1	17830	26356	1	1	821.399	1640.78	2	1640.83	-0.0464	1	32.83	0.0053	AAIHRTNNAIVNAMK	2 Deamidated (NQ); Oxidation (M)
274	1	F1KSM3_ASCSU	Nephrin OS=Ascaris suum OX=6253 PE=2 SV=1	33	128697	1	1	10960	6212	1	1	690.316	1378.62	2	1378.64	-0.0222	0	32.7	0.014	CTAINSVESGVDK	Carbamidomethyl (C)
275	1	F1L1T7_ASCSU	Granulin OS=Ascaris suum OX=6253 PE=2 SV=1	32	25724	1	1	17447	3239	1	1	814.809	1627.6	2	1627.6	0.0012	0	32.47	0.014	CDDGATCCELSQGR	3 Carbamidomethyl (C)
276	1	F1KYR3_ASCSU	Cysteine synthase OS=Ascaris suum OX=6253 PE=2 SV=1	32	36048	1	1	9652	32513	1	1	658.885	1315.75	2	1315.75	0.0047	0	32.45	0.0011	LVVTVLPSFGER
277	1	F1KTP4_ASCSU	Phosphoglucomutase-2 OS=Ascaris suum OX=6253 PE=2 SV=1	32	66659	1	1	5202	29173	1	1	558.778	1115.54	2	1115.54	0.002	0	32.28	0.0056	LFENFGFSR
278	1	F1L7Z7_ASCSU	Proteasome subunit alpha type OS=Ascaris suum OX=6253 PE=2 SV=1	32	27364	1	1	33179	20677	1	1	582.583	2326.3	4	2325.29	1.0109	1	32.22	0.00095	LTSSNVEIVTIKPIIDENGRK
279	1	F1L1P8_ASCSU	Serine protease (Fragment) OS=Ascaris suum OX=6253 PE=2 SV=1	32	59449	2	2	10897	16846	1	1	459.231	1374.67	3	1374.67	0.0037	0	33.48	0.012	EFGAAAFQLEHR
280	1	F1LAU5_ASCSU	Transaldolase (Fragment) OS=Ascaris suum OX=6253 PE=2 SV=1	32	42015	2	2	34829	36866	1	1	806.102	2415.28	3	2414.27	1.0109	1	33.42	0.003	NTEEIKGLNGCDLLTISPSLLK	Carbamidomethyl (C)
281	1	F1LFX1_ASCSU	Phospholipase A2 OS=Ascaris suum OX=6253 PE=2 SV=1	32	15662	1	1	25928	26931	1	1	653.636	1957.89	3	1957.88	0.002	1	31.84	0.013	NYKWECIDGMIICTR	2 Carbamidomethyl (C)
282	1	F1KY65_ASCSU	Innexin OS=Ascaris suum OX=6253 GN=inx PE=2 SV=1	32	44944	1	1	1390	49206	1	1	416.282	830.549	2	830.359	0.19	1	31.8	0.001	EGKMHDV	Oxidation (M)
283	1	F1LDS3_ASCSU	Chondroitin proteoglycan 3 OS=Ascaris suum OX=6253 PE=2 SV=1	32	17216	2	2	25117	45733	1	1	961.493	1920.97	2	1920.96	0.0096	0	31.3	0.0023	ANGIESIFTALADVCNVK	Carbamidomethyl (C)
284	1	F1L0J5_ASCSU	Iron/zinc purple acid phosphatase-like protein OS=Ascaris suum OX=6253 PE=2 SV=1	31	36692	1	1	10547	7738	1	1	453.243	1356.71	3	1356.7	0.0039	0	31.29	0.0045	TGLPGTHAYALEK
285	1	F1L557_ASCSU	Aminopeptidase (Fragment) OS=Ascaris suum OX=6253 PE=2 SV=1	31	57557	1	1	14257	5935	1	1	756.326	1510.64	2	1510.64	0.0025	0	31.21	0.013	CGDEYGQPTEISR	Carbamidomethyl (C)
286	1	F1KZM7_ASCSU	TLD domain-containing protein OS=Ascaris suum OX=6253 PE=2 SV=1	31	44903	1	1	398	2541	1	1	354.196	706.378	2	705.348	1.0297	0	30.92	0.009	MGNISGK
287	1	F1KS39_ASCSU	Multidrug resistance-associated protein 1 OS=Ascaris suum OX=6253 PE=2 SV=1	31	139580	1	1	38485	32121	1	1	899.14	2694.4	3	2694.39	0.0084	0	30.82	0.0066	VIEACALRPDIAILPQGDSTEIGEK	Carbamidomethyl (C)
288	1	F1L2H8_ASCSU	Major facilitator superfamily domain-containing protein 8 OS=Ascaris suum OX=6253 PE=2 SV=1	30	54766	2	1	26055	22383	1	1	654.972	1961.89	3	1961.88	0.0139	1	27.59	0.0059	KQGMMQGLFEFGGCIAR	Deamidated (NQ); 2 Oxidation (M); Carbamidomethyl (C)
289	1	F1LAS8_ASCSU	Amidinotransferase OS=Ascaris suum OX=6253 PE=2 SV=1	30	30522	1	1	13221	14343	1	1	737.314	1472.61	2	1471.79	0.8255	0	30.35	0.008	NTVISPIGVSQETK
290	1	F1KT77_ASCSU	Staphylococcal nuclease domain-containing protein OS=Ascaris suum OX=6253 PE=2 SV=1	30	100873	1	1	12872	38142	1	1	730.413	1458.81	2	1458.81	0.0042	0	30.03	0.0043	IGGVEFVQAVIEAK
291	1	F1KYH3_ASCSU	ornithine aminotransferase OS=Ascaris suum OX=6253 PE=2 SV=1	30	47776	1	1	7070	20850	1	1	606.361	1210.71	2	1210.7	0.0039	0	29.75	0.0054	TLPNNIVSVVR
292	1	F1KVI7_ASCSU	Protein RFT1 homolog OS=Ascaris suum OX=6253 PE=2 SV=1	30	42378	1	1	22085	32804	1	1	895.921	1789.83	2	1788.93	0.9026	0	29.58	0.014	DAQYALAQGLLVVTQR	Acetyl (Protein N-term); 2 Deamidated (NQ)
293	1	F1LHH3_ASCSU	Transthyretin-like protein 15 (Fragment) OS=Ascaris suum OX=6253 PE=2 SV=1	29	16653	1	1	5127	12132	1	1	555.819	1109.62	2	1109.62	0.0037	0	28.84	0.008	AQPNAVIELR
294	1	F1KPK8_ASCSU	Hemicentin-2 OS=Ascaris suum OX=6253 PE=2 SV=1	29	372125	1	1	17479	24127	1	1	815.403	1628.79	2	1628.79	0.0045	0	28.71	0.0074	VIWVECDDVGNPVK	Carbamidomethyl (C)
295	1	F1KRI7_ASCSU	Cadherin-related hmr-1 OS=Ascaris suum OX=6253 PE=2 SV=1	29	117974	1	1	25610	38463	1	1	972.408	1942.8	2	1942.95	-0.1443	0	28.67	0.012	FDLSPFGAVSSTSTIQMR
296	1	F1KR66_ASCSU	Serine/threonine-protein kinase zyg-1 OS=Ascaris suum OX=6253 PE=2 SV=1	28	92342	1	1	315	1426	1	1	346.217	690.42	2	690.348	0.0722	0	28.5	0.014	MAIGAGR	Oxidation (M)
297	1	F1L4Z6_ASCSU	Trehalase OS=Ascaris suum OX=6253 PE=2 SV=1	28	47344	1	1	18941	33925	1	1	838.458	1674.9	2	1674.9	0.0041	0	28.24	0.011	ALGVFEYPGGVPASLAK
298	1	F1L292_ASCSU	Guanine nucleotide-binding protein subunit beta-1 OS=Ascaris suum OX=6253 PE=2 SV=1	28	37401	1	1	10132	22782	1	1	670.852	1339.69	2	1338.68	1.0069	0	28.12	0.013	LIVWDSYTTNK
299	1	F1KT68_ASCSU	Actin-depolymerizing factor 1, isoform a/b OS=Ascaris suum OX=6253 PE=2 SV=1	28	18352	1	1	15957	34298	1	1	785.939	1569.86	2	1569.86	0.0044	0	28.05	0.0071	IVFIQLCPDGAPIK	Carbamidomethyl (C)
300	1	F1KVD0_ASCSU	Multidrug resistance protein 1 (Fragment) OS=Ascaris suum OX=6253 PE=2 SV=1	28	106169	1	1	28529	39094	1	1	1038.55	2075.08	2	2075.07	0.0093	0	27.55	0.011	SQLALVSQEPILFDCSIR	Carbamidomethyl (C)
301	1	MAOM_ASCSU	NAD-dependent malic enzyme, mitochondrial (Fragment) OS=Ascaris suum OX=6253 PE=1 SV=1	28	72711	1	1	14065	38523	1	1	752.392	1502.77	2	1502.77	0.0042	0	27.53	0.01	DMPETTSILEVIR
302	1	F1KZN6_ASCSU	Intermediate filament protein ifa-1 OS=Ascaris suum OX=6253 PE=2 SV=1	27	66589	1	1	5970	23943	1	1	579.296	1156.58	2	1155.65	0.927	0	27.35	0.01	IALLEEEIAR
303	1	F1LBH5_ASCSU	Major allergen Ani s 1 OS=Ascaris suum OX=6253 PE=2 SV=1	27	15952	1	1	9918	31317	1	1	665.314	1328.61	2	1328.61	0.0047	0	26.52	0.0078	MLAFFGVCCPK	2 Carbamidomethyl (C)
304	1	F1KQH7_ASCSU	HEAT repeat-containing protein 7A OS=Ascaris suum OX=6253 PE=2 SV=1	26	200338	1	1	3456	40706	1	1	498.809	995.604	2	995.449	0.1545	0	26.25	0.012	IGASCDAFR	Carbamidomethyl (C)
305	1	F1L2L0_ASCSU	Ubiquitin-associated and SH3 domain-containing protein B OS=Ascaris suum OX=6253 PE=2 SV=1	26	33340	1	1	13520	45153	1	1	742.896	1483.78	2	1483.65	0.1261	0	26.24	0.013	ILAMNYPQMGCDK	Deamidated (NQ)
306	1	F1KVY0_ASCSU	Charged multivesicular body protein 1b OS=Ascaris suum OX=6253 PE=2 SV=1	25	22001	1	1	17802	31504	1	1	547.623	1639.85	3	1638.78	1.0689	0	25.42	0.013	GNMEVAQVHAENAIR	Deamidated (NQ)
307	1	F1L8D7_ASCSU	isocitrate dehydrogenase (NADP(+)) (Fragment) OS=Ascaris suum OX=6253 PE=2 SV=1	25	49801	1	1	22472	38849	1	1	902.951	1803.89	2	1803.89	-0.0024	0	25.41	0.0069	GNPTSTNPVASIFAWSR
308	1	F1KWU2_ASCSU	Dipeptidyl peptidase family member 6 OS=Ascaris suum OX=6253 PE=2 SV=1	24	83002	1	1	19875	32628	1	1	853.453	1704.89	2	1704.88	0.0075	0	24.5	0.0088	FAQPIYIDNDLQIR
309	1	F1KWX0_ASCSU	FACT complex subunit OS=Ascaris suum OX=6253 PE=2 SV=1	24	21536	1	1	18625	5036	1	1	833.879	1665.74	2	1664.71	1.0376	1	24.1	0.012	QDRDDIQSEQMER	Oxidation (M)
310	1	F1LDC5_ASCSU	Annexin (Fragment) OS=Ascaris suum OX=6253 PE=2 SV=1	22	30870	1	1	20290	19176	1	1	860.441	1718.87	2	1718.86	0.0055	0	22.31	0.011	AVFDQYSVVAGHGIEK

## Sheet: Sheet1
ID	L3 iBAQ 1	Adult iBAQ 2	ES iBAQ 3	Peptides	Razor + unique peptides	Unique peptides	Sequence coverage [%]	Unique + razor sequence coverage [%]	Unique sequence coverage [%]	Mol. weight [kDa]	Q-value	Score	Intensity	iBAQ peptides	MS/MS count	Protein IDs	Potential contaminant	Protein names
0	19.0709	17.7425	16.1424	2	2	2	13.1	13.1	13.1	20.148	0	10.912	10010000	13	3	F1LDY0;A0A0M3HES4				color code: highly expressed (green) or lowly expressed (red)
1	15.1628	18.1557	20.5924	8	8	3	28.2	28.2	9	44.158	0	20.118	62891000	22	11	A0A0M3HF38
2	14.2296	19.7033	14.7391	3	3	3	35.4	35.4	35.4	14.604	0	7.4259	5122100	6	2	A0A0M3HF70
3	17.7653	14.2777	13.372	1	1	1	9	9	9	17.539	0	2.7051	2227900	10	1	A0A0M3IXA8;A0A0M3HFC9;A0A0M3IM94;A0A9J2Q139
4	14.1412	16.4663	17.4971	5	3	2	17.6	10.4	6.6	39.344	0	4.0113	9298700	24	4	A0A0M3HFD3
5	19.8592	20.5971	14.2631	5	5	5	31.3	31.3	31.3	23.62	0	11.938	57116000	16	9	A0A0M3HFD9
6	14.565	14.9779	22.2553	11	6	3	46.8	33.5	20.9	31.643	0	88.658	397570000	20	8	A0A0M3HFF5
7	17.894	14.2467	15.0501	2	2	2	12.7	12.7	12.7	24.009	0	2.8501	9299800	15	2	A0A0M3HFG3;F1LDK6;A0A0M3IDY6
8	20.3668	19.2863	14.7277	3	3	3	44.1	44.1	44.1	12.508	0	11.243	31073000	5	5	A0A0M3HFL2
9	15.5232	14.2604	14.5607	1	1	1	18.4	18.4	18.4	11.128	0	5.3441	0	2	1	A0A0M3HFY2;A0A0M3IV17
10	20.0087	13.8945	14.9864	3	3	2	18.5	18.5	14.9	30.472	0	10.286	23546000	15	4	A0A0M3HG35;F1L6W9;A0A0M3IPJ5
11	13.6415	21.5166	14.2064	4	1	1	79.1	15.1	15.1	9.4249	0	2.4994	15001000	5	1	A0A0M3HG77;A0A0M3HHJ0
12	14.5703	21.8173	14.5793	5	3	3	40	22.1	22.1	16.825	0	7.7664	55670000	11	4	A0A0M3HGA2
13	14.5665	15.8739	21.3655	10	3	3	61.2	23.6	23.6	18.709	0	12.282	57994000	14	4	A0A0M3HH16
14	19.3903	14.3981	14.0187	1	1	1	26	26	26	6.077	0	3.0678	3435700	5	1	A0A0M3HH29
15	15.0025	20.3096	23.0705	1	1	1	22.1	22.1	22.1	7.9609	0	13.106	60649000	6	2	A0A0M3HHJ5
16	19.6108	14.4244	13.9296	7	1	1	57.1	8	8	19.158	0	5.0809	9607600	12	1	A0A0M3HHL0
17	14.3881	16.4349	21.7807	1	1	1	20.6	20.6	20.6	6.8789	0.001182	2.1612	14412000	4	1	A0A0M3HI66;A0A0M3IWZ6
18	13.729	16.5315	19.3066	1	1	1	23.8	23.8	23.8	9.2908	0.0017084	1.8577	3242300	5	2	A0A0M3HI85
19	18.5071	15.4542	15.9386	1	1	1	13.1	13.1	13.1	10.814	0	3.102	2980400	8	1	A0A0M3HKQ1;A0A0M3HI98
20	14.3501	17.8752	15.4678	1	1	1	12.6	12.6	12.6	9.7041	0.0011655	2.0154	1923400	8	1	A0A0M3HIB9
21	14.2729	20.3266	18.9986	3	1	1	21.5	6.9	6.9	14.781	0.0086068	1.5014	20226000	11	1	A0A0M3HIG8
22	15.1546	19.1067	14.2256	1	1	1	16.1	16.1	16.1	15.793	0.0011898	2.1895	5645200	10	1	A0A0M3HIP6;F1L4Z4;A0A0M3IMR7
23	21.1626	16.3434	15.5261	3	3	3	24.7	24.7	24.7	9.3925	0	6.1763	40776000	7	3	A0A0M3HJ01;A0A0M3IHA8
24	14.0251	16.4011	15.0886	1	1	1	14.6	14.6	14.6	16.314	0.0060573	1.6386	0	11	1	A0A0M3HJ02
25	17.6552	13.6554	14.0353	1	1	1	9.1	9.1	9.1	19.889	0.0012019	2.2635	3302600	16	1	A0A0M3HJ86;A0A0M3I6L6;F1KSX1;F1KR96
26	15.2451	20.6492	14.2509	3	3	3	33	33	33	11.126	0	6.7164	13156000	8	3	A0A0M3HJI6
27	14.7647	14.0502	15.4031	1	1	1	14.9	14.9	14.9	5.477	0.0050195	1.7053	0	3	0	A0A0M3HJV0;A0A0M3IR58
28	21.2765	22.2753	15.1745	6	1	1	71.1	18.1	18.1	9.1664	0	16.913	53316000	7	2	A0A0M3HK87
29	15.6305	18.276	13.8135	1	1	1	20	20	20	8.4066	0.0050307	1.7187	2221900	7	1	A0A0M3HKP5;A0A0M3I527;F1KZ16
30	14.3873	20.3151	15.6295	4	1	1	49	16.7	16.7	11.279	0	3.422	9131300	7	1	A0A0M3HKT5
31	13.4821	21.5023	13.6127	1	1	1	26	26	26	8.4688	0.0060307	1.615	17823000	6	1	A0A0M3HM57
32	19.4717	15.3145	20.9811	2	2	2	61.4	61.4	61.4	5.192	0	2.836	13985000	5	2	A0A0M3HM91
33	14.2009	20.5205	14.5538	1	1	1	5	5	5	22.068	0	3.2925	7520300	5	1	A0A0M3HMH6
34	14.392	18.5252	14.4154	7	7	7	14.8	14.8	14.8	60.409	0	12.898	28953000	45	8	F1KVH8;A0A0M3HML3
35	15.7964	18.5308	14.6476	3	3	3	8.5	8.5	8.5	39.533	0	5.6863	11519000	22	3	A0A0M3HMM2
36	17.2024	14.5593	13.7331	2	2	2	4.5	4.5	4.5	42.608	0	4.1007	9007100	29	2	F1L2M9;A0A0M3HMP1
37	14.3319	16.7735	13.4619	2	2	2	6.9	6.9	6.9	41.929	0	6.1225	8145200	28	2	F1KZH4;A0A0M3HMR8
38	20.8525	27.914	25.299	19	19	13	37.1	37.1	30.1	41.651	0	323.31	10754000000	17	83	A0A0M3HMS4
39	20.7364	19.5996	15.3541	32	32	30	43.9	43.9	42.3	92.809	0	60.18	259140000	59	40	F1KU54;A0A0M3HMV8;F1KYJ3;F1LEA5
40	20.9704	24.0157	20.3496	16	16	15	66	66	62.6	23.585	0	58.357	1043600000	17	42	P46436;A0A0M3HN09;F1LCX2;F1LHN5;F1LIH2;F1LFB1
41	20.4483	27.5618	30.1396	13	13	2	67.5	67.5	29	18.742	0	323.31	25369000000	14	78	A0A0M3HN13;P19398;F1LIA2;F1LGB5
42	13.8976	14.0365	22.2129	1	1	1	19.5	19.5	19.5	9.1206	0	8.6761	34029000	7	2	A0A0M3HN17
43	15.1959	15.0175	21.474	49	49	47	21.5	21.5	20.7	353.58	0	220.59	590550000	149	58	A0A0M3HN50;F1KPL9
44	14.2298	14.9663	18.9886	35	2	2	24.4	1.7	1.7	203.33	0	15.009	59812000	99	3	A0A0M3HN51;A0A9J2P417
45	15.6952	19.9614	16.1727	7	7	7	18.4	18.4	18.4	63.122	0	18.268	48086000	37	10	A0A0M3HN98;F1LDY2;F1KTC1;F1LFR4
46	20.8673	14.6247	13.5668	1	1	1	4.1	4.1	4.1	44.217	0	23.997	29127000	11	2	A0A0M3HNB4
47	19.1835	13.6471	14.4487	2	2	2	9.1	9.1	9.1	30.099	0	5.8108	13694000	23	2	F1LDB0;A0A0M3HNB8
48	18.4333	18.3139	14.6956	2	2	2	17.3	17.3	17.3	14.739	0.0006135	2.4596	27473000	15	4	A1BQ56;A0A0M3HNB9;F1LEX6
49	19.8264	20.6506	19.5116	2	2	2	46.8	46.8	46.8	11.214	0	17.726	45572000	4	6	A1BQ57;F1LCB1;A0A0M3HNC0;F1LIB4
50	18.1906	15.4905	16.065	2	2	2	11.4	11.4	11.4	23.343	0	4.1355	4487300	15	2	F1LD73;A0A0M3HND1
51	22.5186	13.3206	14.721	6	6	2	34.7	34.7	17.1	19.375	0	12.889	116850000	13	6	A0A0M3HNF4
52	16.6763	16.4089	14.1714	1	1	1	4.3	4.3	4.3	37.982	0.0017065	1.8399	4410100	23	2	F1LC24;A0A0M3HNH8
53	14.6635	18.7487	15.1636	5	5	5	15.5	15.5	15.5	46.713	0	8.1076	18431000	30	5	F1KZ95;A0A0M3HNI8
54	15.0092	18.6907	14.6076	3	3	2	9.9	9.9	7.4	39.891	0	5.5165	9308400	22	3	F1LBC7;A0A0M3HNJ5
55	18.0653	18.8544	13.6331	3	3	3	16.6	16.6	16.6	19.985	0	2.5514	14193000	14	3	A0A0M3HNQ0
56	17.6852	19.3193	15.9226	11	11	11	30.8	30.8	30.8	66.701	0	32.421	93928000	43	16	F1KTP4;A0A0M3HNS1
57	18.3095	21.1497	14.066	11	11	10	32.4	32.4	28.3	45.673	0	66.087	186350000	28	18	A0A0M3HNS3;F1LG91;F1LHA5
58	21.7333	22.179	16.0391	3	3	3	47.6	47.6	47.6	13.72	0	17.124	103620000	10	5	F1LHS7;A0A0M3HNT9;F1LH78
59	14.5069	19.7282	16.7636	4	4	4	18.2	18.2	18.2	34.736	0	10.577	34214000	20	7	A0A0M3HNU0;F1LEC2;F1LEM6
60	19.0494	20.2174	15.2792	3	3	3	17.3	17.3	17.3	24.953	0	5.2216	21140000	12	5	F1L3E1;A0A0M3HNW1
61	19.8772	21.5518	14.9679	6	6	6	51.9	51.9	51.9	20.155	0	18.76	93021000	13	8	F1L5X5;A0A0M3HNW2;F1L6Z3;F1LFH2
62	17.5495	14.4959	15.417	4	4	4	23.2	23.2	23.2	34.278	0	11.931	25206000	26	5	A0A0M3HNX8
63	18.3332	14.8868	14.8259	2	2	2	10.7	10.7	10.7	20.837	0.00061425	2.4605	11287000	19	2	F1LAJ8;A0A0M3HNY2
64	25.8451	28.0767	17.8437	18	18	18	86.3	86.3	86.3	20.413	0	323.31	8215500000	15	84	A0A0M3HNY5;F1KZP5
65	14.7088	15.1859	13.8949	1	1	1	8.3	8.3	8.3	14.426	0	3.24	0	9	0	A0A0M3HNY8;F1LDU0;F1LFG8
66	19.5896	15.509	15.4347	1	1	1	8.5	8.5	8.5	13.686	0.0090958	1.4763	2367000	3	1	A0A0M3HNZ1
67	25.1178	23.7666	12.8401	27	27	27	67.4	67.4	67.4	35.018	0	140.59	2262900000	23	76	F1LA05;Q8MY16;A0A0M3HP26;F1L458;F1L6B7
68	15.0563	18.7433	15.6802	2	2	2	19	19	19	18.711	0	5.7176	8496600	10	2	A0A0M3HP44;F1L7W3
69	14.8175	17.082	13.4531	1	1	1	11.3	11.3	11.3	19.465	0	2.8719	1387400	10	2	F1LGS3;A0A0M3HP54;F1L475
70	14.5305	22.5686	25.4853	20	20	20	27.8	27.8	27.8	85.736	0	323.31	4296800000	50	38	A0A0M3HP70
71	15.6736	16.2083	14.341	21	21	21	21.9	21.9	21.9	226.97	0	58.565	118750000	130	26	A0A0M3HP82
72	21.4992	14.9423	14.2628	5	2	2	42.9	14.3	14.3	10.335	0	3.9628	17785000	6	2	F1L6Q3;A0A0M3HP83
73	16.2441	18.4226	14.4598	2	2	2	10.2	10.2	10.2	42.088	0	3.1626	11583000	27	3	F1L4G3;A0A0M3HPA9;F1L0C3
74	14.4185	15.3894	15.403	7	7	7	1.9	1.9	1.9	561.67	0	8.1948	14946000	362	7	A0A0M3HPB0;F1KPK2;F1KUL0;F1KRA8
75	19.8743	15.7998	14.3458	1	1	1	10.7	10.7	10.7	9.0843	0.0081125	1.5479	5766400	6	1	A0A0M3HPD9
76	18.027	14.1002	13.8207	1	1	1	5.8	5.8	5.8	27.199	0	3.0612	3472300	13	1	A0A0M3HPE0
77	22.0285	14.5935	14.8575	21	21	21	39	39	39	69.729	0	80.638	390260000	48	28	A0A0M3HPE3;F1KTS4;F1KU65
78	14.8374	14.1594	20.2547	5	5	5	9.1	9.1	9.1	75.068	0	6.427	46029000	31	6	A0A0M3HPF2
79	15.7103	22.9297	17.8925	3	3	3	29.9	29.9	29.9	12.112	0	5.1726	50809000	5	4	A0A0M3HPG4
80	14.2575	14.8638	19.54	7	7	7	10.6	10.6	10.6	127.98	0	17.208	58228000	51	8	A0A0M3HPG6
81	14.6357	16.0754	17.2729	1	1	1	4.2	4.2	4.2	55.719	0	4.0744	3171500	27	2	A0A0M3HPJ3;F1L312
82	14.7752	18.6149	13.9259	1	1	1	9.4	9.4	9.4	19.507	0	3.0405	4817500	12	1	F1L3G6;A0A0M3HPL7
83	14.2143	16.4619	18.0495	3	3	3	8.2	8.2	8.2	64.505	0	5.6783	15909000	44	4	F1KW67;A0A0M3HPL9
84	18.3498	21.8645	15.9088	7	7	7	28.6	28.6	28.6	32.766	0	15.641	104810000	23	9	F1KYI9;A0A0M3HPN0
85	14.8217	14.9408	15.2889	5	5	5	7.2	7.2	7.2	106.35	0	6.8205	8872300	73	6	A0A0M3HPN3;F1L196;F1KZ48;F1LFJ4;F1LBV1
86	14.6374	19.2406	20.1541	1	1	1	4.7	4.7	4.7	25.364	0.0011723	2.0687	23221000	13	2	A0A0M3HPN6
87	23.0252	22.8559	13.6124	5	5	5	47.2	47.2	47.2	9.7549	0	27.981	143200000	8	6	A0A0M3HPN8
89	15.3627	14.2763	21.7671	2	2	2	13.8	13.8	13.8	16.161	0	4.3323	35690000	10	4	A0A0M3HPS0
90	14.7292	19.7319	23.0343	2	2	2	56.8	56.8	56.8	8.4205	0	25.004	49948000	4	4	A0A0M3HPS1
91	18.1854	13.8772	14.9961	2	2	2	5.4	5.4	5.4	38.231	0	4.429	6856300	23	2	F1KXV8;A0A0M3HPS9
92	13.7685	23.9035	14.103	37	34	32	51.2	48.6	46.1	77.63	0	269.65	1257400000	51	46	A0A0M3HPT6;F1L041;F1LEQ5
93	19.5598	15.9348	14.2672	1	1	1	12.4	12.4	12.4	10.797	0	2.9855	3864100	5	1	A0A0M3HPT9
94	14.8766	18.3747	20.5245	3	3	3	18.5	18.5	18.5	33.688	0	9.005	50991000	17	6	A0A0M3HPU3
95	13.544	14.2953	14.4052	2	2	2	2.5	2.5	2.5	134.56	0	4.5451	4412500	87	2	F1KSE2;A0A0M3HPW4
96	15.3851	18.0297	15.0736	4	4	4	6.2	6.2	6.2	85.755	0	7.0131	13915000	52	4	F1KX83;A0A0M3HPY5
97	21.0981	21.4061	16.124	23	23	23	44.6	44.6	44.6	69.139	0	70.1	299590000	43	33	A0A0M3HQ02
98	20.3008	18.7071	15.5004	8	8	8	41.3	41.3	41.3	27.72	0	14.947	55896000	20	11	A0A0M3HQ16
99	18.1641	19.6326	16.621	12	6	6	50.4	31.6	31.6	28.463	0	22.369	79901000	25	10	A0A0M3HQ43;F1LFK9
100	13.6611	15.36	14.5735	4	4	4	8	8	8	104.05	0	11.819	7972900	67	5	F1KV05;A0A0M3HQ45
101	17.0923	12.7895	14.0647	1	1	1	4	4	4	40.201	0.0060274	1.6147	3213900	23	1	A0A0M3HQ47
102	16.403	19.161	16.0443	16	16	5	28.8	28.8	8.3	84.679	0	45.982	114600000	63	24	A0A0M3HQ99;F1KYH1
103	14.3973	21.8175	23.3357	12	12	12	36.1	36.1	36.1	34.337	0	124.59	863410000	21	37	A0A0M3HQA4
104	14.0303	19.7113	13.7613	5	5	5	17.3	17.3	17.3	38.974	0	11.576	47076000	27	4	A0A0M3HQB5;F1L516
105	15.0704	14.4857	15.8138	1	1	1	0.4	0.4	0.4	417.76	0	3.4482	0	280	0	A0A0M3HQC1
106	17.5471	16.3159	12.8498	3	3	3	12.6	12.6	12.6	32.198	0	6.1744	21408000	25	6	F1L9S4;A0A0M3HQC2
107	17.7474	18.8802	14.9242	3	3	3	10.3	10.3	10.3	42.35	0	6.5935	15688000	20	3	F1L805;A0A0M3HQF1
108	18.7406	15.9375	14.8486	3	3	3	11.5	11.5	11.5	30.652	0	4.1491	9198300	21	3	F1L7T4;F1L749;A0A0M3HQF3
109	18.166	23.9927	14.6186	4	4	4	50	50	50	7.1067	0	69.074	121960000	6	9	A0A0M3HQK4
110	15.8469	19.5759	12.5912	1	1	1	7.7	7.7	7.7	24.23	0	8.7398	11723000	15	1	A0A0M3HQM8
111	15.1179	20.1576	15.2512	1	1	1	20	20	20	7.876	0	2.8237	5848200	5	1	P14661;Q5H7N6;F1LGW1;A0A0M3HQP5;F1LBL1;A0A0M3HQP4
112	13.7392	24.1502	14.0091	2	2	2	8.4	8.4	8.4	18.664	0	13.098	198940000	9	4	A0A0M3HQQ6
113	19.0384	13.8351	15.2689	2	2	2	21.6	21.6	21.6	12.749	0	2.8909	4845900	9	2	A0A0M3HQR2
114	14.3459	18.0045	15.2609	1	1	1	2.9	2.9	2.9	37.177	0.00060827	2.3477	6837100	26	1	A0A0M3HQR7;F1KT24
115	14.3108	18.2748	14.5733	3	1	1	13.9	5.3	5.3	40.09	0	3.8445	6977300	22	1	A0A0M3HQR9
116	19.0535	20.3888	14.4655	6	6	6	19.5	19.5	19.5	42.809	0	10.266	71374000	25	9	A0A0M3HQY2
117	15.1908	18.9635	14.5535	4	4	4	26	26	26	21.969	0	5.1217	16487000	17	3	A0A0M3HR06;F1L8E3
118	13.7617	16.1398	13.5343	2	2	2	4.4	4.4	4.4	61.228	0	4.1368	2527100	35	2	A0A0M3HR15;F1L0L7
119	17.9866	17.8047	14.8525	7	6	6	19.5	17.1	17.1	55.214	0	14.178	26583000	35	8	A0A0M3HR32;F1KVZ6;F1L343;A0A0M3HKD6;A0A0M3IUS5;A0A0M3IUH1
120	17.3737	17.646	13.896	5	5	5	17.6	17.6	17.6	44.428	0	8.4271	11966000	29	6	F1L7T6;D5FLG2;A0A0M3HR81
121	15.1102	14.3877	13.6305	3	3	3	5.9	5.9	5.9	84.041	0	4.2102	4438500	52	2	A0A0M3HR88;F1KWI2
122	20.2519	19.5288	24.8908	10	10	10	66.2	66.2	66.2	16.181	0	88.481	1140300000	11	32	F1LFI4;A0A0M3HRA0
123	13.3051	14.4413	17.8682	2	2	2	15.2	15.2	15.2	18.924	0	3.7134	6144900	12	2	A0A0M3HRC4;F1LAZ2
124	17.9784	14.7184	12.6079	3	3	3	20.7	20.7	20.7	25.614	0	7.3836	28144000	17	3	F1L6S7;A0A0M3HRE7
125	16.3596	16.3586	12.7698	1	1	1	3.4	3.4	3.4	57.454	0.0017104	1.8701	6220300	37	2	F1L2F2;F1KYS0;A0A0M3HRF4
126	19.6069	14.6295	13.528	6	6	6	6.7	6.7	6.7	107.38	0	16.231	84014000	42	7	A0A0M3HRF5
127	14.0256	14.8458	18.6095	1	1	1	5.3	5.3	5.3	28.521	0.0081169	1.5511	3599500	9	0	F1L7U1;A0A0M3HRF9
128	16.2146	14.317	15.1632	1	1	1	4.1	4.1	4.1	38.12	0.0011841	2.1666	1749100	23	1	F1KZG5;A0A0M3HRG6
129	17.683	17.0995	13.9729	6	6	6	15.3	15.3	15.3	53.977	0	10.472	23853000	34	8	F1L0D8;A0A0M3HRJ0
130	20.3096	13.2537	14.9024	4	4	3	15.3	15.3	11.3	42.814	0	5.1935	35015000	20	4	F1L514;A0A0M3HRJ1
131	22.405	13.4013	14.2082	3	3	3	33.3	33.3	33.3	10.462	0	21.726	67844000	9	5	A0A0M3HRK6
132	22.5296	24.2084	20.7706	8	8	3	63.2	63.2	23.2	13.787	0	23.645	336320000	9	16	A0A0M3HRL3
133	18.1151	14.0133	15.7704	7	2	2	37.4	17	17	22.634	0	19.716	13521000	16	2	A0A0M3HRL4
134	17.4962	15.0762	14.4653	1	1	1	7.1	7.1	7.1	23.604	0	3.2001	2033700	11	1	A0A0M3HRT0
135	16.017	16.3527	15.3242	10	10	1	20	20	2	71.354	0	26.332	62170000	48	12	A0A0M3HRY5
136	17.226	17.6787	14.001	4	4	4	18.8	18.8	18.8	44.858	0	26.753	17326000	24	7	F1KYJ7;A0A0M3HRZ4
137	18.8873	16.57	14.8486	4	4	2	9.9	9.9	3.4	52.981	0	7.1662	56342000	24	8	A0A0M3HS05
138	20.4962	25.4765	26.9963	10	10	10	56.2	56.2	56.2	19.713	0	162.86	4184000000	13	43	F1LEX9;A0A0M3HS12
139	20.9661	25.4337	25.9288	10	10	10	46.6	46.6	46.6	24.245	0	126.46	2983600000	13	36	A0A0M3HS15;F1LI65
140	13.6667	24.133	15.2771	11	11	11	58	58	58	21.915	0	33.585	452560000	14	21	A0A0M3HS17;F1LHV3
141	15.8312	16.9074	16.0164	3	3	3	14.7	14.7	14.7	38.037	0	3.1802	3805600	21	3	F1L6N8;A0A0M3HS23
142	20.2506	21.8456	23.3151	4	4	4	35.6	35.6	35.6	16.31	0	26.154	142410000	8	11	A0A0M3HS31;F1LEN4
143	23.8524	22.7578	21.806	20	20	20	40.6	40.6	40.6	53.65	0	135.46	1949600000	41	75	A0A0M3HS81
144	19.97	15.8061	16.2067	3	3	3	33	33	33	12.359	0	9.0126	18624000	7	3	F1LHZ1;A0A0M3HS98
145	15.9225	13.2611	15.4306	1	1	1	2.6	2.6	2.6	56.116	0.0091202	1.4856	1863200	30	1	F1KZB8;A0A0M3HSA7
146	14.6905	13.3038	15.3024	1	1	1	2.1	2.1	2.1	60.105	0.0011601	1.9759	951880	36	1	F1L4X1;A0A0M3HSB2
147	19.1428	21.4054	19.3127	7	7	7	39.3	39.3	39.3	22.285	0	41.896	127310000	16	12	A0A0M3HSD7;F1KYJ1
148	15.1639	17.1639	16.847	2	2	2	26.4	26.4	26.4	22.341	0	5.6833	3706100	14	2	F1L0D9;A0A0M3HSI3
149	15.7452	15.6248	12.7424	7	1	1	18.3	3.3	3.3	50.634	0.0011442	1.8924	1428100	26	1	F1L7Y0;A0A0M3HSI4;A0A9J2PTI5;F1LI25;F1LGT4;F1LCS0
150	21.4276	20.1153	17.8753	23	23	23	37.9	37.9	37.9	84.829	0	80.506	393180000	51	43	F1KYA7;A0A0M3HSI8
151	25.8213	26.6402	14.1269	14	14	14	67.1	67.1	67.1	18.741	0	214.39	4382000000	12	63	F1L8H3;A0A0M3HSL0
152	14.4445	18.6975	14.5735	1	1	1	8.3	8.3	8.3	21.854	0	3.0881	24584000	9	2	F1LFW0;A0A0M3HSP4;A0A0M3I0M4
153	19.2704	19.9428	15.6877	9	9	9	30.9	30.9	30.9	35.404	0	26.982	54931000	23	10	A0A0M3HSR7;F1L962
154	13.4849	15.0216	20.2839	2	2	2	18.8	18.8	18.8	24.331	0	4.614	11489000	9	3	A0A0M3HSS3
155	20.6917	20.0854	13.393	4	4	4	25.2	25.2	25.2	25.802	0	11.354	47882000	15	7	A0A0M3HST5
156	20.2085	20.6317	15.1446	7	7	7	34.6	34.6	34.6	28.354	0	21.999	99234000	15	12	A0A0M3HSV2;F1L8Q9;F1LFN7
157	18.5398	15.9666	16.143	1	1	1	6.4	6.4	6.4	29.911	0	7.6134	4954500	13	1	A0A0M3HSX9
158	14.9609	15.59	14.6769	11	6	6	25.6	16	16	59.924	0	8.4011	27702000	45	7	A0A0M3HSY4;F1KYF9;F1L7M5
159	14.7415	22.0109	14.5189	9	9	3	42.7	42.7	17.5	23.494	0	12.608	151360000	18	10	A0A0M3HSZ2;F1L6R4
160	16.5077	15.0508	13.4025	22	8	2	9.6	3.4	0.8	373.21	0	12.655	32914000	191	7	A0A0M3HSZ3
161	13.2322	18.3027	14.8961	2	2	2	6.2	6.2	6.2	46.158	0	5.9458	9053600	28	2	F1KV97;A0A0M3HT45
162	16.0424	17.4062	14.8203	2	2	2	7.6	7.6	7.6	36.818	0	3.7611	6994200	29	2	F1L7V5;A0A0M3HT50
163	14.8099	17.0694	18.2943	3	2	2	11.2	8.8	8.8	40.935	0	4.1549	10098000	22	2	A0A0M3HT82;F1L064
164	15.5289	20.8285	25.5988	5	5	5	54.4	54.4	54.4	19.086	0	101.44	665640000	11	18	A0A0M3HT95;A0A0M3HWL3;A0A0M3IW63
165	13.4945	21.0859	14.4213	1	1	1	23.3	23.3	23.3	9.216	0	4.1053	13355000	6	1	A0A0M3HTB2
166	20.3845	22.249	14.0606	11	11	11	48	48	48	28.196	0	42.502	155600000	14	20	F1L855;A0A0M3HTC7
167	13.3789	18.6966	15.4055	3	3	3	8.5	8.5	8.5	66.225	0	4.7666	14869000	35	4	A0A0M3HTC9;F1L6G5;F1LG69
168	24.9391	14.317	22.6111	2	2	2	12.7	12.7	12.7	13.407	0	2.8453	231440000	6	4	F1LHT1;F1LGV6;A0A0M3IF21;A0A0M3I7G1;A0A0M3I740;A0A0M3HTF0;A0A0M3I919;F1L934
169	19.5782	21.8848	15.7498	3	3	3	46.6	46.6	46.6	11.364	0	14.394	40377000	7	4	F1LHH2;A0A0M3HTG6
170	16.9859	18.435	16.5688	1	1	1	4.5	4.5	4.5	33.908	0	5.6367	13954000	24	3	F1KT43;A0A0M3HTI3
171	19.503	19.1263	15.8744	15	3	3	42.1	9.5	9.5	42.471	0	47.343	61695000	29	5	A0A0M3HTJ1;F1LHP1;F1KXS7;A0A0M3HVB1
172	16.7191	16.1955	12.5527	2	2	2	22.9	22.9	22.9	12.811	0	2.6487	863020	8	2	F1LCL4;A0A0M3HTJ9
173	19.9819	15.305	15.0001	1	1	1	11.1	11.1	11.1	12.655	0.0011635	1.9918	9319500	9	1	A0A0M3HTK3
174	18.2083	15.2527	14.6241	2	2	2	4.9	4.9	4.9	44.675	0	3.5126	6360300	21	2	F1L5I4;A0A0M3HTL6
175	14.3993	17.8799	13.3488	1	1	1	8.2	8.2	8.2	19.961	0	3.1982	4100500	17	1	A0A0M3HTM2
176	21.7147	15.2316	15.3107	4	4	4	23.1	23.1	23.1	17.062	0	9.9635	34417000	10	4	F1LC94;A0A0M3HTQ4
177	20.4195	18.3231	14.7132	3	3	3	23.7	23.7	23.7	18.246	0	3.6148	19034000	11	4	F1L371;A0A0M3HTR1
178	14.7669	14.7371	23.5476	9	6	6	25	14.7	14.7	52.56	0	51.081	290450000	23	6	A0A0M3HTR8
179	14.1995	17.2353	14.0982	2	2	2	6.1	6.1	6.1	45.15	0	3.8872	5451400	27	2	F1L0W4;A0A0M3HTS5
180	18.8701	15.3406	15.7337	3	3	3	10.7	10.7	10.7	30.73	0	3.4663	7666100	16	4	A0A0M3HTW6
181	15.725	15.164	16.4589	3	3	3	8.6	8.6	8.6	38.459	0	2.518	7855500	30	4	F1L0C9;F1L1P7;A0A0M3HTX3
182	16.3789	14.0802	13.7751	1	1	1	2.4	2.4	2.4	47.518	0.0086114	1.5052	2641800	31	0	F1L2V4;A0A0M3HTZ3
183	14.424	20.0708	15.6932	5	5	5	30.4	30.4	30.4	19.579	0	7.5286	23269000	17	5	A0A0M3HU18;F1LEE7
184	19.5632	14.1148	16.2853	3	2	1	9.1	6.5	4.1	42.439	0	4.3156	13944000	18	2	A0A0M3HU21;Q93115;A0A0M3HVF5;A0A0M3I2W0;A0A0M3IK16;A0A9J2P2H9;A0A0M3II33;A0A0M3HVF4
185	14.7105	16.9632	15.4141	2	2	2	16	16	16	25.126	0	5.8821	5321300	18	2	F1LBL5;A0A0M3HU49
186	18.3628	14.0205	12.6251	3	3	3	15.3	15.3	15.3	30.205	0	5.6903	6254400	13	3	F1L9D1;A0A0M3HU54
187	16.1965	15.7922	16.1934	3	3	3	6.7	6.7	6.7	61.399	0	3.927	6124800	39	4	A0A0M3HU62;F1L131
188	14.3124	18.3446	14.0715	3	3	3	11.4	11.4	11.4	48.317	0	5.3344	8987200	27	3	F1L8Y8;A0A0M3HU63
189	21.1744	18.4029	15.5942	3	3	3	25.7	25.7	25.7	14.864	0	3.5597	24420000	9	2	F1LHK5;F1LHK0;A0A0M3HU64;F1LHH1;F1LGN4;F1LGS8;F1LHX6
190	17.7054	15.1661	15.0928	1	1	1	3.2	3.2	3.2	34.731	0.0028249	1.7934	2350900	11	1	A0A0M3HU67
191	20.4344	14.9855	13.8128	2	2	2	48.2	48.2	48.2	9.2433	0	2.5477	15966000	8	3	F1LIB3;A0A0M3HUE4
192	21.307	14.0489	20.7593	13	9	9	34.8	23.2	23.2	51.48	0	28.471	147910000	25	11	A0A0M3HUE7;F1L5N0;F1L868;F1LH98;F1LE62;A0A0M3HSA3
193	13.6357	17.0789	15.9628	2	2	2	4.8	4.8	4.8	65.712	0	3.2678	5537700	40	3	F1KZ72;F1KYA9;A0A0M3HUI1
194	22.6432	23.092	15.3809	13	13	13	51.5	51.5	51.5	23.511	0	48.287	636590000	18	30	A0A0M3HUJ3;F1L659
195	23.7123	22.246	13.0006	8	8	8	63.9	63.9	63.9	11.675	0	96.243	726830000	9	23	A0A0M3HUM7;F1LFT4;F1LIK9
196	17.0441	15.9215	14.5671	1	1	1	5.6	5.6	5.6	23.471	0.008616	1.5058	2162200	16	1	F1L2N6;A0A0M3HUM8
197	15.3377	15.2002	15.6228	1	1	1	2.9	2.9	2.9	68.738	0	2.521	3162300	40	2	F1L1A8;A0A0M3HUQ7
198	18.2055	13.1236	14.7723	2	2	2	13.9	13.9	13.9	19.875	0	2.9387	4534200	15	2	A0A0M3HUV3;F1L712
199	20.8589	14.8699	15.1591	1	1	1	4.2	4.2	4.2	24.15	0.0011834	2.1639	26624000	14	1	A0A0M3IRC6;A0A0M3HUX0
200	14.2107	18.8906	14.5279	4	4	4	10.4	10.4	10.4	70.201	0	5.8788	19926000	41	4	A0A0M3HV06;F1L1N9
201	14.4741	19.1582	14.8836	1	1	1	16.4	16.4	16.4	14.948	0.0012107	2.3058	5850700	10	1	A0A0M3HV16
202	15.7494	14.3887	21.0226	2	2	2	10.3	10.3	10.3	20.738	0	3.3403	34085000	16	2	A0A0M3HV19
203	15.8121	21.1207	18.4692	4	4	3	29.6	29.6	21.8	16.298	0	8.5116	34717000	12	5	A0A0M3HV22;A0A0M3HM88;A0A0M3HV24
204	16.5555	16.5515	14.8758	2	2	2	10.5	10.5	10.5	34.978	0	4.017	4039700	21	2	A0A0M3HV35;F1L8Z0;F1LE52
205	14.5627	14.6981	15.4435	1	1	1	2.4	2.4	2.4	68.025	0	2.63	1089000	45	1	F1KVA0;F1KTL0;A0A0M3HV47
206	14.4978	22.6017	25.6107	3	3	3	49.4	49.4	49.4	8.8214	0	82.369	651430000	5	9	A0A0M3HV73
207	15.6253	17.6112	14.909	2	2	2	11.2	11.2	11.2	33.158	0	7.3724	7792600	14	2	F1L1J1;A0A0M3HV94;F1L4K8
208	18.156	14.6633	15.2953	2	2	2	9.1	9.1	9.1	29.814	0	4.9801	7995200	19	3	A0A0M3HVC3
209	14.9028	14.8015	15.8322	10	10	9	3.2	3.2	2.9	495.71	0	18.817	26416000	325	10	A0A0M3HVF0;F1KPG0
210	16.2964	15.6405	14.6983	16	6	4	22.3	11.3	8	99.963	0	10.881	17966000	52	7	A0A0M3HVG7;F1KV43;F1LA38;F1LDL5
211	19.2839	19.1549	13.9967	8	1	1	39.2	5.2	5.2	24.09	0	2.8251	17109000	14	2	F1LFH6;A0A0M3HVI8
212	20.428	19.1671	16.5993	14	14	14	36.6	36.6	36.6	47.382	0	46.755	127820000	34	22	A0A0M3HVK1;F1L633
213	16.9385	13.2089	15.9375	2	2	2	6.6	6.6	6.6	44.614	0	3.91	4019100	32	2	F1KXZ0;F1L894;A0A0M3HVK4;A0A0M3I2S9;F1L004
214	20.0409	27.5424	28.2351	20	6	6	96.9	41.7	41.7	14.248	0	323.31	6400800000	11	64	P27440;A0A0M3HVM1;F1LGA1;A0A0M3HVM0;F1LIE5
215	15.3887	19.0272	16.1557	1	1	1	15.8	15.8	15.8	8.68	0	4.8802	4274000	8	1	F1LFB0;A0A0M3HVN0
216	13.123	20.2435	22.4047	11	9	8	33.2	24.5	22	48.474	0	28.642	186560000	24	18	A0A0M3HVN2
217	17.9019	14.4653	13.8367	2	2	2	7.9	7.9	7.9	37.541	0	2.7394	7592400	31	2	F1LC92;A0A0M3HVT8;F1KWI9
218	13.6802	21.4912	21.1038	3	3	3	32.9	32.9	32.9	8.7733	0	12.886	75109000	5	6	A0A0M3HVU1
219	20.4028	19.0214	15.5305	13	13	13	12.2	12.2	12.2	168.24	0	167.85	458140000	114	32	A0A0M3HVX5
220	22.8092	23.5834	20.3535	12	12	0	54.9	54.9	0	21.512	0	123.61	908050000	15	32	F1LCA2;A0A0M3HVZ8;F1LI98;F1LDA3
221	18.3694	21.9371	18.9958	10	4	4	69.2	45.1	45.1	21.578	0	64.703	340970000	12	14	A0A0M3HW00;F1LGD2
222	18.784	16.1519	14.3261	2	2	2	8.6	8.6	8.6	32.561	0.0011955	2.2249	7673900	17	2	F1KYH2;A0A0M3HW04
223	22.6979	22.6923	13.924	5	5	5	67.9	67.9	67.9	9.2195	0	14.581	103900000	7	9	F1LHG5;A0A0M3HW12;F1LIA3;A0A0M3IGD8
224	18.0983	20.8378	13.8124	2	2	2	10.2	10.2	10.2	23.342	0	22.094	85513000	16	5	A0A0M3HW22;F1LBG7
225	19.2175	18.0702	18.0556	3	3	3	15.5	15.5	15.5	25.742	0	10.295	384080000	16	13	F1L1T7;F1LAY3;A0A0M3HW33
226	17.5938	19.2434	14.0775	14	3	3	32.7	8.1	8.1	50.853	0	13.051	43719000	34	4	A0A0M3HW34;F1L7C7;F1LIJ1
227	22.6192	17.0375	14.5695	11	11	10	38.9	38.9	35.7	36.909	0	42.896	185900000	19	14	F1L6L7;A0A0M3HW59;F1LEK3;F1LB44;F1L5Y2
228	18.4107	20.6196	14.8035	5	5	5	31.3	31.3	31.3	23.14	0	15.882	27435000	14	6	F1LDF7;A0A0M3HW75
229	13.8673	21.2796	14.4491	17	16	16	42.9	41.7	41.7	71.288	0	68.221	218800000	49	20	A0A0M3HW86;Q33862
230	14.4305	18.8817	15.4035	4	4	4	33.6	33.6	33.6	26.682	0	50.161	29387000	10	6	A0A0M3HW96
231	14.3875	24.18	14.8956	2	2	2	3.5	3.5	3.5	32.212	0	5.6698	317560000	16	2	A0A0M3HWA3
232	14.2534	24.6565	15.6555	26	26	25	59.7	59.7	58	43.649	0	98.973	1271200000	30	38	F1L0C5;A0A0M3HWB2
233	17.259	14.726	14.3692	1	1	1	6.6	6.6	6.6	23.766	0.0011561	1.9662	2509600	16	1	F1KX39;A0A0M3HWC9
234	20.4705	21.0433	14.7133	10	10	10	43.9	43.9	43.9	34.07	0	32.982	161540000	23	17	A0A0M3HWD0;F1L991;F1L6Y6
235	14.632	14.4425	16.0126	1	1	1	0.9	0.9	0.9	142.65	0.0011799	2.1497	5619600	85	1	A0A0M3HWE2
236	20.1453	20.4667	14.0561	9	9	9	22.9	22.9	22.9	47.161	0	17.427	95581000	21	10	A0A0M3HWF5;F1KS98
237	17.5664	19.8099	14.029	19	1	1	41.8	2	2	54.686	0.0065681	1.6056	30056000	27	2	F1L6K1;F1L649;A0A0M3HWG6;A0A0M3HPG0;F1LAK9;F1L005;A0A0M3HWY9;A0A9J2PMY9
238	13.5989	14.4427	16.2968	2	2	2	4.4	4.4	4.4	66.116	0.0050647	1.7533	734890	33	2	F1L1W7;A0A0M3HWI7
239	21.6321	21.7673	15.213	7	7	7	44.6	44.6	44.6	18.068	0	27.934	141620000	15	13	A0A0M3HWJ2;F1LEA8
240	14.8053	17.9649	14.6401	2	2	2	6.2	6.2	6.2	51.767	0.0039481	1.7672	10201000	27	2	A0A0M3HWK6;F1KZX8
241	15.9626	19.3572	19.8064	22	1	1	74.9	3.9	3.9	42.503	0	8.1051	47656000	30	2	A0A0M3HWK9
242	15.2159	17.2659	14.0331	2	2	2	17.3	17.3	17.3	15.62	0	2.949	8683100	9	2	F1LFW1;A0A0M3HWL7
243	19.337	17.8858	15.7166	3	3	3	13.9	13.9	13.9	18.578	0	3.9809	11758000	13	3	A0A0M3HWM8
244	18.2152	17.9353	14.7755	7	7	7	22.5	22.5	22.5	43.756	0	11.008	36670000	26	11	A0A0M3HWN5;F1L5D6
245	20.2523	15.4474	14.9401	2	2	2	15.2	15.2	15.2	19.693	0	8.9193	13739000	11	2	F1L3M9;A0A0M3HWN7;F1L3Y3;A0A0M3IB79
246	15.1814	17.8647	17.9045	4	4	4	7.8	7.8	7.8	39.053	0	5.9267	29579000	21	6	F1LAH9;A0A0M3HWN8
247	18.3794	14.8639	15.9206	26	26	25	13.6	13.6	13.1	264.94	0	59.074	161280000	203	29	A0A0M3HWR0;F1KPY3;A0A0M3IPZ9
248	15.0616	16.5604	15.5607	2	2	2	6.2	6.2	6.2	52.011	0	3.2104	2609400	27	2	F1KV23;A0A0M3HWS6
249	15.0227	14.7245	15.6887	13	1	1	37.6	4.3	4.3	46.472	0.00061087	2.3808	0	22	0	A0A0M3HWT6
250	19.4382	16.2268	12.7224	6	6	6	20.6	20.6	20.6	36.046	0	9.2976	32130000	21	6	F1KVR8;A0A0M3HWT9;F1KVI3;A0A0M3HP33
251	18.1629	13.6855	15.2856	1	1	1	3.3	3.3	3.3	29.471	0.0076294	1.5836	5869500	20	1	F1LCC6;A0A0M3HWW1
252	14.3804	14.2675	20.6777	8	8	8	16.6	16.6	16.6	64.833	0	19.437	122310000	27	13	F1L0G8;A0A0M3HWY7
253	19.444	20.6924	14.8229	3	3	3	40.5	40.5	40.5	9.4711	0	5.0023	26022000	6	6	F1L8S2;A0A0M3HWZ6;F1LIA8;F1LFM3
254	14.5161	16.0983	14.75	2	2	2	4.6	4.6	4.6	75.767	0	2.7454	2334200	49	2	F1KY21;A0A0M3HX14
255	14.6897	26.8174	27.4768	17	17	17	67.6	67.6	67.6	20.639	0	248.67	8009000000	14	68	F1LEI7;A0A0M3HX24
256	16.9111	17.6946	16.0238	1	1	1	14.9	14.9	14.9	11.572	0	3.3055	3353700	10	2	F1L9U2;A0A0M3HX45
257	19.7831	13.8096	15.2242	8	8	8	29.3	29.3	29.3	45.097	0	49.832	86314000	30	9	F1L6S0;A0A0M3HX49
258	13.5739	19.2506	14.5146	6	6	6	22.1	22.1	22.1	33.294	0	11.442	30036000	21	6	A0A0M3HX53;F1LBV3
259	17.5207	14.4259	14.3435	1	1	1	4.7	4.7	4.7	23.385	0.0060406	1.6209	1504300	8	0	F1L7R5;A0A0M3HX65
260	20.1825	18.4957	14.3288	1	1	1	12.7	12.7	12.7	8.9713	0.0011608	1.9766	10917000	7	2	F1L6Q1;A0A0M3HX66
261	13.75	19.1774	15.3273	3	3	3	8	8	8	42.355	0	5.1813	20283000	26	4	A0A0M3HX68
262	17.9518	17.5415	15.5834	7	7	7	22.2	22.2	22.2	56.967	0	46.708	32214000	41	10	F1L385;A0A0M3HX84
263	15.1913	18.1135	16.398	1	1	1	14.1	14.1	14.1	10.949	0.001171	2.0624	6878900	7	2	F1LDY4;A0A0M3HXA8
264	18.6937	20.5046	15.5793	3	3	3	34.7	34.7	34.7	11.621	0	4.7425	19116000	10	2	A0A0M3HYV6;A0A0M3HXC0;F1KY87;A0A0M3I353
265	25.5164	23.9909	20.6437	16	16	16	59	59	59	22.451	0	100.1	2339600000	15	50	F1LBP8;A0A0M3HXD5;F1LBT0;F1L3H3
266	25.0391	19.6073	20.7927	7	7	7	47.3	47.3	47.3	17.228	0	102.02	896960000	9	29	F1LDS3;A0A0M3HXD7
267	16.6709	13.7162	15.0749	3	3	3	8.6	8.6	8.6	35.822	0	2.833	7533000	25	3	F1LD57;A0A0M3HXG9
268	19.3392	13.5137	14.7443	5	5	5	24.8	24.8	24.8	35.42	0	13.881	32544000	15	6	A0A0M3HXL2
269	19.3408	14.7999	14.5839	1	1	1	8.8	8.8	8.8	12.925	0.0091251	1.4913	5975900	9	1	F1L2J2;A0A0M3HXL6;F1KUP1
270	16.3582	16.2288	13.8241	2	2	2	5.5	5.5	5.5	56.264	0	4.6569	11568000	37	2	A0A0M3HXM6;F1KW12;A0A0M3IRJ6
271	14.3544	19.7915	14.3907	1	1	1	12.8	12.8	12.8	15.352	0	6.0318	7259900	8	1	A0A0M3HXT2
272	15.135	18.0422	19.0005	6	6	6	53.7	53.7	53.7	16.831	0	28.463	71670000	14	7	A0A0M3HXX1
273	16.8771	14.8794	14.9658	2	2	2	26.6	26.6	26.6	13.95	0.00061312	2.4559	4926400	11	3	A0A0M3HXY8
274	25.0907	14.1019	22.4115	9	9	9	54.4	54.4	54.4	11.369	0	41.537	526910000	6	27	F1LC49;A0A0M3HXY9;F1L914;F1L4K1;A0A0M3I5H4;Q27443;A0A0M3HWB3
275	24.5002	14.368	13.8946	5	5	2	37.2	37.2	8.3	13.498	0	9.6095	237300000	10	4	A0A0M3I7G2;A0A0M3I741;A0A0M3HXZ1
276	24.1066	12.6574	19.4683	3	3	3	16.2	16.2	16.2	15.37	0	4.8772	266270000	9	4	F1L5S2;F1L1Z8;A0A0M3I147;A0A0M3HXZ2;F1L2A0;A0A9J2PKA2
277	20.6051	19.3811	14.7818	4	4	4	21.2	21.2	21.2	28.039	0	12.334	100770000	15	9	A0A0M3HXZ6;F1L256
278	19.7934	19.6982	15.1133	11	11	11	59	59	59	23.619	0	22.704	50464000	15	13	F1LFZ3;A0A0M3HXZ8
279	23.2298	24.1922	18.0821	18	18	7	45.9	45.9	23.7	50.442	0	112.29	1641500000	34	55	B5RHZ9;A0A0M3HY03;F1L6P7;F1L9V3;F1LHN7;F1L3N9;F1LHW7
280	20.8368	19.6175	14.298	5	5	5	62.8	62.8	62.8	10.313	0	17.359	31588000	6	7	F1LFL3;F1LHC0;A0A0M3HY33;F1LGY8;F1LGA6
281	14.3168	18.3866	15.1669	4	4	4	16.8	16.8	16.8	33.835	0	7.3981	12923000	24	4	A0A0M3HY78;F1L8C5
282	13.68	24.8542	23.35	23	23	23	71.1	71.1	71.1	48.72	0	278.69	1486400000	24	60	B2REF8;A0A0M3HY86;B2REF7;F1LAF5;O01672
283	18.3061	17.2119	16.4155	5	5	5	26.2	26.2	26.2	31.192	0	7.4451	11422000	24	4	F1L4I8;A0A0M3HYA3
284	14.9613	14.5378	23.1296	3	3	3	23.2	23.2	23.2	18.918	0	55.058	82596000	9	7	A0A0M3HYB4
285	14.1628	13.5615	21.5476	3	3	3	57.3	57.3	57.3	13.779	0	13.607	27229000	6	3	A0A0M3HYD4
286	17.548	15.1067	15.2136	5	5	5	15.8	15.8	15.8	52.567	0	8.2548	5940400	31	6	A0A0M3HYF2;F1KYA2
287	14.1988	19.1076	16.6042	6	1	1	20.4	3	3	41.834	0	2.627	11863000	21	1	A0A0M3HYF4;F1LCF3
288	14.7245	18.586	15.203	1	1	1	12.4	12.4	12.4	11.31	0	3.1849	10721000	7	2	F1LD18;A0A0M3HYJ3
289	18.5016	18.5742	14.7872	3	3	1	23.7	23.7	12.3	24.386	0	13.235	20531000	16	4	A0A0M3HYK2;F1LG99
290	16.0706	19.3757	18.0509	9	9	9	30.9	30.9	30.9	50.063	0	35.27	70043000	31	15	A0A0M3HYK3;F1KYD8;F1L020
291	20.0284	20.1422	18.5231	2	2	2	23.2	23.2	23.2	15.909	0	4.2717	37779000	9	5	A0A0M3HYK7
292	14.5157	23.7029	25.1676	13	13	13	59.2	59.2	59.2	20.309	0	213.73	1145900000	10	25	A0A0M3HYL8
293	14.4913	25.2825	23.2494	18	12	12	25	20.9	20.9	71.457	0	323.31	3379000000	27	58	A0A0M3HYM4
294	18.5896	16.9302	14.4985	6	6	6	17.1	17.1	17.1	52.477	0	11.706	29007000	36	5	F1KUT0;F1KUA6;A0A0M3HYM7;F1L7Y9
295	14.7975	23.1165	15.8021	3	3	3	34.2	34.2	34.2	21.034	0	24.006	58780000	6	4	Q17089;F1L7M6;A0A0M3HYS2
296	18.1011	13.8175	13.8247	2	2	2	7.8	7.8	7.8	37.457	0	4.2818	10360000	25	2	F1L8T8;A0A0M3HYT3
297	20.7586	19.4953	13.3312	3	3	3	23.7	23.7	23.7	19.799	0	15.055	62171000	16	7	A0A0M3HZ02;F1L8I4
298	17.9392	20.9123	18.6446	11	11	10	26.4	26.4	24.2	55.974	0	31.425	119030000	40	22	A0A0M3HZ12;F1L557;F1LGW2;F1LFG0;F1LGF4
299	20.7208	20.0181	17.2666	5	5	5	30.5	30.5	30.5	17.273	0	10.064	62671000	9	8	A0A0M3HZ22
300	19.4024	18.5381	13.8967	7	7	7	36	36	36	23.506	0	18.007	73999000	19	9	F1LEG6;A0A0M3HZ28;F1LEG7;F1LIH6
301	20.7735	15.2506	14.6015	2	2	2	48.6	48.6	48.6	7.7608	0	4.1752	10754000	6	2	A0A0M3HZ78;F1LE68;F1L2H3
302	20.5597	15.0836	14.4454	2	2	2	29.3	29.3	29.3	9.1083	0.0006079	2.3467	7728200	5	2	A0A0M3HZ79;F1KW84
303	14.7976	16.4343	13.7687	1	1	1	4.3	4.3	4.3	57.59	0	3.1764	3453700	39	1	F1KWN0;A0A0M3HZ94
304	13.9675	23.8267	22.243	12	6	6	84.7	48	48	11.085	0	128.34	619340000	10	25	A0A0M3HZC4
305	14.3761	27.7141	26.7696	12	12	6	78.6	78.6	51	11.112	0	200.5	4683000000	10	56	A0A0M3HZC5
306	14.6091	25.2443	22.9575	11	11	11	63.9	63.9	63.9	14.909	0	135.47	1442100000	13	27	A0A0M3HZC6
307	14.6697	26.9937	25.4187	7	7	7	37.4	37.4	37.4	14.766	0	202.27	6688700000	13	47	A0A0M3HZC7
308	20.6278	21.7358	14.1298	7	7	7	39.9	39.9	39.9	18.164	0	13.385	121100000	13	13	A0A0M3HZD8;F1LFH5;F1LH28
309	13.5443	15.6953	23.9059	34	34	34	42.6	42.6	42.6	79.867	0	122.45	913530000	49	37	A0A0M3HZF3
310	20.7494	15.6569	12.9478	5	5	5	18.7	18.7	18.7	66.773	0	35.336	101810000	38	6	A0A0M3HZK3
311	22.2401	21.4977	13.9286	55	55	38	57.7	57.7	44.3	105.56	0	323.31	1828000000	77	113	A0A0M3HZP8;F1L3R9;F1L634
312	16.8338	14.892	15.1764	3	3	3	7	7	7	113.64	0	4.4075	19808000	76	4	A0A0M3HZQ9;F1L2B3;F1KX20
313	13.8933	16.0646	23.9842	94	94	42	30.9	30.9	15.2	438.44	0	323.31	4512000000	203	152	A0A0M3HZR6;F1KQ47
314	22.2071	23.7962	15.6288	23	13	5	54	34.6	14.3	50.14	0	148	547040000	21	27	A0A0M3HZT2;C4MX32;F1LDP6;F1LDW0;A0A9J2PHW1;A0A9J2PTT1;F1L5Q6;CON__ENSEMBL:ENSBTAP00000025008;A0A9J2PK57;F1L602;F1LHV5;F1LH38;F1LD09;F1LHP4;F1LH31;F1LI38;C4NEF9;A0A872H8K1;A0A872H8K6;F1LII8;A0A4Y6JM40
315	13.3548	17.1466	13.4928	12	12	12	8.7	8.7	8.7	229.48	0	40.81	38396000	159	15	F1KPY5;A0A0M3HZT8;F1KQF1
316	17.2306	17.6071	14.9361	4	4	4	13.8	13.8	13.8	36.273	0	7.6106	11539000	24	4	F1L724;A0A0M3HZV4
317	18.6919	17.2343	13.7511	3	3	3	10.5	10.5	10.5	40.814	0	8.319	25359000	29	5	A0A0M3HZW0;F1L838
318	23.0386	20.1205	16.5892	50	50	1	29.6	29.6	0.5	261.82	0	323.31	2375700000	156	115	A0A0M3HZX1;F1L7D9;F1KZ42
319	14.5969	21.9116	22.6775	12	12	12	50.8	50.8	50.8	36.046	0	46.694	289430000	22	27	A0A0M3HZY4;F1L7L2;F1LHV6;F1LEQ7;F1LGZ1
320	14.3268	18.9529	19.1684	5	5	5	21.4	21.4	21.4	36.338	0	8.9596	31156000	23	6	F1L3K6;A0A0M3HZY6
321	26.287	26.3816	22.6389	25	25	2	61.1	61.1	8	35.366	0	323.31	9658400000	28	104	A0A0M3I027;F1KXW6;F1LAU0;F1LF96;F1KZK0;F1L1Y0
322	20.6289	21.4442	13.27	5	5	5	43.8	43.8	43.8	11.412	0	59.52	197470000	11	8	A0A0M3I052
323	15.35	14.2071	17.8241	3	3	3	8.8	8.8	8.8	51.106	0	6.2414	8122100	35	2	A0A0M3I057
324	14.0573	18.9336	19.1654	2	2	2	49.2	49.2	49.2	7.4114	0	13.943	4354700	4	2	A0A0M3I068
325	18.5992	19.3482	14.854	3	3	3	37	37	37	9.3658	0	5.3903	11621000	8	4	F1LD99;F1LEP8;A0A0M3I091
326	16.5658	22.3604	17.9507	35	1	0	78.7	4.4	0	45.425	0	74.29	1193400000	26	15	A0A0M3I098;F1LBK2;A0A0M3IGP2;A0A0M3IPA3;A0A0M3I7F4;A0A0M3HGH3;F1LCH5;F1LDN8;F1LGL4;F1LGL5;F1LHF1;A0A0M3IC41;F1LFI0;F1LGP4;F1LI12;F1LIG2;A0A0M3I7F8;A0A0M3IV14;F1LIJ9;F1LI42;F1LEE4;F1LI28;F1LIF2;A0A0M3IV71;A0A0M3HKD7;A0A0M3IWL4;A0A0M3IVY8;F1LI74
327	18.7011	18.8415	16.0729	7	7	7	24.4	24.4	24.4	44.831	0	13.453	31772000	24	9	A0A0M3I0A7;F1KY90;F1L0E1
328	18.6501	20.9277	16.5332	5	5	5	24.7	24.7	24.7	23.918	0	9.435	43309000	18	5	A0A0M3I0E2;F1L0B4;A0A0M3I2J9;F1LEI0
329	20.8302	21.0348	14.2403	9	9	9	37.3	37.3	37.3	28.614	0	20.782	94506000	17	11	F1L682;A0A0M3I0E4;F1LEC5;F1LB12
330	22.7167	15.7283	13.7076	14	14	14	44.7	44.7	44.7	32.316	0	52.063	223560000	19	15	A0A0M3I0E6;F1L4L5;F1LG04
331	19.4016	16.0227	13.5072	1	1	1	14.4	14.4	14.4	14.059	0	4.1201	6233200	9	1	A0A0M3I0F0
332	18.6907	20.5424	20.0324	11	11	2	27.9	27.9	3.8	43.004	0	38.877	256510000	28	25	A0A0M3I0F4;A0A0M3HKD9
333	14.486	19.0055	14.532	4	4	4	16.3	16.3	16.3	33.383	0	4.7049	11579000	22	4	A0A0M3I0F5;F1LCY2
334	15.2143	15.1952	25.3047	6	6	6	46.1	46.1	46.1	18.991	0	118.64	632380000	10	16	A0A0M3I0G1
335	15.1107	17.9497	13.7352	5	3	3	18.5	10.7	10.7	42.188	0	3.5098	22534000	27	3	A0A0M3I0L3;F1KX23
336	14.6342	14.2806	14.2575	6	6	3	7.5	7.5	3.3	134.67	0	9.9406	16826000	82	7	A0A0M3I0N2
337	25.4019	25.9657	18.6735	13	13	13	72.2	72.2	72.2	16.527	0	170.73	3301500000	13	53	A0A0M3I0N6
338	14.9673	18.6891	23.1885	5	5	5	17.8	17.8	17.8	32.568	0	68.824	812860000	22	16	A0A0M3I0P0
339	17.7711	18.1725	15.4969	2	2	2	15.8	15.8	15.8	16.822	0	2.5131	5191200	10	2	F1KTT2;A0A0M3I0P5
340	19.9208	21.2062	13.4305	9	9	4	49.7	49.7	29.2	18.57	0	15.325	95479000	16	14	F1LH01;A0A0M3I0P7;F1LB08;F1LED8;A0A9J2PHG0;F1LI47
341	18.1064	17.7829	16.3063	1	1	1	7	7	7	22.015	0.0011855	2.1762	7108200	14	2	F1KVY0;A0A0M3I0V5
342	19.5064	14.3619	15.3691	1	1	1	5.1	5.1	5.1	19.814	0.0011488	1.9391	3723700	5	1	A0A0M3I0W3
343	19.5539	15.0357	15.2713	1	1	1	7	7	7	15.489	0.0011806	2.1507	7696900	10	1	F1LHH9;A0A0M3I104
344	15.8793	18.0548	16.5113	8	7	7	9.8	9	9	117.58	0	11.676	30796000	72	6	A0A0M3I107;F1KT25
345	20.5146	19.4961	15.2394	5	5	5	43	43	43	20.224	0	7.481	29086000	13	4	A0A0M3I135
346	19.4637	15.645	14.6307	1	1	1	5.7	5.7	5.7	38.815	0	2.778	8676300	12	1	F1L8E1;A0A0M3I137
347	19.4113	29.2192	30.9498	22	22	8	96.9	96.9	52.8	14.39	0	323.31	59618000000	11	214	Q53ZF4;P27439;A0A0M3I144;F1LEI1;F1LIE3;F1LHB2
348	15.1309	18.6167	17.9911	12	11	8	15.8	14.6	10.5	103.34	0	25.788	69873000	64	11	A0A0M3I167;F1KSK5
349	17.5211	17.6853	13.7528	2	2	2	18.6	18.6	18.6	15.877	0	3.7876	4387500	11	3	A0A0M3I174;F1LII4
350	22.5598	23.2446	18.5694	5	5	5	8.6	8.6	8.6	70.028	0	37.064	1349300000	41	25	A0A0M3I189;F1L1W1;A0A0M3HX85
351	19.3059	22.894	13.4951	13	13	13	54.3	54.3	54.3	22.093	0	55.794	323950000	22	19	A0A0M3I1E7
352	16.6887	15.3433	13.6753	4	4	4	11.4	11.4	11.4	60.261	0	4.5671	11892000	44	4	A0A0M3I1F9;F1KY05
353	14.2761	20.9963	21.2141	17	17	17	34.8	34.8	34.8	92.72	0	154.46	479010000	51	35	A0A0M3I1H7
354	19.2185	18.5508	14.3674	13	13	13	26.6	26.6	26.6	73.124	0	29.752	143510000	45	19	F1KV70;F1KUY2;A0A0M3I1I7
355	17.5222	20.2709	13.8101	5	5	5	25	25	25	24.489	0	9.5095	37650000	17	7	A0A0M3I1Q5
356	18.0347	13.1396	18.2589	3	3	3	9.3	9.3	9.3	60.657	0	5.8903	27516000	30	3	A0A0M3I1T1;F1L1C2
357	15.1232	15.1021	13.836	3	3	3	8	8	8	66.247	0	7.3825	8160600	46	3	F1KUS2;F1KVF1;A0A0M3I1T4
358	18.0502	16.3505	14.3645	1	1	1	4.5	4.5	4.5	35.819	0.005534	1.6632	4342900	16	1	A0A0M3I1U0;F1L320
359	19.2391	23.7868	14.3518	5	5	1	50.4	50.4	8.1	13.288	0	35.446	165700000	10	14	F1LFV0;A0A0M3I1U3
360	15.3373	17.3461	14.656	2	2	2	5.8	5.8	5.8	45.384	0	2.7207	5408300	26	2	A0A0M3I1W8;F1L468
361	12.5671	14.2345	14.6188	2	2	2	2.2	2.2	2.2	136.23	0	3.2543	1657700	86	2	A0A0M3I1Y8;F1KSE6;F1KSD2
362	18.5469	20.0832	14.7541	14	14	14	43.5	43.5	43.5	51.704	0	78.991	89495000	25	22	F1L5Y8;A0A0M3I220
363	13.5714	14.6031	14.579	2	2	2	1.2	1.2	1.2	245.72	0.0011848	2.173	1838200	151	1	F1KPY8;A0A0M3I236
364	18.6445	24.128	22.3373	114	113	10	62	62	4.9	201.14	0	323.31	6776900000	156	262	A0A0M3I246
365	15.7889	15.0475	15.4095	2	2	2	2.1	2.1	2.1	84.88	0.0022714	1.8215	2434500	43	2	A0A0M3I250
366	14.4361	14.644	21.0156	1	1	1	50	50	50	5.9979	0	5.3352	6359800	3	1	A0A0M3I284
367	13.9918	14.1519	22.0388	1	1	1	14.3	14.3	14.3	8.1874	0	6.9423	21543000	5	1	A0A0M3I287
368	18.8808	13.1145	16.415	3	3	3	17.1	17.1	17.1	25.257	0	5.2283	10926000	16	3	A0A0M3I288;F1LD83;F1LBM9;F1LD79;A0A9J2PTP4;A0A9J2PYV4
369	16.3133	13.9758	14.7722	2	2	2	17.6	17.6	17.6	17.393	0.0055402	1.6705	4639300	14	2	A0A0M3I2D6
370	14.9302	14.9345	20.2692	4	4	4	10.6	10.6	10.6	55.108	0	10.347	33329000	22	5	F1L1Q0;A0A0M3I2E6
371	14.5751	19.5215	19.8657	2	2	2	6.5	6.5	6.5	26.282	0	7.8161	62241000	14	4	A0A0M3I2G7
372	20.1078	20.0364	13.9822	3	3	3	23.6	23.6	23.6	16.342	0	10.663	84153000	12	6	F1LBY3;A0A0M3I2I8
373	21.938	23.3919	21.7846	5	5	5	52.6	52.6	52.6	16.415	0	52.151	237820000	10	12	A0A0M3I2J0;F1LCA3
374	20.0856	20.3446	13.4703	5	5	5	22.5	22.5	22.5	30.617	0	10.187	71390000	21	7	A0A0M3I2K4
375	19.9756	15.0544	14.3165	4	4	4	40	40	40	11.921	0	6.1868	11930000	7	4	F1L9P5;F1L700;A0A0M3I2K5
376	22.1409	15.5605	13.4961	2	2	2	12.1	12.1	12.1	23.885	0	4.4284	36997000	8	3	A0A0M3I2N0;A0A0M3IX89
377	24.9437	19.012	14.2511	10	10	10	52.6	52.6	52.6	17.918	0	86.385	1124500000	12	26	F1LFD0;A0A0M3I2Q8
378	22.0681	24.2964	20.2687	30	29	29	47.9	46.3	46.3	72.675	0	229.93	1675800000	42	76	F1L183;A0A0M3I2R6;F1LCY0;F1LIA5
379	15.2624	14.2086	25.6103	1	1	1	1.6	1.6	1.6	142.36	0.006044	1.6232	5634500000	110	1	A0A0M3I2T1;F1KPH0
380	16.5348	19.5919	15.3879	19	19	19	13.6	13.6	13.6	185.26	0	34.707	188860000	152	21	A0A0M3I2T5
381	18.8984	14.9263	15.4038	5	5	5	10.2	10.2	10.2	72.612	0	11.488	29750000	34	5	F1KXW7;A0A0M3I2U5
382	17.5441	18.3412	14.8597	1	1	1	8.9	8.9	8.9	20.731	0	3.7329	14341000	12	3	A0A0M3I2Y0
383	18.3767	17.6303	13.8856	3	3	3	22.5	22.5	22.5	25.012	0	5.0776	8433300	12	4	F1L2S8;A0A0M3I314
384	17.0461	24.2916	16.6163	16	16	14	54.2	54.2	49.6	28.639	0	65.328	639050000	19	29	A0A0M3I315
385	14.3642	20.3131	18.6331	2	2	2	16.5	16.5	16.5	12.336	0	2.8793	18802000	11	3	A0A0M3I326;F1LGX4;P92505
386	18.5237	26.1843	30.1732	21	21	21	67.3	67.3	67.3	24.306	0	323.31	49287000000	17	173	A0A0M3I331
387	16.1095	17.9651	18.4602	4	4	4	24.7	24.7	24.7	27.646	0	6.5403	16905000	11	3	A0A0M3I335
388	21.5706	19.2098	12.9355	14	14	13	37.1	37.1	34.8	53.473	0	23.911	145110000	29	20	F1L311;A0A0M3I347
389	20.8099	22.1421	14.0554	6	6	6	48.3	48.3	48.3	16.14	0	20.562	79438000	9	9	F1LHE1;A0A0M3I358;F1LG86;F1LIF0
390	20.782	19.1852	15.1016	3	3	3	35.3	35.3	35.3	11.997	0	3.5703	11996000	5	3	A0A0M3I361;F1LDZ0;F1LEI8
391	14.399	20.8439	14.5783	2	2	2	12.7	12.7	12.7	17.268	0	2.9659	27128000	10	2	A0A0M3I362
392	21.2537	21.6992	15.2727	2	2	2	7.5	7.5	7.5	26.272	0.0011876	2.1788	126310000	21	3	A0A0M3I387
393	15.5583	21.8431	15.8026	10	6	1	42.7	30.4	3.8	31.959	0	19.821	131740000	18	11	A0A0M3I3G9
394	17.685	14.58	15.7305	2	2	2	7	7	7	38.181	0	3.7732	7422600	16	2	F1L9K8;A0A0M3I3H5
395	13.8002	18.6567	13.657	3	3	3	16.3	16.3	16.3	28.194	0	48.581	16440000	13	3	A0A0M3I3I6;F1LDV0;F1LHX1
396	15.457	17.2412	15.0491	53	1	0	57.6	2.3	0	90.262	0	11.305	42981000	66	4	A0A0M3I3L0
397	19.5565	15.0458	15.09	1	1	1	8.3	8.3	8.3	15.142	0.001199	2.2358	7710900	10	1	A0A0M3I3M3
398	19.3147	18.5454	15.1002	4	3	3	13	9.8	9.8	36.876	0	5.5588	34806000	21	6	F1L9K0;A0A0M3I3M8
399	16.1888	18.003	13.6171	4	4	4	12	12	12	41.254	0	4.9677	11291000	26	3	A0A0M3I3P6;F1L7Q7
400	22.6934	24.0279	14.2429	9	9	8	55.3	55.3	49.2	21.89	0	74.085	998440000	17	34	F1LD17;A0A0M3I3Q6
401	14.8992	13.9321	14.4454	2	2	2	4.4	4.4	4.4	122.93	0	3.7618	4882500	86	3	A0A0M3I3R2
402	18.3756	14.5491	16.1059	3	3	3	14.5	14.5	14.5	38.083	0	8.7577	13793000	18	3	A0A0M3I3T9
403	15.3402	20.3021	16.1955	17	17	17	34.1	34.1	34.1	75.172	0	62.564	226610000	53	20	A0A0M3I418;F1KYT1
404	14.268	15.2069	13.3309	3	3	3	1.1	1.1	1.1	390.18	0	4.6855	5285500	214	3	F1KPI0;A0A0M3I452
405	18.2505	15.5423	15.6161	2	2	2	13.3	13.3	13.3	25.542	0	4.8696	5925300	19	2	F1KZB9;A0A0M3I458;F1LDN5;A0A9J2P534
406	16.3662	16.7848	14.7241	1	1	1	6.2	6.2	6.2	34.526	0	5.2736	4342500	22	2	F1KV66;F1KS59;A0A0M3I469
407	13.9116	16.3762	14.4047	1	1	1	3.9	3.9	3.9	41.523	0.00061387	2.4598	2296700	27	1	A0A0M3I474;F1L797
408	14.8626	15.2765	21.4987	1	1	1	11.9	11.9	11.9	12.074	0	13.894	23705000	8	1	A0A0M3I4D6
409	22.8393	20.0829	20.4069	12	12	12	45	45	45	32.641	0	140.76	496890000	24	22	A0A0M3I4D8
410	17.6638	14.8566	16.0401	2	2	2	5.2	5.2	5.2	32.565	0	5.902	9950500	20	2	A0A0M3I4E1
411	13.645	21.0168	24.3621	5	5	5	83.3	83.3	83.3	11.684	0	63.595	203220000	7	7	A0A0M3I4G2;F1LFA5;A0A0M3IFK0
412	20.4169	24.6358	23.3475	8	8	8	53.4	53.4	53.4	14.704	0	32.001	814520000	13	25	A0A0M3I4G8
413	14.7447	19.5466	15.2293	1	1	1	3.8	3.8	3.8	26.957	0.0011998	2.2411	11487000	15	1	F1L4X7;A0A0M3I4H7
414	15.1035	14.1196	17.586	1	1	1	2.4	2.4	2.4	56.41	0.0011779	2.1154	8066700	41	0	A0A0M3I4I4
415	15.016	23.4047	14.7564	2	2	2	51.7	51.7	51.7	9.2136	0	4.6827	33315000	3	2	A0A0M3I4M0
416	14.5647	17.329	13.3555	1	1	1	2.4	2.4	2.4	57.321	0.0065646	1.6048	5762300	35	1	F1L3I5;A0A0M3I4Q1
418	20.0339	17.8271	15.2302	8	8	8	72.5	72.5	72.5	16.799	0	30.365	144120000	9	15	F1LFY0;A0A0M3I4V4
419	25.3083	14.6023	15.372	5	5	2	48.3	48.3	18.4	9.8063	0	15.363	432450000	7	11	A0A0M3I4Y0
420	21.3718	21.1968	15.0137	3	3	3	24.4	24.4	24.4	14.193	0	10.125	57992000	7	5	F1LHT9;A0A0M3I4Y4;F1LGX2
421	16.2986	15.8898	14.737	1	1	1	3.7	3.7	3.7	61.547	0	3.57	4030400	50	1	F1L1L4;A0A0M3I4Y8
422	15.2573	18.5063	14.5322	2	2	2	32	32	32	13.318	0	2.9674	9358900	10	2	F1L5X1;A0A0M3I4Z9
423	17.3838	18.6532	19.6252	4	4	4	30.2	30.2	30.2	21.601	0	17.984	21352000	14	7	F1L8P8;F1L0W5;A0A0M3I519;F1LET2;A0A0M3I804;A0A0M3I0Q1;A0A0M3I0Q0;F1LII1
424	14.2573	14.6339	16.9546	1	1	1	4.3	4.3	4.3	32.488	0.0060706	1.6525	2540200	20	1	F1LA54;A0A0M3I540
425	14.9077	12.6951	18.0652	2	2	2	12.1	12.1	12.1	22.013	0	2.5552	6241900	17	2	F1LFQ0;A0A0M3I544
426	24.1197	20.2715	13.9675	11	11	11	51.2	51.2	51.2	19.516	0	53.555	324740000	13	18	F1L7I5;F1L4T3;A0A0M3I557
427	17.608	18.3232	14.5355	3	3	3	10.1	10.1	10.1	34.466	0	5.8521	10027000	19	5	A0A0M3I564;A0A0M3I031;F1LGA9;F1LE53
428	21.9847	23.9697	18.0341	13	13	3	73.4	73.4	22	20.205	0	66.471	640590000	12	28	A0A0M3I566;F1LI30;F1LIJ6
429	16.8704	17.5742	15.5567	3	2	2	9.5	7.9	7.9	47.139	0	7.0599	8188700	26	2	F1L9A7;A0A0M3I575
430	14.1253	15.1565	19.5723	2	1	1	23.8	13.8	13.8	8.587	0	2.5454	5456800	7	1	A0A0M3I5C2
432	14.2934	20.9224	21.8192	9	9	9	63.3	63.3	63.3	22.89	0	37.935	133850000	16	15	A0A0M3I5D0
433	14.0494	21.1874	13.3118	4	4	4	32.3	32.3	32.3	13.763	0	9.5377	36626000	10	5	F1LCW4;A0A0M3I5F0
434	20.347	14.7826	15.4321	2	2	2	15.4	15.4	15.4	11.591	0.00060753	2.3302	13337000	10	2	A0A0M3I5G6;F1LDV8;F1LHL8
435	15.6323	14.7996	16.8645	8	1	0	22.9	3.3	0	60.396	0	3.4361	5613500	33	2	A0A0M3I5H7
436	17.3144	15.6916	15.5857	1	1	1	12	12	12	23.34	0.0012055	2.2845	2770800	17	1	F1LCB5;A0A0M3I5I3;F1L470
437	15.5807	18.6903	14.5805	6	6	6	18	18	18	47.231	0	8.529	27037000	29	6	A0A0M3I5J0;F1L804;A0A0M3IXF7
438	16.7427	18.9145	14.7542	4	4	4	18.4	18.4	18.4	31.357	0	9.434	19251000	21	6	F1L691;A0A0M3I5J8
439	22.7943	23.3867	22.7965	18	18	7	58	58	29	30.411	0	92.819	1276400000	24	57	A0A0M3I5K2
440	16.334	15.0163	14.4758	2	2	2	4.7	4.7	4.7	58.83	0.0012121	2.3125	2974000	36	3	A0A0M3I5K4;F1KXB9;F1KWP1
441	14.6621	16.6682	15.5257	2	2	2	4.4	4.4	4.4	60.404	0.0011758	2.1064	7852400	34	1	A0A0M3I5L1;F1KZK4
442	19.1284	14.1224	14.7879	2	2	2	15.5	15.5	15.5	27.279	0	6.4431	5157900	9	3	A0A0M3I5M4
443	18.3641	21.1484	14.3944	15	15	15	29.7	29.7	29.7	77.5	0	53.808	214950000	49	25	A0A0M3I5P1;F1KUN3;F1KU40
444	22.3413	24.8991	19.7729	9	9	9	49.7	49.7	49.7	21.54	0	55.24	1421000000	16	33	A0A0M3I5P7;F1LG83
445	17.1842	17.7046	14.351	1	1	1	3.3	3.3	3.3	31.353	0.0091398	1.4985	7250300	20	2	A0A0M3I5Q2
446	19.6536	20.4963	13.8228	7	7	7	27.7	27.7	27.7	28.567	0	12.519	77929000	23	9	F1L721;A0A0M3I5Q5
447	17.8608	16.1342	14.0711	2	2	2	15	15	15	23.989	0	5.412	8126600	19	2	A0A0M3I5Q7;F1L186
448	21.8671	21.1856	15.9673	4	4	4	28.5	28.5	28.5	17.408	0	10.028	96649000	12	5	F1LFC7;A0A0M3I5R8
449	15.4785	19.9752	16.0777	5	5	5	9.7	9.7	9.7	72.448	0	16.033	50405000	44	8	A0A0M3I5S5;F1KZ70
450	20.439	14.7307	15.5529	1	1	1	14.6	14.6	14.6	9.4919	0	4.0749	5685900	4	1	A0A0M3I5T7
451	18.5352	14.2092	14.617	7	7	6	13.1	13.1	10.6	86.09	0	16.585	39559000	54	8	A0A0M3I5Y1
452	19.7545	28.6605	17.1282	3	2	2	43.5	13	13	8.1754	0	33.6	985530000	2	8	A0A0M3I610;A0A0M3IES8;A0A0M3I4Z8
453	13.7809	15.4825	14.7492	2	2	2	6.7	6.7	6.7	48.776	0.0011912	2.2126	2355800	33	2	F1KXW8;F1L538;A0A0M3I617
454	17.0744	19.8107	15.3097	6	6	6	25	25	25	31.005	0	8.7691	29334000	21	6	A0A0M3I636
455	21.0815	23.268	16.8001	30	30	30	76.2	76.2	76.2	36.754	0	115.78	800450000	32	54	F1L533;A0A0M3I654
456	14.6441	15.5669	14.6574	1	1	1	10.4	10.4	10.4	15.742	0.0076087	1.5723	0	10	2	F1LFR1;A0A0M3I680
457	12.9428	13.8906	18.0979	2	2	2	3.8	3.8	3.8	79.058	0	2.6262	37776000	60	2	A0A0M3I697
458	14.6585	20.0964	13.6541	2	2	2	28.7	28.7	28.7	12.238	0	8.4008	13055000	7	1	A0A0M3I6B0
459	16.1465	15.1741	14.3114	2	2	2	4.1	4.1	4.1	63.599	0	3.6059	9765800	42	4	A0A0M3I6B4;F1L9Z3;F1KSY2
460	17.7318	19.3726	13.5827	2	2	2	9.4	9.4	9.4	26.607	0	3.8072	11654000	13	2	A0A0M3I6F7
461	16.4074	19.6689	15.946	2	2	2	11.6	11.6	11.6	24.332	0	5.3812	13807000	15	3	F1LEY2;F1LB23;A0A0M3I6F9
462	20.4922	19.7808	15.7894	4	4	4	23	23	23	18.256	0	5.4963	28442000	8	6	A0A0M3I6H8;F1LGJ7;F1LGI2
463	14.8687	23.6747	23.3518	5	5	5	78.4	78.4	78.4	12.164	0	12.941	155580000	6	10	F1LGP8;A0A0M3I6J6
464	21.9426	22.3986	15.0465	3	3	3	22.8	22.8	22.8	13.074	0	4.8641	66920000	7	5	F1LGG2;A0A0M3I6J7
465	22.718	26.5985	28.5054	11	11	0	34.5	34.5	0	32.196	0	323.31	5666200000	11	35	A0A0M3I6L1
466	14.4041	24.171	22.3083	7	1	0	40.3	12.6	0	15.661	0	51.091	344800000	6	5	Q8ISC1;Q6BD96;Q6BD94;Q6BD92;Q6BD89;Q6BD87;A0A0M3I6L3
467	14.2426	19.3347	14.3323	2	2	2	13.5	13.5	13.5	28.986	0	2.6837	14229000	11	2	F1LAF3;A0A0M3I6L7;A0A9J2PT21
468	18.581	16.4708	14.5019	3	3	3	17.4	17.4	17.4	23.884	0	5.9645	14687000	20	5	F1L0W7;A0A0M3I6M7
469	17.2288	18.0916	19.0192	2	2	2	11.7	11.7	11.7	25.006	0	3.6611	13499000	14	4	A0A0M3I6Q1;F1L8X9
470	21.1672	19.5876	14.9544	15	15	0	38.2	38.2	0	46.265	0	53.963	236840000	38	21	A0A0M3I6Q5;F1LI59
471	12.9581	19.9905	21.8098	15	15	15	59.7	59.7	59.7	39.755	0	52.133	201770000	25	24	A0A0M3I6V0;F1KQJ9;F1LCL8
472	13.4391	20.8124	14.5198	2	2	2	37.5	37.5	37.5	6.5584	0	2.9627	11048000	6	2	A0A0M3I6V6
473	18.2692	19.0133	12.5885	10	10	10	25.2	25.2	25.2	56.877	0	19.657	49029000	42	12	A0A0M3I6X1;F1KXB0
474	18.6083	19.6212	14.7225	2	2	2	11.2	11.2	11.2	19.621	0	3.7952	18091000	15	3	F1LDM3;A0A0M3I6X6
475	23.3974	24.4253	14.6836	3	3	3	22.9	22.9	22.9	16.186	0	48.271	378700000	11	9	A0A0M3I6Y4;F1LDV7
476	21.7277	19.9969	15.2904	6	6	6	36.1	36.1	36.1	24.348	0	9.7509	76270000	13	8	F1LDI6;A0A0M3I712;F1LDC3;F1LFS5
477	13.2556	14.2788	14.6132	61	2	0	18.5	0.4	0	520.74	0	7.2736	20966000	365	2	A0A0M3I718
478	15.3577	18.6438	20.0433	2	2	2	16.8	16.8	16.8	23.619	0	11.147	62959000	20	5	A0A0M3I722
479	20.1456	14.9533	15.3893	1	1	1	24.1	24.1	24.1	9.3789	0	5.2506	5799600	5	1	Q6V7W8;A0A0M3I732
480	16.7122	19.14	13.2446	4	4	4	27.7	27.7	27.7	21.599	0	11.065	17112000	15	5	A0A0M3I787;F1L442
481	15.878	13.9253	15.0421	3	3	3	9.3	9.3	9.3	65.724	0	6.0253	10834000	41	3	A0A0M3I788
482	15.3727	21.7456	19.6784	4	4	4	28.1	28.1	28.1	18.43	0	28.777	94328000	9	10	F1LFI6;P19400;A0A0M3I7A1
483	20.2586	19.5977	14.596	3	3	3	26.5	26.5	26.5	15.216	0	6.9755	17641000	6	4	A0A0M3I7B2;F1LC36
484	13.6435	20.7278	15.4632	21	2	2	66.4	6.2	6.2	48.368	0	12.258	82142000	30	2	A0A0M3I7B3
485	17.1986	13.2972	15.8989	4	3	3	10.6	10.6	10.6	36.165	0	3.2602	6020300	30	3	F1L2C7;A0A0M3I7C3
486	16.4382	15.2353	13.7575	6	2	2	12	3.6	3.6	80.612	0.0076128	1.5818	6394100	42	2	A0A0M3I7C9;A0A0M3HH42
487	16.1071	20.1685	16.2921	11	11	11	31.8	31.8	31.8	55.111	0	52.683	75935000	37	14	F1L0C4;A0A0M3I7D0
488	19.7059	24.0606	15.3338	11	11	11	45.6	45.6	45.6	27.192	0	116.06	601210000	20	21	A0A0M3I7D2
489	14.2908	21.0919	16.1169	1	1	1	13.1	13.1	13.1	9.3825	0	3.5267	15646000	7	2	A0A0M3I7D8
491	14.086	17.7991	18.9355	3	1	1	12.3	5.6	5.6	22.148	0.0022727	1.8255	17506000	24	2	A0A0M3I7M2;A0A9J2PGZ2
492	19.2841	14.9606	14.4927	1	1	1	8.7	8.7	8.7	17.769	0	2.6404	6384000	10	1	A0A0M3I7P1
493	14.3035	14.4248	26.2117	15	15	15	47.6	47.6	47.6	43.934	0	323.31	3035100000	21	41	A0A0M3I7P8
494	14.4274	20.3569	15.6987	2	2	2	51.3	51.3	51.3	11.969	0	5.7643	11519000	4	2	F1LFQ7;A0A0M3I7Q6
495	16.4251	15.1843	15.1462	5	5	5	3.4	3.4	3.4	236.48	0	10.922	28684000	129	5	F1KQ03;A0A0M3I7S0;F1KQ14;F1KPW9
496	13.9138	21.0455	19.1183	9	9	9	39.2	39.2	39.2	33.46	0	19.509	71436000	19	13	F1L3E8;A0A0M3I7S4;Q7YXK0;F1L9R3;A0A9J2P1L3
497	23.0983	14.5165	13.725	9	9	9	28.9	28.9	28.9	37.333	0	44.878	258720000	22	13	A0A0M3I7W7
498	15.8996	17.8242	14.6303	9	9	9	37.4	37.4	37.4	47.82	0	28.141	82634000	28	11	A0A0M3I7X1
499	15.0275	17.4194	14.8394	2	2	2	4.9	4.9	4.9	64.171	0	3.1215	7841100	36	2	F1L265;A0A0M3I7X2
500	19.9146	20.4606	16.7557	8	7	7	18.9	17	17	52.363	0	16.666	94969000	22	14	F1L332;A0A0M3I800
501	19.1094	19.8183	22.7848	5	5	5	29.6	29.6	29.6	15.427	0	20.817	219940000	12	13	F1LHI5;A0A0M3ID06;A0A0M3I801
502	16.6857	14.7068	13.8184	1	1	1	2.7	2.7	2.7	58.674	0	3.9101	4005600	38	1	F1KZJ6;F1KY31;A0A0M3I816
503	13.8697	20.9817	14.6733	11	11	11	32.6	32.6	32.6	44.614	0	23.414	83850000	29	12	A0A0M3I819
504	27.0017	28.0991	19.7591	15	15	15	83.9	83.9	83.9	19.747	0	212.66	6978000000	13	69	F1LBE1;A0A0M3I874
505	13.7365	20.8651	15.6186	1	1	1	16	16	16	10.331	0	8.0699	9549400	5	1	A0A0M3I883
506	20.8036	21.5291	15.4512	10	10	10	45.2	45.2	45.2	23.89	0	45.089	166530000	18	15	F1LE02;A0A0M3I894;F1LEX4;F1LD63
507	20.1216	20.8233	15.6559	4	4	4	35.7	35.7	35.7	13.131	0	5.3101	37218000	11	6	F1LHB5;F1LDJ3;A0A0M3I8C9
508	16.589	15.3231	15.1717	1	1	1	3.4	3.4	3.4	36.859	0.0076046	1.5702	1774400	18	1	A0A0M3I8E5
509	14.0444	13.8811	14.9248	2	2	1	11.8	11.8	6.6	23.924	0.0012034	2.2733	0	12	2	A0A0M3I8F1
510	18.8086	15.0673	13.9449	3	3	3	22.9	22.9	22.9	17.722	0	4.5646	10476000	17	3	A0A0M3I8G4;F1LD05;G0WKJ8
511	23.015	23.6003	18.9788	10	10	10	74.2	74.2	74.2	14.116	0	49.054	528430000	10	22	F1LGV9;A0A0M3I8H3
512	19.3084	21.2721	14.1245	3	3	3	35.1	35.1	35.1	12.182	0	7.4107	35465000	7	5	F1L767;A0A0M3I8H4
513	14.4345	19.3609	15.0519	5	5	5	8.6	8.6	8.6	47.764	0	6.8888	24282000	32	5	F1L4R6;A0A0M3I8J0
514	16.2969	20.011	16.2635	7	7	7	29.5	29.5	29.5	38.051	0	32.544	57101000	25	9	A0A0M3I8L8
515	20.5722	20.9921	16.0678	6	6	6	28.7	28.7	28.7	35.717	0	20.486	63675000	14	8	A0A0M3I8P7;F1L5I5
516	16.8248	13.7862	16.0555	1	1	1	9.7	9.7	9.7	19.059	0	2.536	1741100	15	1	F1LD38;A0A0M3I8R3
517	14.3029	16.5438	18.2956	10	2	2	27.2	4.4	4.4	42.215	0	4.7242	16489000	21	3	A0A0M3I8S1
[truncated: 1,364 more rows]
